# Supplementary material for: CGN Correlates With the Prognosis and Tumor Immune Microenvironment in Clear Cell Renal Cell Carcinoma
Source: Front Mol Biosci. 2022 Feb 9;9:758974. doi: 10.3389/fmolb.2022.758974 (PMC8865610; doi:10.3389/fmolb.2022.758974)
Supplement: Supplementary file 2 [file DataSheet3.ZIP]

Archive with 4 entries (3 files):
- experiment.WB/CCI20210514_0003.jpg
- experiment.WB/CCI20210514_0004.jpg
- experiment.WB/CCI20210514_0005.jpg
- experiment.WB/
