# Supplementary material for: CGN Correlates With the Prognosis and Tumor Immune Microenvironment in Clear Cell Renal Cell Carcinoma
Source: Front Mol Biosci. 2022 Feb 9;9:758974. doi: 10.3389/fmolb.2022.758974 (PMC8865610; doi:10.3389/fmolb.2022.758974)
Supplement: Supplementary file 3 [file DataSheet4.ZIP › cgn1.xlsx]

## Sheet: PAL
Pathway	Database	Tumour-A3-3358-11A-01R-1541-07	Tumour-CZ-4865-11A-01R-1503-07	Tumour-CW-5591-11A-01R-1541-07	Tumour-CW-6090-11A-01R-1672-07	Tumour-B0-5402-11A-01R-1503-07	Tumour-B0-5699-11A-01R-1541-07	Tumour-CJ-5679-11A-01R-1541-07	Tumour-CW-5589-11A-01R-1541-07	Tumour-CZ-5986-11A-01R-1672-07	Tumour-CZ-5462-11A-01R-1503-07	Tumour-CZ-5982-11A-01R-1672-07	Tumour-CJ-5689-11A-01R-1541-07	Tumour-CZ-5458-11A-01R-1503-07	Tumour-B8-4622-11A-01R-1758-07	Tumour-B0-5694-11A-01R-1541-07	Tumour-CZ-5987-11A-01R-1672-07	Tumour-B0-5696-11A-01R-1541-07	Tumour-CJ-5677-11A-01R-1541-07	Tumour-CZ-5470-11A-01R-1503-07	Tumour-B0-5709-11A-01R-1541-07	Tumour-B8-4619-11A-01R-1758-07	Tumour-B8-4620-11A-01R-1758-07	Tumour-CZ-5984-11A-01R-1672-07	Tumour-CW-5584-11A-01R-1541-07	Tumour-B0-5703-11A-01R-1541-07	Tumour-CJ-5678-11A-01R-1541-07	Tumour-CJ-6030-11A-01R-1672-07	Tumour-CZ-5466-11A-01R-1503-07	Tumour-B0-4712-11A-02R-1503-07	Tumour-CJ-5676-11A-01R-1541-07	Tumour-CW-5587-11A-01R-1541-07	Tumour-B0-5701-11A-01R-1541-07	Tumour-CJ-5680-11A-01R-1541-07	Tumour-CZ-5468-11A-01R-1503-07	Tumour-CJ-5681-11A-01R-1541-07	Tumour-CZ-5469-11A-01R-1503-07	Tumour-B0-5697-11A-01R-1541-07	Tumour-CZ-5461-11A-01R-1503-07	Tumour-B0-5712-11A-01R-1672-07	Tumour-B0-5691-11A-01R-1541-07	Tumour-B8-5549-11A-01R-1541-07	Tumour-CZ-4864-11A-01R-1503-07	Tumour-CZ-5454-11A-01R-1503-07	Tumour-CW-5585-11A-01R-1541-07	Tumour-CW-5580-11A-02R-1672-07	Tumour-CZ-5465-11A-01R-1503-07	Tumour-B0-5705-11A-01R-1541-07	Tumour-CZ-5985-11A-01R-1672-07
KEGG_ABC_transporters_Main_Pathway	KEGG Adjusted 1.4	0	0	0	0	0	0	0	0	0	0	0	0	0	0	0	0	0	0	0	0	0	0	0	0	0	0	0	0	0	0	0	0	0	0	0	0	0	0	0	0	0	0	0	0	0	0	0	0
KEGG_AMPK_signaling_Main_Pathway	KEGG Adjusted 1.4	0	0	0	0	0	0	0	0	0	0	0	0	0	0	0	0	0	0	0	0	0	0	0	0	0	0	0	0	0	0	0	0	0	0	0	0	0	0	0	0	0	0	0	0	0	0	0	0
KEGG_Acute_myeloid_leukemia_Main_Pathway	KEGG Adjusted 1.4	0	0	0	0	0	0	0	0	0	0	0	0	0	0	0	0	0	0	0	0	0	0	0	0	0	0	0	0	0	0	0	0	0	0	0	0	0	0	0	0	0	0	0	0	0	0	0	0
KEGG_Adherens_junction_Main_Pathway	KEGG Adjusted 1.4	0	0	0	0	0	0	0	0	0	0	0	0	0	0	0	0	0	0	0	0	0	0	0	0	0	0	0	0	0	0	0	0	0	0	0	0	0	0	0	0	0	0	0	0	0	0	0	0
KEGG_Adipocytokine_signaling_Main_Pathway	KEGG Adjusted 1.4	0	0	0	0	0	0	0	0	0	0	0	0	0	0	0	0	0	0	0	0	0	0	0	0	0	0	0	0	0	0	0	0	0	0	0	0	0	0	0	0	0	0	0	0	0	0	0	0
KEGG_Adrenergic_signaling_in_cardiomyocytes_Main_Pathway	KEGG Adjusted 1.4	0	0	0	0	0	0	0	0	0	0	0	0	0	0	0	0	0	0	0	0	0	0	0	0	0	0	0	0	0	0	0	0	0	0	0	0	0	0	0	0	0	0	0	0	0	0	0	0
KEGG_African_trypanosomiasis_Main_Pathway	KEGG Adjusted 1.4	0	0	0	0	0	0	0	0	0	0	0	0	0	0	0	0	0	0	0	0	0	0	0	0	0	0	0	0	0	0	0	0	0	0	0	0	0	0	0	0	0	0	0	0	0	0	0	0
KEGG_Alanine_aspartate_and_glutamate_metabolism_Main_Pathway	KEGG Adjusted 1.4	0	0	0	0	0	0	0	0	0	0	0	0	0	0	0	0	0	0	0	0	0	0	0	0	0	0	0	0	0	0	0	0	0	0	0	0	0	0	0	0	0	0	0	0	0	0	0	0
KEGG_Alcoholism_Main_Pathway	KEGG Adjusted 1.4	0	0	0	0	0	0	0	0	0	0	0	0	0	0	0	0	0	0	0	0	0	0	0	0	0	0	0	0	0	0	0	0	0	0	0	0	0	0	0	0	0	0	0	0	0	0	0	0
KEGG_Aldosterone_regulated_sodium_reabsorption_Main_Pathway	KEGG Adjusted 1.4	73.0932	79.0811	11.4009	75.4783	74.9046	79.6843	81.7625	83.2304	84.0315	89.7774	75.3507	85.2151	85.8533	68.1686	77.5242	73.9701	80.2998	79.4858	83.4548	75.2571	69.1502	71.9138	79.0736	72.1378	87.5792	76.9268	79.6008	76.1465	93.21	72.8224	83.1508	83.9219	66.0972	90.2839	81.6959	87.8691	83.9867	85.7486	74.6693	78.7138	87.7501	72.5866	87.513	79.5893	87.9509	89.167	82.1853	77.0007
KEGG_Allograft_rejection_Main_Pathway	KEGG Adjusted 1.4	0	0	0	0	0	0	0	0	0	0	0	0	0	0	0	0	0	0	0	0	0	0	0	0	0	0	0	0	0	0	0	0	0	0	0	0	0	0	0	0	0	0	0	0	0	0	0	0
KEGG_Alzheimer_s_disease_Main_Pathway	KEGG Adjusted 1.4	0	0	0	0	0	0	0	0	0	0	0	0	0	0	0	0	0	0	0	0	0	0	0	0	0	0	0	0	0	0	0	0	0	0	0	0	0	0	0	0	0	0	0	0	0	0	0	0
KEGG_Amino_sugar_and_nucleotide_sugar_metabolism_Main_Pathway	KEGG Adjusted 1.4	0	0	0	0	0	0	0	0	0	0	0	0	0	0	0	0	0	0	0	0	0	0	0	0	0	0	0	0	0	0	0	0	0	0	0	0	0	0	0	0	0	0	0	0	0	0	0	0
KEGG_Aminoacyl_tRNA_biosynthesis_Main_Pathway	KEGG Adjusted 1.4	0	0	0	0	0	0	0	0	0	0	0	0	0	0	0	0	0	0	0	0	0	0	0	0	0	0	0	0	0	0	0	0	0	0	0	0	0	0	0	0	0	0	0	0	0	0	0	0
KEGG_Amoebiasis_Main_Pathway	KEGG Adjusted 1.4	0	0	0	0	0	0	0	0	0	0	0	0	0	0	0	0	0	0	0	0	0	0	0	0	0	0	0	0	0	0	0	0	0	0	0	0	0	0	0	0	0	0	0	0	0	0	0	0
KEGG_Amphetamine_addiction_Main_Pathway	KEGG Adjusted 1.4	0	0	0	0	0	0	0	0	0	0	0	0	0	0	0	0	0	0	0	0	0	0	0	0	0	0	0	0	0	0	0	0	0	0	0	0	0	0	0	0	0	0	0	0	0	0	0	0
KEGG_Amyotrophic_lateral_sclerosis_ALS__Main_Pathway	KEGG Adjusted 1.4	0	0	0	0	0	0	0	0	0	0	0	0	0	0	0	0	0	0	0	0	0	0	0	0	0	0	0	0	0	0	0	0	0	0	0	0	0	0	0	0	0	0	0	0	0	0	0	0
KEGG_Antigen_processing_and_presentation_Main_Pathway	KEGG Adjusted 1.4	0	0	0	0	0	0	0	0	0	0	0	0	0	0	0	0	0	0	0	0	0	0	0	0	0	0	0	0	0	0	0	0	0	0	0	0	0	0	0	0	0	0	0	0	0	0	0	0
KEGG_Apoptosis_Main_Pathway	KEGG Adjusted 1.4	0	0	0	0	0	0	0	0	0	0	0	0	0	0	0	0	0	0	0	0	0	0	0	0	0	0	0	0	0	0	0	0	0	0	0	0	0	0	0	0	0	0	0	0	0	0	0	0
KEGG_Arachidonic_acid_metabolism_Main_Pathway	KEGG Adjusted 1.4	0	0	0	0	0	0	0	0	0	0	0	0	0	0	0	0	0	0	0	0	0	0	0	0	0	0	0	0	0	0	0	0	0	0	0	0	0	0	0	0	0	0	0	0	0	0	0	0
KEGG_Arginine_and_proline_metabolism_Main_Pathway	KEGG Adjusted 1.4	0	0	0	0	0	0	0	0	0	0	0	0	0	0	0	0	0	0	0	0	0	0	0	0	0	0	0	0	0	0	0	0	0	0	0	0	0	0	0	0	0	0	0	0	0	0	0	0
KEGG_Arrhythmogenic_right_ventricular_cardiomyopathy_ARVC__Main_Pathway	KEGG Adjusted 1.4	0	0	0	0	0	0	0	0	0	0	0	0	0	0	0	0	0	0	0	0	0	0	0	0	0	0	0	0	0	0	0	0	0	0	0	0	0	0	0	0	0	0	0	0	0	0	0	0
KEGG_Ascorbate_and_aldarate_metabolism_Main_Pathway	KEGG Adjusted 1.4	0	0	0	0	0	0	0	0	0	0	0	0	0	0	0	0	0	0	0	0	0	0	0	0	0	0	0	0	0	0	0	0	0	0	0	0	0	0	0	0	0	0	0	0	0	0	0	0
KEGG_Asthma_Main_Pathway	KEGG Adjusted 1.4	0	0	0	0	0	0	0	0	0	0	0	0	0	0	0	0	0	0	0	0	0	0	0	0	0	0	0	0	0	0	0	0	0	0	0	0	0	0	0	0	0	0	0	0	0	0	0	0
KEGG_Autoimmune_thyroid_disease_Main_Pathway	KEGG Adjusted 1.4	0	0	0	0	0	0	0	0	0	0	0	0	0	0	0	0	0	0	0	0	0	0	0	0	0	0	0	0	0	0	0	0	0	0	0	0	0	0	0	0	0	0	0	0	0	0	0	0
KEGG_Axon_guidance_Main_Pathway	KEGG Adjusted 1.4	2.38245	-0.0692268	-1.40129	2.92788	2.37152	2.55911	2.81293	2.45516	2.18359	-0.615721	2.79072	1.65748	0.155796	2.07435	2.75245	1.94837	2.2405	2.80756	0.514143	2.44865	1.97808	1.49435	2.65184	2.7619	1.81715	2.54306	2.5183	2.59514	-0.829366	2.54054	2.67883	1.84471	2.39744	0.0710589	2.83651	-0.840055	2.39499	0.784475	2.76963	2.62332	-0.93737	2.37229	-0.68343	2.75015	0.349719	0.349526	1.17342	2.13902
KEGG_B_cell_receptor_signaling_Main_Pathway	KEGG Adjusted 1.4	0	0	0	0	0	0	0	0	0	0	0	0	0	0	0	0	0	0	0	0	0	0	0	0	0	0	0	0	0	0	0	0	0	0	0	0	0	0	0	0	0	0	0	0	0	0	0	0
KEGG_Bacterial_invasion_of_epithelial_cells_Main_Pathway	KEGG Adjusted 1.4	0	0	0	0	0	0	0	0	0	0	0	0	0	0	0	0	0	0	0	0	0	0	0	0	0	0	0	0	0	0	0	0	0	0	0	0	0	0	0	0	0	0	0	0	0	0	0	0
KEGG_Basal_cell_carcinoma_Main_Pathway	KEGG Adjusted 1.4	0	0	0	0	0	0	0	0	0	0	0	0	0	0	0	0	0	0	0	0	0	0	0	0	0	0	0	0	0	0	0	0	0	0	0	0	0	0	0	0	0	0	0	0	0	0	0	0
KEGG_Basal_transcription_factors_Main_Pathway	KEGG Adjusted 1.4	0	0	0	0	0	0	0	0	0	0	0	0	0	0	0	0	0	0	0	0	0	0	0	0	0	0	0	0	0	0	0	0	0	0	0	0	0	0	0	0	0	0	0	0	0	0	0	0
KEGG_Base_excision_repair_Main_Pathway	KEGG Adjusted 1.4	0	0	0	0	0	0	0	0	0	0	0	0	0	0	0	0	0	0	0	0	0	0	0	0	0	0	0	0	0	0	0	0	0	0	0	0	0	0	0	0	0	0	0	0	0	0	0	0
KEGG_Bile_secretion_Main_Pathway	KEGG Adjusted 1.4	0	0	0	0	0	0	0	0	0	0	0	0	0	0	0	0	0	0	0	0	0	0	0	0	0	0	0	0	0	0	0	0	0	0	0	0	0	0	0	0	0	0	0	0	0	0	0	0
KEGG_Biosynthesis_of_unsaturated_fatty_acids_Main_Pathway	KEGG Adjusted 1.4	0	0	0	0	0	0	0	0	0	0	0	0	0	0	0	0	0	0	0	0	0	0	0	0	0	0	0	0	0	0	0	0	0	0	0	0	0	0	0	0	0	0	0	0	0	0	0	0
KEGG_Biotin_metabolism_Main_Pathway	KEGG Adjusted 1.4	0	0	0	0	0	0	0	0	0	0	0	0	0	0	0	0	0	0	0	0	0	0	0	0	0	0	0	0	0	0	0	0	0	0	0	0	0	0	0	0	0	0	0	0	0	0	0	0
KEGG_Bladder_cancer_Main_Pathway	KEGG Adjusted 1.4	0	0	0	0	0	0	0	0	0	0	0	0	0	0	0	0	0	0	0	0	0	0	0	0	0	0	0	0	0	0	0	0	0	0	0	0	0	0	0	0	0	0	0	0	0	0	0	0
KEGG_Butanoate_metabolism_Main_Pathway	KEGG Adjusted 1.4	0	0	0	0	0	0	0	0	0	0	0	0	0	0	0	0	0	0	0	0	0	0	0	0	0	0	0	0	0	0	0	0	0	0	0	0	0	0	0	0	0	0	0	0	0	0	0	0
KEGG_Butirosin_and_neomycin_biosynthesis_Main_Pathway	KEGG Adjusted 1.4	0	0	0	0	0	0	0	0	0	0	0	0	0	0	0	0	0	0	0	0	0	0	0	0	0	0	0	0	0	0	0	0	0	0	0	0	0	0	0	0	0	0	0	0	0	0	0	0
KEGG_Caffeine_metabolism_Main_Pathway	KEGG Adjusted 1.4	0	0	0	0	0	0	0	0	0	0	0	0	0	0	0	0	0	0	0	0	0	0	0	0	0	0	0	0	0	0	0	0	0	0	0	0	0	0	0	0	0	0	0	0	0	0	0	0
KEGG_Calcium_signaling_Main_Pathway	KEGG Adjusted 1.4	6.15032	6.07371	-0.434192	7.3081	6.60781	8.01936	7.96005	8.06646	8.20361	7.4883	7.75954	8.17289	6.12425	6.38983	7.26438	7.40834	7.98157	7.50335	7.13832	6.93048	5.99273	7.4094	7.35143	6.93664	6.6766	7.46681	7.44266	6.88949	6.68263	7.14231	8.21708	7.01034	6.52871	6.27909	7.68363	4.56172	8.04083	6.90175	6.89785	7.91504	6.60209	6.71483	7.4627	7.18284	7.99367	5.91819	7.33798	7.93939
KEGG_Carbohydrate_digestion_and_absorption_Main_Pathway	KEGG Adjusted 1.4	0	0	0	0	0	0	0	0	0	0	0	0	0	0	0	0	0	0	0	0	0	0	0	0	0	0	0	0	0	0	0	0	0	0	0	0	0	0	0	0	0	0	0	0	0	0	0	0
KEGG_Cardiac_muscle_contraction_Main_Pathway	KEGG Adjusted 1.4	0	0	0	0	0	0	0	0	0	0	0	0	0	0	0	0	0	0	0	0	0	0	0	0	0	0	0	0	0	0	0	0	0	0	0	0	0	0	0	0	0	0	0	0	0	0	0	0
KEGG_Cell_adhesion_molecules_CAMs__Main_Pathway	KEGG Adjusted 1.4	0	0	0	0	0	0	0	0	0	0	0	0	0	0	0	0	0	0	0	0	0	0	0	0	0	0	0	0	0	0	0	0	0	0	0	0	0	0	0	0	0	0	0	0	0	0	0	0
KEGG_Cell_cycle_Main_Pathway	KEGG Adjusted 1.4	0	0	0	0	0	0	0	0	0	0	0	0	0	0	0	0	0	0	0	0	0	0	0	0	0	0	0	0	0	0	0	0	0	0	0	0	0	0	0	0	0	0	0	0	0	0	0	0
KEGG_Central_carbon_metabolism_in_cancer_Main_Pathway	KEGG Adjusted 1.4	0	0	0	0	0	0	0	0	0	0	0	0	0	0	0	0	0	0	0	0	0	0	0	0	0	0	0	0	0	0	0	0	0	0	0	0	0	0	0	0	0	0	0	0	0	0	0	0
KEGG_Chagas_disease_American_trypanosomiasis__Main_Pathway	KEGG Adjusted 1.4	0	0	0	0	0	0	0	0	0	0	0	0	0	0	0	0	0	0	0	0	0	0	0	0	0	0	0	0	0	0	0	0	0	0	0	0	0	0	0	0	0	0	0	0	0	0	0	0
KEGG_Chemical_carcinogenesis_Main_Pathway	KEGG Adjusted 1.4	14.1428	18.9481	0.153924	13.3341	13.2214	13.2427	12.366	13.5162	14.3216	14.2717	10.8612	16.5051	16.0137	14.7901	12.1198	12.0813	13.4925	10.4724	12.2595	12.245	12.3207	14.8846	13.2689	7.66594	14.3677	12.8597	13.9719	14.9615	17.0605	10.201	11.712	13.9031	6.16974	16.6752	9.11244	15.8029	14.6847	16.752	12.8484	14.4594	13.5689	13.8296	15.5448	11.8777	15.6655	17.2154	15.9337	11.7822
KEGG_Chemokine_signaling_Main_Pathway	KEGG Adjusted 1.4	0	0	0	0	0	0	0	0	0	0	0	0	0	0	0	0	0	0	0	0	0	0	0	0	0	0	0	0	0	0	0	0	0	0	0	0	0	0	0	0	0	0	0	0	0	0	0	0
KEGG_Choline_metabolism_in_cancer_Main_Pathway	KEGG Adjusted 1.4	9.70912	10.1909	-4.16422	10.1944	7.61648	11.6097	7.94771	10.7989	11.6264	10.4566	11.0393	8.53203	11.7982	5.72486	6.52438	5.041	9.80395	9.82698	11.5929	9.0511	8.57645	3.77543	9.24157	2.86747	9.42354	9.06472	9.23707	6.93797	9.15218	7.57625	10.866	9.7492	2.46673	9.23255	10.8199	11.6982	11.1658	9.87428	5.44248	9.27711	12.0809	7.20533	12.1193	9.69655	11.1392	11.1451	12.15	11.2482
KEGG_Cholinergic_synapse_Main_Pathway	KEGG Adjusted 1.4	0	0	0	0	0	0	0	0	0	0	0	0	0	0	0	0	0	0	0	0	0	0	0	0	0	0	0	0	0	0	0	0	0	0	0	0	0	0	0	0	0	0	0	0	0	0	0	0
KEGG_Chronic_myeloid_leukemia_Main_Pathway	KEGG Adjusted 1.4	0	0	0	0	0	0	0	0	0	0	0	0	0	0	0	0	0	0	0	0	0	0	0	0	0	0	0	0	0	0	0	0	0	0	0	0	0	0	0	0	0	0	0	0	0	0	0	0
KEGG_Circadian_entrainment_Main_Pathway	KEGG Adjusted 1.4	0	0	0	0	0	0	0	0	0	0	0	0	0	0	0	0	0	0	0	0	0	0	0	0	0	0	0	0	0	0	0	0	0	0	0	0	0	0	0	0	0	0	0	0	0	0	0	0
KEGG_Circadian_rhythm_Main_Pathway	KEGG Adjusted 1.4	0	0	0	0	0	0	0	0	0	0	0	0	0	0	0	0	0	0	0	0	0	0	0	0	0	0	0	0	0	0	0	0	0	0	0	0	0	0	0	0	0	0	0	0	0	0	0	0
KEGG_Citrate_cycle_TCA_cycle__Main_Pathway	KEGG Adjusted 1.4	0	0	0	0	0	0	0	0	0	0	0	0	0	0	0	0	0	0	0	0	0	0	0	0	0	0	0	0	0	0	0	0	0	0	0	0	0	0	0	0	0	0	0	0	0	0	0	0
KEGG_Cocaine_addiction_Main_Pathway	KEGG Adjusted 1.4	0	0	0	0	0	0	0	0	0	0	0	0	0	0	0	0	0	0	0	0	0	0	0	0	0	0	0	0	0	0	0	0	0	0	0	0	0	0	0	0	0	0	0	0	0	0	0	0
KEGG_Collecting_duct_acid_secretion_Main_Pathway	KEGG Adjusted 1.4	108.67	95.6293	-25.8896	119.337	117.87	124.111	131.746	119.317	130.244	117.204	121.45	116.61	119.525	100.303	126.887	94.6689	121.177	128.412	108.188	123.005	107.681	102.276	132.017	114.822	126.471	120.939	125.54	121.241	118.516	110.114	129.439	107.52	103.279	122.366	138.869	121.008	134.389	108.374	101.807	116.512	116.254	100.474	117.937	127.683	109.548	123.803	118.648	113.445
KEGG_Colorectal_cancer_Main_Pathway	KEGG Adjusted 1.4	0	0	0	0	0	0	0	0	0	0	0	0	0	0	0	0	0	0	0	0	0	0	0	0	0	0	0	0	0	0	0	0	0	0	0	0	0	0	0	0	0	0	0	0	0	0	0	0
KEGG_Complement_and_coagulation_cascades_Main_Pathway	KEGG Adjusted 1.4	0	0	0	0	0	0	0	0	0	0	0	0	0	0	0	0	0	0	0	0	0	0	0	0	0	0	0	0	0	0	0	0	0	0	0	0	0	0	0	0	0	0	0	0	0	0	0	0
KEGG_Cyanoamino_acid_metabolism_Main_Pathway	KEGG Adjusted 1.4	0	0	0	0	0	0	0	0	0	0	0	0	0	0	0	0	0	0	0	0	0	0	0	0	0	0	0	0	0	0	0	0	0	0	0	0	0	0	0	0	0	0	0	0	0	0	0	0
KEGG_Cysteine_and_methionine_metabolism_Main_Pathway	KEGG Adjusted 1.4	0	0	0	0	0	0	0	0	0	0	0	0	0	0	0	0	0	0	0	0	0	0	0	0	0	0	0	0	0	0	0	0	0	0	0	0	0	0	0	0	0	0	0	0	0	0	0	0
KEGG_Cytokine_cytokine_receptor_interaction_Main_Pathway	KEGG Adjusted 1.4	0	0	0	0	0	0	0	0	0	0	0	0	0	0	0	0	0	0	0	0	0	0	0	0	0	0	0	0	0	0	0	0	0	0	0	0	0	0	0	0	0	0	0	0	0	0	0	0
KEGG_Cytosolic_DNA_sensing_Main_Pathway	KEGG Adjusted 1.4	0	0	0	0	0	0	0	0	0	0	0	0	0	0	0	0	0	0	0	0	0	0	0	0	0	0	0	0	0	0	0	0	0	0	0	0	0	0	0	0	0	0	0	0	0	0	0	0
KEGG_DNA_replication_Main_Pathway	KEGG Adjusted 1.4	0	0	0	0	0	0	0	0	0	0	0	0	0	0	0	0	0	0	0	0	0	0	0	0	0	0	0	0	0	0	0	0	0	0	0	0	0	0	0	0	0	0	0	0	0	0	0	0
KEGG_D_Arginine_and_D_ornithine_metabolism_Main_Pathway	KEGG Adjusted 1.4	0	0	0	0	0	0	0	0	0	0	0	0	0	0	0	0	0	0	0	0	0	0	0	0	0	0	0	0	0	0	0	0	0	0	0	0	0	0	0	0	0	0	0	0	0	0	0	0
KEGG_D_Glutamine_and_D_glutamate_metabolism_Main_Pathway	KEGG Adjusted 1.4	0	0	0	0	0	0	0	0	0	0	0	0	0	0	0	0	0	0	0	0	0	0	0	0	0	0	0	0	0	0	0	0	0	0	0	0	0	0	0	0	0	0	0	0	0	0	0	0
KEGG_Dilated_cardiomyopathy_Main_Pathway	KEGG Adjusted 1.4	0	0	0	0	0	0	0	0	0	0	0	0	0	0	0	0	0	0	0	0	0	0	0	0	0	0	0	0	0	0	0	0	0	0	0	0	0	0	0	0	0	0	0	0	0	0	0	0
KEGG_Dopaminergic_synapse_Main_Pathway	KEGG Adjusted 1.4	0	0	0	0	0	0	0	0	0	0	0	0	0	0	0	0	0	0	0	0	0	0	0	0	0	0	0	0	0	0	0	0	0	0	0	0	0	0	0	0	0	0	0	0	0	0	0	0
KEGG_Dorso_ventral_axis_formation_Main_Pathway	KEGG Adjusted 1.4	0	0	0	0	0	0	0	0	0	0	0	0	0	0	0	0	0	0	0	0	0	0	0	0	0	0	0	0	0	0	0	0	0	0	0	0	0	0	0	0	0	0	0	0	0	0	0	0
KEGG_Drug_metabolism_cytochrome_P450_Main_Pathway	KEGG Adjusted 1.4	0	0	0	0	0	0	0	0	0	0	0	0	0	0	0	0	0	0	0	0	0	0	0	0	0	0	0	0	0	0	0	0	0	0	0	0	0	0	0	0	0	0	0	0	0	0	0	0
KEGG_Drug_metabolism_other_enzymes_Main_Pathway	KEGG Adjusted 1.4	0	0	0	0	0	0	0	0	0	0	0	0	0	0	0	0	0	0	0	0	0	0	0	0	0	0	0	0	0	0	0	0	0	0	0	0	0	0	0	0	0	0	0	0	0	0	0	0
KEGG_ECM_receptor_interaction_Main_Pathway	KEGG Adjusted 1.4	0	0	0	0	0	0	0	0	0	0	0	0	0	0	0	0	0	0	0	0	0	0	0	0	0	0	0	0	0	0	0	0	0	0	0	0	0	0	0	0	0	0	0	0	0	0	0	0
KEGG_Endocrine_and_other_factor_regulated_calcium_reabsorption_Main_Pathway	KEGG Adjusted 1.4	0	0	0	0	0	0	0	0	0	0	0	0	0	0	0	0	0	0	0	0	0	0	0	0	0	0	0	0	0	0	0	0	0	0	0	0	0	0	0	0	0	0	0	0	0	0	0	0
KEGG_Endocytosis_Main_Pathway	KEGG Adjusted 1.4	0	0	0	0	0	0	0	0	0	0	0	0	0	0	0	0	0	0	0	0	0	0	0	0	0	0	0	0	0	0	0	0	0	0	0	0	0	0	0	0	0	0	0	0	0	0	0	0
KEGG_Endometrial_cancer_Main_Pathway	KEGG Adjusted 1.4	14.412	15.1271	-6.18127	15.1323	11.3057	17.2332	11.7974	16.0296	17.2579	15.5215	16.3864	12.6647	17.513	8.49785	9.68463	7.48273	14.5527	14.5869	17.2083	13.4352	12.7307	5.60416	13.718	4.2564	13.9881	13.4554	13.7113	10.2986	13.5853	11.246	16.1292	14.4715	3.66155	13.7046	16.0607	17.3646	16.5743	14.6571	8.07868	13.7707	17.9326	10.6954	17.9895	14.3933	16.5348	16.5436	18.0351	16.6966
KEGG_Epithelial_cell_signaling_in_Helicobacter_pylori_infection_Main_Pathway	KEGG Adjusted 1.4	0	0	0	0	0	0	0	0	0	0	0	0	0	0	0	0	0	0	0	0	0	0	0	0	0	0	0	0	0	0	0	0	0	0	0	0	0	0	0	0	0	0	0	0	0	0	0	0
KEGG_Epstein_Barr_virus_infection_Main_Pathway	KEGG Adjusted 1.4	0	0	0	0	0	0	0	0	0	0	0	0	0	0	0	0	0	0	0	0	0	0	0	0	0	0	0	0	0	0	0	0	0	0	0	0	0	0	0	0	0	0	0	0	0	0	0	0
KEGG_ErbB_signaling_Main_Pathway	KEGG Adjusted 1.4	10.7814	11.0095	-2.85281	12.0038	9.89087	13.4265	11.177	12.9768	13.5846	12.3062	12.8746	11.6994	12.0165	8.57829	9.76198	8.98578	12.3103	11.9398	12.7082	11.0128	9.97366	8.22569	11.4657	7.29976	11.0327	11.4521	11.5363	9.70932	10.8744	10.2963	13.1382	11.4968	6.73092	10.5983	12.6817	10.7004	13.1768	11.4847	8.81685	11.9401	12.5706	9.72968	13.2854	11.6038	13.1229	11.4582	13.2036	13.1448
KEGG_Estrogen_signaling_Main_Pathway	KEGG Adjusted 1.4	0	0	0	0	0	0	0	0	0	0	0	0	0	0	0	0	0	0	0	0	0	0	0	0	0	0	0	0	0	0	0	0	0	0	0	0	0	0	0	0	0	0	0	0	0	0	0	0
KEGG_Ether_lipid_metabolism_Main_Pathway	KEGG Adjusted 1.4	0	0	0	0	0	0	0	0	0	0	0	0	0	0	0	0	0	0	0	0	0	0	0	0	0	0	0	0	0	0	0	0	0	0	0	0	0	0	0	0	0	0	0	0	0	0	0	0
KEGG_Fanconi_anemia_Main_Pathway	KEGG Adjusted 1.4	0	0	0	0	0	0	0	0	0	0	0	0	0	0	0	0	0	0	0	0	0	0	0	0	0	0	0	0	0	0	0	0	0	0	0	0	0	0	0	0	0	0	0	0	0	0	0	0
KEGG_Fat_digestion_and_absorption_Main_Pathway	KEGG Adjusted 1.4	0	0	0	0	0	0	0	0	0	0	0	0	0	0	0	0	0	0	0	0	0	0	0	0	0	0	0	0	0	0	0	0	0	0	0	0	0	0	0	0	0	0	0	0	0	0	0	0
KEGG_Fatty_acid_biosynthesis_Main_Pathway	KEGG Adjusted 1.4	0	0	0	0	0	0	0	0	0	0	0	0	0	0	0	0	0	0	0	0	0	0	0	0	0	0	0	0	0	0	0	0	0	0	0	0	0	0	0	0	0	0	0	0	0	0	0	0
KEGG_Fatty_acid_degradation_Main_Pathway	KEGG Adjusted 1.4	0	0	0	0	0	0	0	0	0	0	0	0	0	0	0	0	0	0	0	0	0	0	0	0	0	0	0	0	0	0	0	0	0	0	0	0	0	0	0	0	0	0	0	0	0	0	0	0
KEGG_Fatty_acid_elongation_Main_Pathway	KEGG Adjusted 1.4	0	0	0	0	0	0	0	0	0	0	0	0	0	0	0	0	0	0	0	0	0	0	0	0	0	0	0	0	0	0	0	0	0	0	0	0	0	0	0	0	0	0	0	0	0	0	0	0
KEGG_Fc_epsilon_RI_signaling_Main_Pathway	KEGG Adjusted 1.4	0	0	0	0	0	0	0	0	0	0	0	0	0	0	0	0	0	0	0	0	0	0	0	0	0	0	0	0	0	0	0	0	0	0	0	0	0	0	0	0	0	0	0	0	0	0	0	0
KEGG_Fc_gamma_R_mediated_phagocytosis_Main_Pathway	KEGG Adjusted 1.4	0	0	0	0	0	0	0	0	0	0	0	0	0	0	0	0	0	0	0	0	0	0	0	0	0	0	0	0	0	0	0	0	0	0	0	0	0	0	0	0	0	0	0	0	0	0	0	0
KEGG_Focal_adhesion_Main_Pathway	KEGG Adjusted 1.4	2.30592	2.42034	-0.989003	2.42117	1.80891	2.75731	1.88758	2.56473	2.76127	2.48343	2.62183	2.02636	2.80207	1.35966	1.54954	1.19724	2.32844	2.33391	2.75333	2.14964	2.03691	0.896666	2.19487	0.681024	2.23809	2.15287	2.1938	1.64777	2.17364	1.79936	2.58068	2.31544	0.585848	2.19273	2.56972	2.77833	2.65188	2.34514	1.29259	2.20331	2.86922	1.71127	2.87833	2.30293	2.64556	2.64697	2.88562	2.67145
KEGG_Folate_biosynthesis_Main_Pathway	KEGG Adjusted 1.4	0	0	0	0	0	0	0	0	0	0	0	0	0	0	0	0	0	0	0	0	0	0	0	0	0	0	0	0	0	0	0	0	0	0	0	0	0	0	0	0	0	0	0	0	0	0	0	0
KEGG_FoxO_signaling_Main_Pathway	KEGG Adjusted 1.4	-6.2322	-6.54145	2.67298	-6.54371	-4.88896	-7.45219	-5.10157	-6.93172	-7.4629	-6.71198	-7.08602	-5.47664	-7.57317	-3.67474	-4.18795	-3.23577	-6.29308	-6.30786	-7.44142	-5.80983	-5.50515	-2.42342	-5.93209	-1.84061	-6.0489	-5.81857	-5.9292	-4.45343	-5.87471	-4.86314	-6.97481	-6.25793	-1.58337	-5.9263	-6.94518	-7.509	-7.16725	-6.33822	-3.49348	-5.9549	-7.75464	-4.62505	-7.77926	-6.22414	-7.15017	-7.15398	-7.79897	-7.22013
KEGG_Fructose_and_mannose_metabolism_Main_Pathway	KEGG Adjusted 1.4	0	0	0	0	0	0	0	0	0	0	0	0	0	0	0	0	0	0	0	0	0	0	0	0	0	0	0	0	0	0	0	0	0	0	0	0	0	0	0	0	0	0	0	0	0	0	0	0
KEGG_GABAergic_synapse_Main_Pathway	KEGG Adjusted 1.4	0	0	0	0	0	0	0	0	0	0	0	0	0	0	0	0	0	0	0	0	0	0	0	0	0	0	0	0	0	0	0	0	0	0	0	0	0	0	0	0	0	0	0	0	0	0	0	0
KEGG_Galactose_metabolism_Main_Pathway	KEGG Adjusted 1.4	0	0	0	0	0	0	0	0	0	0	0	0	0	0	0	0	0	0	0	0	0	0	0	0	0	0	0	0	0	0	0	0	0	0	0	0	0	0	0	0	0	0	0	0	0	0	0	0
KEGG_Gap_junction_Main_Pathway	KEGG Adjusted 1.4	-10.1359	-10.6388	4.34726	-10.6425	-7.95127	-12.12	-8.29706	-11.2736	-12.1375	-10.9162	-11.5245	-8.90706	-12.3168	-5.97651	-6.81117	-5.26258	-10.2349	-10.2589	-12.1025	-9.44895	-8.95344	-3.94139	-9.64779	-2.99351	-9.83776	-9.46317	-9.6431	-7.24294	-9.55447	-7.90927	-11.3436	-10.1777	-2.57516	-9.63838	-11.2955	-12.2124	-11.6566	-10.3083	-5.68171	-9.68489	-12.6119	-7.52205	-12.652	-10.1228	-11.6289	-11.635	-12.684	-11.7426
KEGG_Gastric_acid_secretion_Main_Pathway	KEGG Adjusted 1.4	33.8352	36.2032	-9.22412	36.2533	32.9482	37.6494	34.8184	38.3662	39.9984	39.2646	35.1976	37.9766	36.4034	31.2565	32.8455	30.5558	37.7111	37.2475	41.3481	35.7977	33.2294	31.7957	35.7956	29.3921	37.5888	37.0193	36.933	34.0085	37.7145	33.3543	38.8983	36.3672	27.7059	35.4892	38.2056	38.2432	39.3889	38.0013	31.9936	36.8259	36.9667	33.035	39.613	36.7157	41.2062	37.5813	38.367	38.8309
KEGG_Glioma_Main_Pathway	KEGG Adjusted 1.4	8.70157	9.13335	-3.73209	9.1365	6.82609	10.4049	7.12295	9.67824	10.4199	9.37144	9.89369	7.64663	10.5739	5.13077	5.84732	4.51787	8.78656	8.8072	10.3899	8.11184	7.68644	3.38364	8.28254	2.5699	8.44563	8.12404	8.27851	6.218	8.20242	6.79004	9.73841	8.73749	2.21075	8.27446	9.69705	10.4843	10.0071	8.84959	4.87769	8.31439	10.8272	6.45761	10.8616	8.6903	9.98326	9.98857	10.8891	10.0809
KEGG_Glucagon_signaling_Main_Pathway	KEGG Adjusted 1.4	0	0	0	0	0	0	0	0	0	0	0	0	0	0	0	0	0	0	0	0	0	0	0	0	0	0	0	0	0	0	0	0	0	0	0	0	0	0	0	0	0	0	0	0	0	0	0	0
KEGG_Glutamatergic_synapse_Main_Pathway	KEGG Adjusted 1.4	0	0	0	0	0	0	0	0	0	0	0	0	0	0	0	0	0	0	0	0	0	0	0	0	0	0	0	0	0	0	0	0	0	0	0	0	0	0	0	0	0	0	0	0	0	0	0	0
KEGG_Glutathione_metabolism_Main_Pathway	KEGG Adjusted 1.4	4.90081	8.16646	0.718956	4.93377	4.46602	3.82134	5.08926	6.16517	6.16409	6.66073	3.6253	6.75351	7.58041	3.6108	5.58315	3.54446	4.08125	4.4916	8.22693	5.10048	3.89269	4.08081	4.85749	4.09835	7.4127	5.53154	5.06943	2.73364	6.53818	4.94138	5.39497	7.23951	1.73912	6.05122	5.95166	8.6557	5.50323	6.81917	4.72268	4.81292	8.56476	4.80542	6.9172	6.06513	6.9546	7.94069	7.35601	5.07137
KEGG_Glycerolipid_metabolism_Main_Pathway	KEGG Adjusted 1.4	0	0	0	0	0	0	0	0	0	0	0	0	0	0	0	0	0	0	0	0	0	0	0	0	0	0	0	0	0	0	0	0	0	0	0	0	0	0	0	0	0	0	0	0	0	0	0	0
KEGG_Glycerophospholipid_metabolism_Main_Pathway	KEGG Adjusted 1.4	0	0	0	0	0	0	0	0	0	0	0	0	0	0	0	0	0	0	0	0	0	0	0	0	0	0	0	0	0	0	0	0	0	0	0	0	0	0	0	0	0	0	0	0	0	0	0	0
KEGG_Glycine_serine_and_threonine_metabolism_Main_Pathway	KEGG Adjusted 1.4	7.25663	3.16726	3.24945	9.01666	6.52392	6.72296	7.06096	8.13922	6.59956	4.62448	7.31349	6.39749	3.90662	6.93615	7.79741	3.80376	7.4908	8.63073	2.35325	8.42009	6.94049	5.28003	6.80235	8.78706	5.72079	6.17905	6.47063	8.03155	7.48047	7.31292	8.5715	5.804	7.79987	6.50267	7.32194	4.45892	6.9357	6.04381	5.65726	7.65134	3.90125	8.7346	4.79037	7.86613	5.64318	6.51487	6.06358	7.68026
KEGG_Glycolysis_Gluconeogenesis_Main_Pathway	KEGG Adjusted 1.4	7.4436	9.97268	0.0810126	7.01795	6.95863	6.96986	6.50841	7.11377	7.53767	7.51142	5.71644	8.6869	8.42824	7.78428	6.37884	6.35857	7.10132	5.51178	6.45235	6.44471	6.4846	7.83398	6.98364	4.03471	7.56195	6.76824	7.35363	7.87447	8.97923	5.36893	6.16423	7.31741	3.24723	8.77641	4.79602	8.31731	7.72878	8.81685	6.76233	7.61019	7.14151	7.27874	8.18148	6.25142	8.24501	9.06071	8.38615	6.20116
KEGG_Glycosaminoglycan_biosynthesis_chondroitin_sulfate_dermatan_sulfate_Main_Pathway	KEGG Adjusted 1.4	0	0	0	0	0	0	0	0	0	0	0	0	0	0	0	0	0	0	0	0	0	0	0	0	0	0	0	0	0	0	0	0	0	0	0	0	0	0	0	0	0	0	0	0	0	0	0	0
KEGG_Glycosaminoglycan_biosynthesis_heparan_sulfate_heparin_Main_Pathway	KEGG Adjusted 1.4	24.643	26.1922	-3.20659	25.3283	22.1553	27.3642	23.1154	27.1769	28.5828	27.1863	26.8426	26.4666	26.002	20.4325	19.004	22.9642	27.2998	25.2279	28.9654	25.1255	24.1334	20.0777	24.482	20.0169	26.4897	25.2159	25.38	20.5569	25.0557	22.8896	27.0937	26.7419	19.1672	24.0481	26.058	25.0539	27.288	26.7579	20.0242	25.5122	26.21	22.5075	28.3558	26.0937	29.2822	26.2885	28.3787	26.9509
KEGG_Glycosaminoglycan_biosynthesis_keratan_sulfate_Main_Pathway	KEGG Adjusted 1.4	0	0	0	0	0	0	0	0	0	0	0	0	0	0	0	0	0	0	0	0	0	0	0	0	0	0	0	0	0	0	0	0	0	0	0	0	0	0	0	0	0	0	0	0	0	0	0	0
KEGG_Glycosaminoglycan_degradation_Main_Pathway	KEGG Adjusted 1.4	0	0	0	0	0	0	0	0	0	0	0	0	0	0	0	0	0	0	0	0	0	0	0	0	0	0	0	0	0	0	0	0	0	0	0	0	0	0	0	0	0	0	0	0	0	0	0	0
KEGG_Glycosphingolipid_biosynthesis_ganglio_series_Main_Pathway	KEGG Adjusted 1.4	0	0	0	0	0	0	0	0	0	0	0	0	0	0	0	0	0	0	0	0	0	0	0	0	0	0	0	0	0	0	0	0	0	0	0	0	0	0	0	0	0	0	0	0	0	0	0	0
KEGG_Glycosphingolipid_biosynthesis_globo_series_Main_Pathway	KEGG Adjusted 1.4	0	0	0	0	0	0	0	0	0	0	0	0	0	0	0	0	0	0	0	0	0	0	0	0	0	0	0	0	0	0	0	0	0	0	0	0	0	0	0	0	0	0	0	0	0	0	0	0
KEGG_Glycosphingolipid_biosynthesis_lacto_and_neolacto_series_Main_Pathway	KEGG Adjusted 1.4	0	0	0	0	0	0	0	0	0	0	0	0	0	0	0	0	0	0	0	0	0	0	0	0	0	0	0	0	0	0	0	0	0	0	0	0	0	0	0	0	0	0	0	0	0	0	0	0
KEGG_Glycosylphosphatidylinositol_GPI_anchor_biosynthesis_Main_Pathway	KEGG Adjusted 1.4	0	0	0	0	0	0	0	0	0	0	0	0	0	0	0	0	0	0	0	0	0	0	0	0	0	0	0	0	0	0	0	0	0	0	0	0	0	0	0	0	0	0	0	0	0	0	0	0
KEGG_Glyoxylate_and_dicarboxylate_metabolism_Main_Pathway	KEGG Adjusted 1.4	15.1936	6.63145	6.80354	18.8786	13.6595	14.0762	14.7839	17.0415	13.8178	9.6825	15.3126	13.3947	8.17948	14.5226	16.3258	7.96412	15.6839	18.0706	4.92712	17.6296	14.5316	11.0551	14.2424	18.3979	11.9779	12.9374	13.5479	16.816	15.6622	15.3114	17.9466	12.1521	16.331	13.615	15.3303	9.33586	14.5216	12.6542	11.8449	16.02	8.16824	18.2881	10.0298	16.4697	11.8154	13.6405	12.6956	16.0805
KEGG_GnRH_signaling_Main_Pathway	KEGG Adjusted 1.4	0	0	0	0	0	0	0	0	0	0	0	0	0	0	0	0	0	0	0	0	0	0	0	0	0	0	0	0	0	0	0	0	0	0	0	0	0	0	0	0	0	0	0	0	0	0	0	0
KEGG_Graft_versus_host_disease_Main_Pathway	KEGG Adjusted 1.4	0	0	0	0	0	0	0	0	0	0	0	0	0	0	0	0	0	0	0	0	0	0	0	0	0	0	0	0	0	0	0	0	0	0	0	0	0	0	0	0	0	0	0	0	0	0	0	0
KEGG_HIF_1_signaling_Main_Pathway	KEGG Adjusted 1.4	4.85456	5.09545	-2.08211	5.0972	3.80824	5.80486	3.97385	5.39944	5.8132	5.22828	5.51964	4.26601	5.8991	2.86243	3.26219	2.5205	4.90198	4.91349	5.79647	4.52555	4.28822	1.88772	4.62078	1.43374	4.71177	4.53236	4.61854	3.46899	4.57609	3.78813	5.43301	4.8746	1.23336	4.61628	5.40993	5.84911	5.58291	4.93714	2.72124	4.63855	6.04046	3.60267	6.05963	4.84828	5.56961	5.57257	6.07499	5.6241
KEGG_HTLV_I_infection_Main_Pathway	KEGG Adjusted 1.4	0	0	0	0	0	0	0	0	0	0	0	0	0	0	0	0	0	0	0	0	0	0	0	0	0	0	0	0	0	0	0	0	0	0	0	0	0	0	0	0	0	0	0	0	0	0	0	0
KEGG_Hedgehog_signaling_Main_Pathway	KEGG Adjusted 1.4	0	0	0	0	0	0	0	0	0	0	0	0	0	0	0	0	0	0	0	0	0	0	0	0	0	0	0	0	0	0	0	0	0	0	0	0	0	0	0	0	0	0	0	0	0	0	0	0
KEGG_Hematopoietic_cell_lineage_Main_Pathway	KEGG Adjusted 1.4	0	0	0	0	0	0	0	0	0	0	0	0	0	0	0	0	0	0	0	0	0	0	0	0	0	0	0	0	0	0	0	0	0	0	0	0	0	0	0	0	0	0	0	0	0	0	0	0
KEGG_Hepatitis_B_Main_Pathway	KEGG Adjusted 1.4	0	0	0	0	0	0	0	0	0	0	0	0	0	0	0	0	0	0	0	0	0	0	0	0	0	0	0	0	0	0	0	0	0	0	0	0	0	0	0	0	0	0	0	0	0	0	0	0
KEGG_Hepatitis_C_Main_Pathway	KEGG Adjusted 1.4	9.81241	10.2993	-4.20852	10.3029	7.69751	11.7332	8.03226	10.9138	11.7501	10.5678	11.1567	8.62279	11.9237	5.78577	6.59379	5.09462	9.90825	9.93153	11.7163	9.14739	8.66769	3.8156	9.33988	2.89798	9.52379	9.16115	9.33534	7.01178	9.24954	7.65685	10.9816	9.85292	2.49297	9.33077	10.935	11.8227	11.2846	9.97932	5.50038	9.3758	12.2094	7.28199	12.2482	9.79971	11.2577	11.2637	12.2792	11.3679
KEGG_Herpes_simplex_infection_Main_Pathway	KEGG Adjusted 1.4	0	0	0	0	0	0	0	0	0	0	0	0	0	0	0	0	0	0	0	0	0	0	0	0	0	0	0	0	0	0	0	0	0	0	0	0	0	0	0	0	0	0	0	0	0	0	0	0
KEGG_Hippo_signaling_Main_Pathway	KEGG Adjusted 1.4	0	0	0	0	0	0	0	0	0	0	0	0	0	0	0	0	0	0	0	0	0	0	0	0	0	0	0	0	0	0	0	0	0	0	0	0	0	0	0	0	0	0	0	0	0	0	0	0
KEGG_Histidine_metabolism_Main_Pathway	KEGG Adjusted 1.4	0	0	0	0	0	0	0	0	0	0	0	0	0	0	0	0	0	0	0	0	0	0	0	0	0	0	0	0	0	0	0	0	0	0	0	0	0	0	0	0	0	0	0	0	0	0	0	0
KEGG_Homologous_recombination_Main_Pathway	KEGG Adjusted 1.4	0	0	0	0	0	0	0	0	0	0	0	0	0	0	0	0	0	0	0	0	0	0	0	0	0	0	0	0	0	0	0	0	0	0	0	0	0	0	0	0	0	0	0	0	0	0	0	0
KEGG_Huntington_s_disease_Main_Pathway	KEGG Adjusted 1.4	0	0	0	0	0	0	0	0	0	0	0	0	0	0	0	0	0	0	0	0	0	0	0	0	0	0	0	0	0	0	0	0	0	0	0	0	0	0	0	0	0	0	0	0	0	0	0	0
KEGG_Hypertrophic_cardiomyopathy_HCM__Main_Pathway	KEGG Adjusted 1.4	0	0	0	0	0	0	0	0	0	0	0	0	0	0	0	0	0	0	0	0	0	0	0	0	0	0	0	0	0	0	0	0	0	0	0	0	0	0	0	0	0	0	0	0	0	0	0	0
KEGG_Inflammatory_bowel_disease_IBD__Main_Pathway	KEGG Adjusted 1.4	0	0	0	0	0	0	0	0	0	0	0	0	0	0	0	0	0	0	0	0	0	0	0	0	0	0	0	0	0	0	0	0	0	0	0	0	0	0	0	0	0	0	0	0	0	0	0	0
KEGG_Inflammatory_mediator_regulation_of_TRP_channels_Main_Pathway	KEGG Adjusted 1.4	0	0	0	0	0	0	0	0	0	0	0	0	0	0	0	0	0	0	0	0	0	0	0	0	0	0	0	0	0	0	0	0	0	0	0	0	0	0	0	0	0	0	0	0	0	0	0	0
KEGG_Influenza_A_Main_Pathway	KEGG Adjusted 1.4	3.64014	5.82015	0.999273	2.03826	3.01911	3.979	2.49768	3.89045	3.56872	5.22881	3.06258	3.84383	5.8864	1.73676	2.2081	2.87972	3.01614	2.50376	5.62432	2.2404	2.23056	2.79698	2.21178	2.38539	4.43531	2.75677	2.56601	1.66941	5.39217	2.97042	2.98372	4.86524	1.25651	4.90509	2.50674	6.43519	3.13016	5.42528	3.09429	2.6673	6.29955	2.6166	5.3852	3.07514	5.53057	5.54113	4.9145	3.47223
KEGG_Inositol_phosphate_metabolism_Main_Pathway	KEGG Adjusted 1.4	0	0	0	0	0	0	0	0	0	0	0	0	0	0	0	0	0	0	0	0	0	0	0	0	0	0	0	0	0	0	0	0	0	0	0	0	0	0	0	0	0	0	0	0	0	0	0	0
KEGG_Insulin_secretion_Main_Pathway	KEGG Adjusted 1.4	0	0	0	0	0	0	0	0	0	0	0	0	0	0	0	0	0	0	0	0	0	0	0	0	0	0	0	0	0	0	0	0	0	0	0	0	0	0	0	0	0	0	0	0	0	0	0	0
KEGG_Insulin_signaling_Main_Pathway	KEGG Adjusted 1.4	0	0	0	0	0	0	0	0	0	0	0	0	0	0	0	0	0	0	0	0	0	0	0	0	0	0	0	0	0	0	0	0	0	0	0	0	0	0	0	0	0	0	0	0	0	0	0	0
KEGG_Intestinal_immune_network_for_IgA_production_Main_Pathway	KEGG Adjusted 1.4	0	0	0	0	0	0	0	0	0	0	0	0	0	0	0	0	0	0	0	0	0	0	0	0	0	0	0	0	0	0	0	0	0	0	0	0	0	0	0	0	0	0	0	0	0	0	0	0
KEGG_Jak_STAT_signaling_Main_Pathway	KEGG Adjusted 1.4	0	0	0	0	0	0	0	0	0	0	0	0	0	0	0	0	0	0	0	0	0	0	0	0	0	0	0	0	0	0	0	0	0	0	0	0	0	0	0	0	0	0	0	0	0	0	0	0
KEGG_Legionellosis_Main_Pathway	KEGG Adjusted 1.4	0	0	0	0	0	0	0	0	0	0	0	0	0	0	0	0	0	0	0	0	0	0	0	0	0	0	0	0	0	0	0	0	0	0	0	0	0	0	0	0	0	0	0	0	0	0	0	0
KEGG_Leishmaniasis_Main_Pathway	KEGG Adjusted 1.4	0	0	0	0	0	0	0	0	0	0	0	0	0	0	0	0	0	0	0	0	0	0	0	0	0	0	0	0	0	0	0	0	0	0	0	0	0	0	0	0	0	0	0	0	0	0	0	0
KEGG_Leukocyte_transendothelial_migration_Main_Pathway	KEGG Adjusted 1.4	0	0	0	0	0	0	0	0	0	0	0	0	0	0	0	0	0	0	0	0	0	0	0	0	0	0	0	0	0	0	0	0	0	0	0	0	0	0	0	0	0	0	0	0	0	0	0	0
KEGG_Linoleic_acid_metabolism_Main_Pathway	KEGG Adjusted 1.4	0	0	0	0	0	0	0	0	0	0	0	0	0	0	0	0	0	0	0	0	0	0	0	0	0	0	0	0	0	0	0	0	0	0	0	0	0	0	0	0	0	0	0	0	0	0	0	0
KEGG_Lipoic_acid_metabolism_Main_Pathway	KEGG Adjusted 1.4	0	0	0	0	0	0	0	0	0	0	0	0	0	0	0	0	0	0	0	0	0	0	0	0	0	0	0	0	0	0	0	0	0	0	0	0	0	0	0	0	0	0	0	0	0	0	0	0
KEGG_Long_term_depression_Main_Pathway	KEGG Adjusted 1.4	0	0	0	0	0	0	0	0	0	0	0	0	0	0	0	0	0	0	0	0	0	0	0	0	0	0	0	0	0	0	0	0	0	0	0	0	0	0	0	0	0	0	0	0	0	0	0	0
KEGG_Long_term_potentiation_Main_Pathway	KEGG Adjusted 1.4	0	0	0	0	0	0	0	0	0	0	0	0	0	0	0	0	0	0	0	0	0	0	0	0	0	0	0	0	0	0	0	0	0	0	0	0	0	0	0	0	0	0	0	0	0	0	0	0
KEGG_Lysine_biosynthesis_Main_Pathway	KEGG Adjusted 1.4	0	0	0	0	0	0	0	0	0	0	0	0	0	0	0	0	0	0	0	0	0	0	0	0	0	0	0	0	0	0	0	0	0	0	0	0	0	0	0	0	0	0	0	0	0	0	0	0
KEGG_Lysine_degradation_Main_Pathway	KEGG Adjusted 1.4	0	0	0	0	0	0	0	0	0	0	0	0	0	0	0	0	0	0	0	0	0	0	0	0	0	0	0	0	0	0	0	0	0	0	0	0	0	0	0	0	0	0	0	0	0	0	0	0
KEGG_Lysosome_Main_Pathway	KEGG Adjusted 1.4	9.41135	8.79751	-2.58805	10.3131	9.94142	10.4826	11.2839	10.2574	10.9252	10.3877	10.5034	9.91132	10.167	8.92637	10.8785	8.72074	10.3688	10.8715	9.85449	10.4097	9.3991	8.92408	11.2707	10.7654	10.7419	10.5159	10.6995	10.6579	11.0152	9.95257	10.6883	9.43458	9.43168	10.7575	11.6183	10.6405	11.2377	9.4535	9.15039	9.75369	10.0533	8.66143	10.2813	10.8443	9.473	11.1427	10.27	9.84974
KEGG_MAPK_signaling_Main_Pathway	KEGG Adjusted 1.4	2.07092	0.489341	-3.32313	3.42993	2.44289	2.97042	3.04743	2.12854	3.33586	0.550182	3.03295	2.09855	0.772553	1.66835	2.80681	1.25217	2.57397	3.1153	0.854896	2.98932	2.31155	1.08962	3.31198	1.71045	2.08695	2.88925	2.59567	2.88089	0.134547	2.28824	2.8644	1.03141	1.88931	0.144939	3.08898	0.720873	2.93379	1.2461	1.54386	2.54952	0.92499	1.61898	0.907625	2.50262	0.816615	0.916876	2.1237	2.99067
KEGG_Malaria_Main_Pathway	KEGG Adjusted 1.4	0	0	0	0	0	0	0	0	0	0	0	0	0	0	0	0	0	0	0	0	0	0	0	0	0	0	0	0	0	0	0	0	0	0	0	0	0	0	0	0	0	0	0	0	0	0	0	0
KEGG_Maturity_onset_diabetes_of_the_young_Main_Pathway	KEGG Adjusted 1.4	0	0	0	0	0	0	0	0	0	0	0	0	0	0	0	0	0	0	0	0	0	0	0	0	0	0	0	0	0	0	0	0	0	0	0	0	0	0	0	0	0	0	0	0	0	0	0	0
KEGG_Measles_Main_Pathway	KEGG Adjusted 1.4	0	0	0	0	0	0	0	0	0	0	0	0	0	0	0	0	0	0	0	0	0	0	0	0	0	0	0	0	0	0	0	0	0	0	0	0	0	0	0	0	0	0	0	0	0	0	0	0
KEGG_Melanogenesis_Main_Pathway	KEGG Adjusted 1.4	0	0	0	0	0	0	0	0	0	0	0	0	0	0	0	0	0	0	0	0	0	0	0	0	0	0	0	0	0	0	0	0	0	0	0	0	0	0	0	0	0	0	0	0	0	0	0	0
KEGG_Melanoma_Main_Pathway	KEGG Adjusted 1.4	25.0023	21.9916	-6.084	28.0148	24.3219	29.8058	27.0679	26.8985	30.9232	21.9878	28.2354	25.9905	22.9393	19.5792	24.3901	18.673	27.771	27.9227	23.8076	27.233	23.5519	18.1277	27.6962	18.7867	26.9666	27.5868	26.3416	24.6762	19.4671	23.58	28.2494	22.6431	17.9347	19.5321	28.3577	22.9805	29.6589	24.6874	21.3731	25.8973	24.2565	21.4108	24.0771	27.1318	24.5309	22.3306	28.0975	28.6944
KEGG_Metabolism_of_xenobiotics_by_cytochrome_P450_Main_Pathway	KEGG Adjusted 1.4	9.92443	13.8433	0.335432	9.46393	9.23838	9.03056	8.95232	9.99086	10.4603	10.6009	7.57437	11.9354	11.9313	9.86126	8.97745	8.25844	9.26506	7.64352	9.96222	8.88555	8.5171	10.0769	9.39985	5.87207	10.9138	9.39141	9.88233	9.66153	12.1859	7.63888	8.6753	10.5836	4.19321	11.7947	7.34907	12.1757	10.4463	12.1019	9.1085	10.079	10.8415	9.70912	11.4312	9.0009	11.5144	12.7554	11.808	8.60567
KEGG_MicroRNAs_in_cancer_Main_Pathway	KEGG Adjusted 1.4	0	0	0	0	0	0	0	0	0	0	0	0	0	0	0	0	0	0	0	0	0	0	0	0	0	0	0	0	0	0	0	0	0	0	0	0	0	0	0	0	0	0	0	0	0	0	0	0
KEGG_Mineral_absorption_Main_Pathway	KEGG Adjusted 1.4	0	0	0	0	0	0	0	0	0	0	0	0	0	0	0	0	0	0	0	0	0	0	0	0	0	0	0	0	0	0	0	0	0	0	0	0	0	0	0	0	0	0	0	0	0	0	0	0
KEGG_Mismatch_repair_Main_Pathway	KEGG Adjusted 1.4	0	0	0	0	0	0	0	0	0	0	0	0	0	0	0	0	0	0	0	0	0	0	0	0	0	0	0	0	0	0	0	0	0	0	0	0	0	0	0	0	0	0	0	0	0	0	0	0
KEGG_Morphine_addiction_Main_Pathway	KEGG Adjusted 1.4	0	0	0	0	0	0	0	0	0	0	0	0	0	0	0	0	0	0	0	0	0	0	0	0	0	0	0	0	0	0	0	0	0	0	0	0	0	0	0	0	0	0	0	0	0	0	0	0
KEGG_Mucin_type_O_Glycan_biosynthesis_Main_Pathway	KEGG Adjusted 1.4	0	0	0	0	0	0	0	0	0	0	0	0	0	0	0	0	0	0	0	0	0	0	0	0	0	0	0	0	0	0	0	0	0	0	0	0	0	0	0	0	0	0	0	0	0	0	0	0
KEGG_NF_kappa_B_signaling_Main_Pathway	KEGG Adjusted 1.4	0	0	0	0	0	0	0	0	0	0	0	0	0	0	0	0	0	0	0	0	0	0	0	0	0	0	0	0	0	0	0	0	0	0	0	0	0	0	0	0	0	0	0	0	0	0	0	0
KEGG_NOD_like_receptor_signaling_Main_Pathway	KEGG Adjusted 1.4	0	0	0	0	0	0	0	0	0	0	0	0	0	0	0	0	0	0	0	0	0	0	0	0	0	0	0	0	0	0	0	0	0	0	0	0	0	0	0	0	0	0	0	0	0	0	0	0
KEGG_N_Glycan_biosynthesis_Main_Pathway	KEGG Adjusted 1.4	3.97403	3.72789	-0.486117	4.32331	6.00901	4.31548	4.33759	4.3811	3.91245	4.28559	4.18977	4.58728	4.03093	4.2732	4.18613	4.18874	5.54249	4.61547	3.51362	4.09234	4.1398	4.34939	4.56227	4.10539	4.21889	4.43487	4.08572	3.65302	4.97467	4.96332	4.50076	4.66112	3.77682	5.03495	4.53406	4.65337	4.50983	5.01494	4.0112	5.35704	5.04567	5.07453	4.82386	4.79439	4.05678	4.03156	3.81569	3.44724
KEGG_Natural_killer_cell_mediated_cytotoxicity_Main_Pathway	KEGG Adjusted 1.4	0	0	0	0	0	0	0	0	0	0	0	0	0	0	0	0	0	0	0	0	0	0	0	0	0	0	0	0	0	0	0	0	0	0	0	0	0	0	0	0	0	0	0	0	0	0	0	0
KEGG_Neuroactive_ligand_receptor_interaction_Main_Pathway	KEGG Adjusted 1.4	0	0	0	0	0	0	0	0	0	0	0	0	0	0	0	0	0	0	0	0	0	0	0	0	0	0	0	0	0	0	0	0	0	0	0	0	0	0	0	0	0	0	0	0	0	0	0	0
KEGG_Neurotrophin_signaling_Main_Pathway	KEGG Adjusted 1.4	0	0	0	0	0	0	0	0	0	0	0	0	0	0	0	0	0	0	0	0	0	0	0	0	0	0	0	0	0	0	0	0	0	0	0	0	0	0	0	0	0	0	0	0	0	0	0	0
KEGG_Nicotinate_and_nicotinamide_metabolism_Main_Pathway	KEGG Adjusted 1.4	-13.0455	-12.606	0.445549	-17.0778	-3.83004	-16.3435	-7.90828	-12.8186	-15.091	-11.0589	-17.1717	-4.02359	-15.4649	-4.52933	-7.46561	-2.31538	-15.0757	-11.8951	-11.1652	-11.4138	-9.7191	-0.610435	-11.8848	-6.08843	-9.6611	-12.7436	-11.9682	-9.38103	-6.31487	-6.92277	-16.0893	-7.90633	-6.89366	-6.51152	-12.3754	-10.8003	-16.5754	-8.7754	-3.86267	-8.6572	-15.3007	-8.18686	-10.4963	-13.3627	-11.5017	-15.6429	-13.4961	-14.771
KEGG_Nicotine_addiction_Main_Pathway	KEGG Adjusted 1.4	0	0	0	0	0	0	0	0	0	0	0	0	0	0	0	0	0	0	0	0	0	0	0	0	0	0	0	0	0	0	0	0	0	0	0	0	0	0	0	0	0	0	0	0	0	0	0	0
KEGG_Nitrogen_metabolism_Main_Pathway	KEGG Adjusted 1.4	0	0	0	0	0	0	0	0	0	0	0	0	0	0	0	0	0	0	0	0	0	0	0	0	0	0	0	0	0	0	0	0	0	0	0	0	0	0	0	0	0	0	0	0	0	0	0	0
KEGG_Non_alcoholic_fatty_liver_disease_NAFLD__Main_Pathway	KEGG Adjusted 1.4	0	0	0	0	0	0	0	0	0	0	0	0	0	0	0	0	0	0	0	0	0	0	0	0	0	0	0	0	0	0	0	0	0	0	0	0	0	0	0	0	0	0	0	0	0	0	0	0
KEGG_Non_homologous_end_joining_Main_Pathway	KEGG Adjusted 1.4	0	0	0	0	0	0	0	0	0	0	0	0	0	0	0	0	0	0	0	0	0	0	0	0	0	0	0	0	0	0	0	0	0	0	0	0	0	0	0	0	0	0	0	0	0	0	0	0
KEGG_Non_small_cell_lung_cancer_Main_Pathway	KEGG Adjusted 1.4	11.2484	11.8065	-4.8244	11.8106	8.82397	13.4503	9.20771	12.5109	13.4696	12.1143	12.7894	9.88467	13.6687	6.63247	7.55873	5.84018	11.3582	11.3849	13.4309	10.486	9.93613	4.37398	10.7067	3.32207	10.9175	10.5018	10.7015	8.0379	10.6031	8.77737	12.5887	11.2948	2.85779	10.6962	12.5352	13.5528	12.936	11.4397	6.30531	10.7479	13.9962	8.34764	14.0406	11.2338	12.9052	12.9121	14.0762	13.0315
KEGG_Notch_signaling_Main_Pathway	KEGG Adjusted 1.4	0	0	0	0	0	0	0	0	0	0	0	0	0	0	0	0	0	0	0	0	0	0	0	0	0	0	0	0	0	0	0	0	0	0	0	0	0	0	0	0	0	0	0	0	0	0	0	0
KEGG_Nucleotide_excision_repair_Main_Pathway	KEGG Adjusted 1.4	-3.3666	-1.57221	-2.08758	-3.79461	-3.04329	-3.86194	-2.58309	-3.12531	-3.45322	-2.29981	-3.33885	-3.15567	-2.54411	-2.75501	-2.03511	-2.39035	-3.07347	-3.68285	-1.9707	-3.3161	-3.74885	-2.3791	-3.28033	-2.51531	-2.97139	-3.19692	-2.87543	-3.13098	-3.07803	-2.90114	-3.3159	-2.22336	-1.70363	-2.4354	-2.32663	-3.23864	-3.8915	-3.12938	-2.4791	-3.44208	-2.61611	-3.16731	-3.40615	-3.44714	-2.91005	-2.21909	-3.60374	-3.548
KEGG_Olfactory_transduction_Main_Pathway	KEGG Adjusted 1.4	0	0	0	0	0	0	0	0	0	0	0	0	0	0	0	0	0	0	0	0	0	0	0	0	0	0	0	0	0	0	0	0	0	0	0	0	0	0	0	0	0	0	0	0	0	0	0	0
KEGG_One_carbon_pool_by_folate_Main_Pathway	KEGG Adjusted 1.4	-6.57574	-8.50138	0.0109899	-4.16892	-8.18406	-6.36037	-6.13013	-5.79814	-7.73312	-9.69913	-7.09911	-9.68247	-13.0161	-3.23623	-6.0578	-5.39538	-6.38572	-6.04471	-10.9605	-5.4978	-4.34763	-6.54868	-7.80907	-3.06713	-8.21642	-6.59456	-3.82565	-5.48661	-10.1784	-6.76962	-5.19256	-6.91525	-3.71476	-7.80363	-0.961701	-16.3342	-5.66149	-7.83825	-7.10524	-6.09047	-14.7751	-5.99749	-10.828	-5.61027	-10.6275	-12.9907	-8.73303	-7.89278
KEGG_Oocyte_meiosis_Main_Pathway	KEGG Adjusted 1.4	0	0	0	0	0	0	0	0	0	0	0	0	0	0	0	0	0	0	0	0	0	0	0	0	0	0	0	0	0	0	0	0	0	0	0	0	0	0	0	0	0	0	0	0	0	0	0	0
KEGG_Osteoclast_differentiation_Main_Pathway	KEGG Adjusted 1.4	0	0	0	0	0	0	0	0	0	0	0	0	0	0	0	0	0	0	0	0	0	0	0	0	0	0	0	0	0	0	0	0	0	0	0	0	0	0	0	0	0	0	0	0	0	0	0	0
KEGG_Other_glycan_degradation_Main_Pathway	KEGG Adjusted 1.4	0	0	0	0	0	0	0	0	0	0	0	0	0	0	0	0	0	0	0	0	0	0	0	0	0	0	0	0	0	0	0	0	0	0	0	0	0	0	0	0	0	0	0	0	0	0	0	0
KEGG_Other_types_of_O_glycan_biosynthesis_Main_Pathway	KEGG Adjusted 1.4	0	0	0	0	0	0	0	0	0	0	0	0	0	0	0	0	0	0	0	0	0	0	0	0	0	0	0	0	0	0	0	0	0	0	0	0	0	0	0	0	0	0	0	0	0	0	0	0
KEGG_Ovarian_steroidogenesis_Main_Pathway	KEGG Adjusted 1.4	0	0	0	0	0	0	0	0	0	0	0	0	0	0	0	0	0	0	0	0	0	0	0	0	0	0	0	0	0	0	0	0	0	0	0	0	0	0	0	0	0	0	0	0	0	0	0	0
KEGG_Oxidative_phosphorylation_Main_Pathway	KEGG Adjusted 1.4	13.8369	11.7894	-4.50655	15.3485	14.743	15.4829	16.9962	15.2215	16.4159	14.5723	15.3835	14.6091	14.8694	12.3958	16.2478	11.9598	15.2984	16.419	13.3921	15.8296	13.9323	13.2872	17.1764	15.0088	16.1541	15.1186	16.0746	15.3426	15.3236	13.9117	16.2568	13.5616	13.4386	15.5802	17.5343	15.3145	17.1693	13.3261	13.0776	14.795	14.1742	12.5428	14.296	16.1792	13.5437	15.8632	14.5952	14.1549
KEGG_Oxytocin_signaling_Main_Pathway	KEGG Adjusted 1.4	0	0	0	0	0	0	0	0	0	0	0	0	0	0	0	0	0	0	0	0	0	0	0	0	0	0	0	0	0	0	0	0	0	0	0	0	0	0	0	0	0	0	0	0	0	0	0	0
KEGG_PI3K_Akt_signaling_Main_Pathway	KEGG Adjusted 1.4	-6.78633	-5.96915	1.65137	-7.604	-6.60167	-8.09014	-7.34699	-7.30102	-8.39344	-5.96812	-7.66388	-7.05456	-6.22638	-5.31437	-6.62017	-5.0684	-7.53786	-7.57902	-6.46207	-7.39182	-6.39265	-4.92037	-7.51755	-5.09926	-7.3195	-7.48783	-7.14987	-6.69782	-5.28394	-6.40027	-7.66769	-6.14598	-4.86798	-5.30157	-7.69709	-6.23757	-8.05026	-6.70088	-5.80127	-7.02927	-6.58392	-5.81151	-6.53522	-7.36434	-6.65839	-6.06117	-7.62646	-7.78847
KEGG_PPAR_signaling_Main_Pathway	KEGG Adjusted 1.4	0	0	0	0	0	0	0	0	0	0	0	0	0	0	0	0	0	0	0	0	0	0	0	0	0	0	0	0	0	0	0	0	0	0	0	0	0	0	0	0	0	0	0	0	0	0	0	0
KEGG_Pancreatic_cancer_Main_Pathway	KEGG Adjusted 1.4	0	0	0	0	0	0	0	0	0	0	0	0	0	0	0	0	0	0	0	0	0	0	0	0	0	0	0	0	0	0	0	0	0	0	0	0	0	0	0	0	0	0	0	0	0	0	0	0
KEGG_Pancreatic_secretion_Main_Pathway	KEGG Adjusted 1.4	0	0	0	0	0	0	0	0	0	0	0	0	0	0	0	0	0	0	0	0	0	0	0	0	0	0	0	0	0	0	0	0	0	0	0	0	0	0	0	0	0	0	0	0	0	0	0	0
KEGG_Pantothenate_and_CoA_biosynthesis_Main_Pathway	KEGG Adjusted 1.4	0	0	0	0	0	0	0	0	0	0	0	0	0	0	0	0	0	0	0	0	0	0	0	0	0	0	0	0	0	0	0	0	0	0	0	0	0	0	0	0	0	0	0	0	0	0	0	0
KEGG_Parkinson_s_disease_Main_Pathway	KEGG Adjusted 1.4	0	0	0	0	0	0	0	0	0	0	0	0	0	0	0	0	0	0	0	0	0	0	0	0	0	0	0	0	0	0	0	0	0	0	0	0	0	0	0	0	0	0	0	0	0	0	0	0
KEGG_Pathogenic_Escherichia_coli_infection_Main_Pathway	KEGG Adjusted 1.4	0	0	0	0	0	0	0	0	0	0	0	0	0	0	0	0	0	0	0	0	0	0	0	0	0	0	0	0	0	0	0	0	0	0	0	0	0	0	0	0	0	0	0	0	0	0	0	0
KEGG_Pathways_in_cancer_Main_Pathway	KEGG Adjusted 1.4	7.83038	6.88748	-1.90543	8.77385	7.61731	9.33477	8.4773	8.42426	9.68474	6.88629	8.84294	8.13987	7.18429	6.13196	7.63865	5.84815	8.69753	8.74502	7.45624	8.52902	7.37613	5.67735	8.67409	5.88376	8.44558	8.63981	8.24985	7.72826	6.09685	7.38493	8.84734	7.09152	5.6169	6.1172	8.88126	7.19719	9.28877	7.73178	6.69377	8.11069	7.59683	6.70558	7.54064	8.49732	7.68276	6.99366	8.79976	8.98669
KEGG_Pentose_and_glucuronate_interconversions_Main_Pathway	KEGG Adjusted 1.4	0	0	0	0	0	0	0	0	0	0	0	0	0	0	0	0	0	0	0	0	0	0	0	0	0	0	0	0	0	0	0	0	0	0	0	0	0	0	0	0	0	0	0	0	0	0	0	0
KEGG_Pentose_phosphate_Main_Pathway	KEGG Adjusted 1.4	0	0	0	0	0	0	0	0	0	0	0	0	0	0	0	0	0	0	0	0	0	0	0	0	0	0	0	0	0	0	0	0	0	0	0	0	0	0	0	0	0	0	0	0	0	0	0	0
KEGG_Peroxisome_Main_Pathway	KEGG Adjusted 1.4	0	0	0	0	0	0	0	0	0	0	0	0	0	0	0	0	0	0	0	0	0	0	0	0	0	0	0	0	0	0	0	0	0	0	0	0	0	0	0	0	0	0	0	0	0	0	0	0
KEGG_Pertussis_Main_Pathway	KEGG Adjusted 1.4	0	0	0	0	0	0	0	0	0	0	0	0	0	0	0	0	0	0	0	0	0	0	0	0	0	0	0	0	0	0	0	0	0	0	0	0	0	0	0	0	0	0	0	0	0	0	0	0
KEGG_Phagosome_Main_Pathway	KEGG Adjusted 1.4	0	0	0	0	0	0	0	0	0	0	0	0	0	0	0	0	0	0	0	0	0	0	0	0	0	0	0	0	0	0	0	0	0	0	0	0	0	0	0	0	0	0	0	0	0	0	0	0
KEGG_Phenylalanine_metabolism_Main_Pathway	KEGG Adjusted 1.4	0	0	0	0	0	0	0	0	0	0	0	0	0	0	0	0	0	0	0	0	0	0	0	0	0	0	0	0	0	0	0	0	0	0	0	0	0	0	0	0	0	0	0	0	0	0	0	0
KEGG_Phenylalanine_tyrosine_and_tryptophan_biosynthesis_Main_Pathway	KEGG Adjusted 1.4	0	0	0	0	0	0	0	0	0	0	0	0	0	0	0	0	0	0	0	0	0	0	0	0	0	0	0	0	0	0	0	0	0	0	0	0	0	0	0	0	0	0	0	0	0	0	0	0
KEGG_Phosphatidylinositol_signaling_system_Main_Pathway	KEGG Adjusted 1.4	0	0	0	0	0	0	0	0	0	0	0	0	0	0	0	0	0	0	0	0	0	0	0	0	0	0	0	0	0	0	0	0	0	0	0	0	0	0	0	0	0	0	0	0	0	0	0	0
KEGG_Phototransduction_Main_Pathway	KEGG Adjusted 1.4	0	0	0	0	0	0	0	0	0	0	0	0	0	0	0	0	0	0	0	0	0	0	0	0	0	0	0	0	0	0	0	0	0	0	0	0	0	0	0	0	0	0	0	0	0	0	0	0
KEGG_Platelet_activation_Main_Pathway	KEGG Adjusted 1.4	0	0	0	0	0	0	0	0	0	0	0	0	0	0	0	0	0	0	0	0	0	0	0	0	0	0	0	0	0	0	0	0	0	0	0	0	0	0	0	0	0	0	0	0	0	0	0	0
KEGG_Porphyrin_and_chlorophyll_metabolism_Main_Pathway	KEGG Adjusted 1.4	9.00018	9.30927	-1.34162	9.98798	4.52159	10.0947	6.16049	10.9591	14.5627	12.2698	8.59891	8.98	9.50247	4.6731	5.11452	4.55782	11.2579	3.87668	12.8884	9.28184	8.11628	1.96543	6.96561	3.49903	9.74726	6.58619	8.93794	5.56173	8.92983	5.64553	10.9884	10.0351	2.31336	7.72856	8.21483	7.6273	13.1979	10.0688	4.80956	8.36353	9.28901	8.3532	9.85214	8.69089	13.1636	12.2326	13.4871	11.7528
KEGG_Primary_bile_acid_biosynthesis_Main_Pathway	KEGG Adjusted 1.4	0	0	0	0	0	0	0	0	0	0	0	0	0	0	0	0	0	0	0	0	0	0	0	0	0	0	0	0	0	0	0	0	0	0	0	0	0	0	0	0	0	0	0	0	0	0	0	0
KEGG_Primary_immunodeficiency_Main_Pathway	KEGG Adjusted 1.4	0	0	0	0	0	0	0	0	0	0	0	0	0	0	0	0	0	0	0	0	0	0	0	0	0	0	0	0	0	0	0	0	0	0	0	0	0	0	0	0	0	0	0	0	0	0	0	0
KEGG_Prion_diseases_Main_Pathway	KEGG Adjusted 1.4	0	0	0	0	0	0	0	0	0	0	0	0	0	0	0	0	0	0	0	0	0	0	0	0	0	0	0	0	0	0	0	0	0	0	0	0	0	0	0	0	0	0	0	0	0	0	0	0
KEGG_Progesterone_mediated_oocyte_maturation_Main_Pathway	KEGG Adjusted 1.4	0	0	0	0	0	0	0	0	0	0	0	0	0	0	0	0	0	0	0	0	0	0	0	0	0	0	0	0	0	0	0	0	0	0	0	0	0	0	0	0	0	0	0	0	0	0	0	0
KEGG_Prolactin_signaling_Main_Pathway	KEGG Adjusted 1.4	0	0	0	0	0	0	0	0	0	0	0	0	0	0	0	0	0	0	0	0	0	0	0	0	0	0	0	0	0	0	0	0	0	0	0	0	0	0	0	0	0	0	0	0	0	0	0	0
KEGG_Propanoate_metabolism_Main_Pathway	KEGG Adjusted 1.4	0	0	0	0	0	0	0	0	0	0	0	0	0	0	0	0	0	0	0	0	0	0	0	0	0	0	0	0	0	0	0	0	0	0	0	0	0	0	0	0	0	0	0	0	0	0	0	0
KEGG_Prostate_cancer_Main_Pathway	KEGG Adjusted 1.4	6.58833	6.91525	-2.82572	6.91763	5.16833	7.87803	5.39309	7.32781	7.88935	7.09552	7.49094	5.78959	8.00593	3.88473	4.42726	3.42068	6.65268	6.66831	7.86664	6.14182	5.81973	2.5619	6.27106	1.94578	6.39455	6.15106	6.26801	4.70791	6.21041	5.14103	7.37337	6.61553	1.67385	6.26495	7.34205	7.93808	7.5768	6.7004	3.69311	6.29518	8.19776	4.88933	8.22379	6.5798	7.55876	7.56278	8.24463	7.63271
KEGG_Proteasome_Main_Pathway	KEGG Adjusted 1.4	0	0	0	0	0	0	0	0	0	0	0	0	0	0	0	0	0	0	0	0	0	0	0	0	0	0	0	0	0	0	0	0	0	0	0	0	0	0	0	0	0	0	0	0	0	0	0	0
KEGG_Protein_digestion_and_absorption_Main_Pathway	KEGG Adjusted 1.4	0	0	0	0	0	0	0	0	0	0	0	0	0	0	0	0	0	0	0	0	0	0	0	0	0	0	0	0	0	0	0	0	0	0	0	0	0	0	0	0	0	0	0	0	0	0	0	0
KEGG_Protein_export_Main_Pathway	KEGG Adjusted 1.4	0	0	0	0	0	0	0	0	0	0	0	0	0	0	0	0	0	0	0	0	0	0	0	0	0	0	0	0	0	0	0	0	0	0	0	0	0	0	0	0	0	0	0	0	0	0	0	0
KEGG_Protein_processing_in_endoplasmic_reticulum_Main_Pathway	KEGG Adjusted 1.4	0	0	0	0	0	0	0	0	0	0	0	0	0	0	0	0	0	0	0	0	0	0	0	0	0	0	0	0	0	0	0	0	0	0	0	0	0	0	0	0	0	0	0	0	0	0	0	0
KEGG_Proteoglycans_in_cancer_Main_Pathway	KEGG Adjusted 1.4	-0.57587	0.301192	0.26417	-1.19481	-0.804143	-1.29876	-1.59935	-1.29291	-1.15113	-0.598686	-1.09866	-1.07742	0.133379	-0.779924	-1.24284	-0.935296	-1.21119	-1.22191	-0.0661989	-0.979559	-0.703016	-1.02043	-1.17893	-1.14138	-0.601431	-1.45625	-1.47547	-0.998199	-0.526058	-1.18466	-1.45433	-0.555062	-1.14418	-0.261152	-0.860725	0.614428	-1.21115	-0.358047	-0.935909	-1.17656	-0.05523	-0.735838	-0.291464	-0.951059	-0.513227	-0.0644183	-0.525124	-1.16359
KEGG_Proximal_tubule_bicarbonate_reclamation_Main_Pathway	KEGG Adjusted 1.4	0	0	0	0	0	0	0	0	0	0	0	0	0	0	0	0	0	0	0	0	0	0	0	0	0	0	0	0	0	0	0	0	0	0	0	0	0	0	0	0	0	0	0	0	0	0	0	0
KEGG_Purine_metabolism_Main_Pathway	KEGG Adjusted 1.4	2.73035	2.88153	1.27485	1.77541	1.94882	2.58671	2.03653	2.53708	2.68615	3.68439	2.05512	2.72971	3.3304	1.98504	2.00407	2.01376	2.37297	2.14769	3.62905	2.05303	1.90638	2.54541	2.03101	1.95271	2.9283	2.08469	1.95828	1.98764	3.42859	1.98708	2.45463	2.79661	1.47825	3.57514	2.20713	3.47383	2.30142	3.38052	2.01893	1.98566	3.92427	2.05376	3.91866	2.35601	3.52588	3.28763	2.97809	2.41144
KEGG_Pyrimidine_metabolism_Main_Pathway	KEGG Adjusted 1.4	-1.40909	-1.82172	0.00235497	-0.893339	-1.75373	-1.36294	-1.3136	-1.24246	-1.6571	-2.07839	-1.52124	-2.07481	-2.78916	-0.693479	-1.2981	-1.15615	-1.36837	-1.2953	-2.34867	-1.1781	-0.931634	-1.40329	-1.67337	-0.657242	-1.76066	-1.41312	-0.819783	-1.1757	-2.18108	-1.45063	-1.11269	-1.48184	-0.796021	-1.67221	-0.206079	-3.50018	-1.21318	-1.67962	-1.52255	-1.3051	-3.16609	-1.28518	-2.32029	-1.2022	-2.27731	-2.78372	-1.87136	-1.69131
KEGG_Pyruvate_metabolism_Main_Pathway	KEGG Adjusted 1.4	0	0	0	0	0	0	0	0	0	0	0	0	0	0	0	0	0	0	0	0	0	0	0	0	0	0	0	0	0	0	0	0	0	0	0	0	0	0	0	0	0	0	0	0	0	0	0	0
KEGG_RIG_I_like_receptor_signaling_Main_Pathway	KEGG Adjusted 1.4	0	0	0	0	0	0	0	0	0	0	0	0	0	0	0	0	0	0	0	0	0	0	0	0	0	0	0	0	0	0	0	0	0	0	0	0	0	0	0	0	0	0	0	0	0	0	0	0
KEGG_RNA_degradation_Main_Pathway	KEGG Adjusted 1.4	0	0	0	0	0	0	0	0	0	0	0	0	0	0	0	0	0	0	0	0	0	0	0	0	0	0	0	0	0	0	0	0	0	0	0	0	0	0	0	0	0	0	0	0	0	0	0	0
KEGG_RNA_polymerase_Main_Pathway	KEGG Adjusted 1.4	0	0	0	0	0	0	0	0	0	0	0	0	0	0	0	0	0	0	0	0	0	0	0	0	0	0	0	0	0	0	0	0	0	0	0	0	0	0	0	0	0	0	0	0	0	0	0	0
KEGG_RNA_transport_Main_Pathway	KEGG Adjusted 1.4	0	0	0	0	0	0	0	0	0	0	0	0	0	0	0	0	0	0	0	0	0	0	0	0	0	0	0	0	0	0	0	0	0	0	0	0	0	0	0	0	0	0	0	0	0	0	0	0
KEGG_Rap1_signaling_Main_Pathway	KEGG Adjusted 1.4	7.19762	6.33091	-1.75146	8.06485	7.00177	8.58045	7.79226	7.74351	8.90213	6.32982	8.12836	7.4821	6.60374	5.63645	7.02139	5.37557	7.9947	8.03835	6.85371	7.83981	6.78008	5.21857	7.97316	5.40831	7.7631	7.94164	7.58319	7.10375	5.60418	6.78817	8.1324	6.51846	5.16301	5.62288	8.16358	6.6156	8.53816	7.10699	6.15286	7.45528	6.98294	6.16372	6.9313	7.81067	7.06193	6.42852	8.08867	8.2605
KEGG_Ras_signaling_Main_Pathway	KEGG Adjusted 1.4	6.47786	5.69782	-1.57631	7.25837	6.30159	7.7224	7.01304	6.96916	8.01192	5.69684	7.31553	6.73389	5.94337	5.0728	6.31925	4.83802	7.19523	7.23452	6.16834	7.05583	6.10207	4.69672	7.17584	4.86748	6.98679	7.14748	6.82487	6.39337	5.04376	6.10935	7.31916	5.86662	4.64671	5.06059	7.34722	5.95404	7.68434	6.39629	5.53757	6.70975	6.28465	5.54735	6.23817	7.0296	6.35574	5.78567	7.2798	7.43445
KEGG_Regulation_of_actin_cytoskeleton_Main_Pathway	KEGG Adjusted 1.4	0	0	0	0	0	0	0	0	0	0	0	0	0	0	0	0	0	0	0	0	0	0	0	0	0	0	0	0	0	0	0	0	0	0	0	0	0	0	0	0	0	0	0	0	0	0	0	0
KEGG_Regulation_of_autophagy_Main_Pathway	KEGG Adjusted 1.4	0	0	0	0	0	0	0	0	0	0	0	0	0	0	0	0	0	0	0	0	0	0	0	0	0	0	0	0	0	0	0	0	0	0	0	0	0	0	0	0	0	0	0	0	0	0	0	0
KEGG_Regulation_of_lipolysis_in_adipocytes_Main_Pathway	KEGG Adjusted 1.4	0	0	0	0	0	0	0	0	0	0	0	0	0	0	0	0	0	0	0	0	0	0	0	0	0	0	0	0	0	0	0	0	0	0	0	0	0	0	0	0	0	0	0	0	0	0	0	0
KEGG_Renal_cell_carcinoma_Main_Pathway	KEGG Adjusted 1.4	0	0	0	0	0	0	0	0	0	0	0	0	0	0	0	0	0	0	0	0	0	0	0	0	0	0	0	0	0	0	0	0	0	0	0	0	0	0	0	0	0	0	0	0	0	0	0	0
KEGG_Renin_angiotensin_system_Main_Pathway	KEGG Adjusted 1.4	0	0	0	0	0	0	0	0	0	0	0	0	0	0	0	0	0	0	0	0	0	0	0	0	0	0	0	0	0	0	0	0	0	0	0	0	0	0	0	0	0	0	0	0	0	0	0	0
KEGG_Retinol_metabolism_Main_Pathway	KEGG Adjusted 1.4	7.61537	10.2028	0.0828821	7.1799	7.11922	7.13071	6.6586	7.27793	7.71162	7.68476	5.84836	8.88737	8.62274	7.96391	6.52604	6.50531	7.2652	5.63897	6.60125	6.59344	6.63424	8.01477	7.1448	4.12782	7.73645	6.92443	7.52333	8.05619	9.18644	5.49283	6.30648	7.48628	3.32217	8.97895	4.9067	8.50925	7.90714	9.02032	6.91839	7.78581	7.30631	7.44671	8.37028	6.39568	8.43528	9.26981	8.57968	6.34426
KEGG_Retrograde_endocannabinoid_signaling_Main_Pathway	KEGG Adjusted 1.4	0	0	0	0	0	0	0	0	0	0	0	0	0	0	0	0	0	0	0	0	0	0	0	0	0	0	0	0	0	0	0	0	0	0	0	0	0	0	0	0	0	0	0	0	0	0	0	0
KEGG_Rheumatoid_arthritis_Main_Pathway	KEGG Adjusted 1.4	0	0	0	0	0	0	0	0	0	0	0	0	0	0	0	0	0	0	0	0	0	0	0	0	0	0	0	0	0	0	0	0	0	0	0	0	0	0	0	0	0	0	0	0	0	0	0	0
KEGG_Riboflavin_metabolism_Main_Pathway	KEGG Adjusted 1.4	0	0	0	0	0	0	0	0	0	0	0	0	0	0	0	0	0	0	0	0	0	0	0	0	0	0	0	0	0	0	0	0	0	0	0	0	0	0	0	0	0	0	0	0	0	0	0	0
KEGG_Ribosome_Main_Pathway	KEGG Adjusted 1.4	0	0	0	0	0	0	0	0	0	0	0	0	0	0	0	0	0	0	0	0	0	0	0	0	0	0	0	0	0	0	0	0	0	0	0	0	0	0	0	0	0	0	0	0	0	0	0	0
KEGG_Ribosome_biogenesis_in_eukaryotes_Main_Pathway	KEGG Adjusted 1.4	0	0	0	0	0	0	0	0	0	0	0	0	0	0	0	0	0	0	0	0	0	0	0	0	0	0	0	0	0	0	0	0	0	0	0	0	0	0	0	0	0	0	0	0	0	0	0	0
KEGG_SNARE_interactions_in_vesicular_transport_Main_Pathway	KEGG Adjusted 1.4	0	0	0	0	0	0	0	0	0	0	0	0	0	0	0	0	0	0	0	0	0	0	0	0	0	0	0	0	0	0	0	0	0	0	0	0	0	0	0	0	0	0	0	0	0	0	0	0
KEGG_Salivary_secretion_Main_Pathway	KEGG Adjusted 1.4	0	0	0	0	0	0	0	0	0	0	0	0	0	0	0	0	0	0	0	0	0	0	0	0	0	0	0	0	0	0	0	0	0	0	0	0	0	0	0	0	0	0	0	0	0	0	0	0
KEGG_Salmonella_infection_Main_Pathway	KEGG Adjusted 1.4	0	0	0	0	0	0	0	0	0	0	0	0	0	0	0	0	0	0	0	0	0	0	0	0	0	0	0	0	0	0	0	0	0	0	0	0	0	0	0	0	0	0	0	0	0	0	0	0
KEGG_Selenocompound_metabolism_Main_Pathway	KEGG Adjusted 1.4	0	0	0	0	0	0	0	0	0	0	0	0	0	0	0	0	0	0	0	0	0	0	0	0	0	0	0	0	0	0	0	0	0	0	0	0	0	0	0	0	0	0	0	0	0	0	0	0
KEGG_Serotonergic_synapse_Main_Pathway	KEGG Adjusted 1.4	0	0	0	0	0	0	0	0	0	0	0	0	0	0	0	0	0	0	0	0	0	0	0	0	0	0	0	0	0	0	0	0	0	0	0	0	0	0	0	0	0	0	0	0	0	0	0	0
KEGG_Shigellosis_Main_Pathway	KEGG Adjusted 1.4	0	0	0	0	0	0	0	0	0	0	0	0	0	0	0	0	0	0	0	0	0	0	0	0	0	0	0	0	0	0	0	0	0	0	0	0	0	0	0	0	0	0	0	0	0	0	0	0
KEGG_Signaling_pathways_regulating_pluripotency_of_stem_cells_Main_Pathway	KEGG Adjusted 1.4	0	0	0	0	0	0	0	0	0	0	0	0	0	0	0	0	0	0	0	0	0	0	0	0	0	0	0	0	0	0	0	0	0	0	0	0	0	0	0	0	0	0	0	0	0	0	0	0
KEGG_Small_cell_lung_cancer_Main_Pathway	KEGG Adjusted 1.4	0	0	0	0	0	0	0	0	0	0	0	0	0	0	0	0	0	0	0	0	0	0	0	0	0	0	0	0	0	0	0	0	0	0	0	0	0	0	0	0	0	0	0	0	0	0	0	0
KEGG_Sphingolipid_metabolism_Main_Pathway	KEGG Adjusted 1.4	-2.17338	-1.07835	0.89538	-2.332	-1.74897	-2.4288	-0.929456	-1.79797	-2.14062	-1.55879	-3.15584	-1.10533	-1.45186	-1.01278	-1.78652	-0.865025	-2.61085	-1.76798	-1.35709	-1.59812	-1.99186	-0.823555	-2.22722	-1.00842	-2.02868	-2.07196	-2.1704	-1.50268	-2.04073	-1.36419	-2.11308	-1.79501	-0.338632	-1.92159	-2.34537	-0.669631	-2.8697	-1.40975	-0.787725	-1.63755	-1.97414	-2.05723	-1.60838	-1.80552	-1.90869	-1.93269	-2.61446	-2.52911
KEGG_Sphingolipid_signaling_Main_Pathway	KEGG Adjusted 1.4	0	0	0	0	0	0	0	0	0	0	0	0	0	0	0	0	0	0	0	0	0	0	0	0	0	0	0	0	0	0	0	0	0	0	0	0	0	0	0	0	0	0	0	0	0	0	0	0
KEGG_Spliceosome_Main_Pathway	KEGG Adjusted 1.4	1.83396	2.93229	0.503451	1.02691	1.52108	2.00469	1.25837	1.96007	1.79798	2.63436	1.54298	1.93659	2.96567	0.875008	1.11248	1.45085	1.51958	1.26143	2.83363	1.12875	1.12379	1.40917	1.11433	1.2018	2.23459	1.3889	1.2928	0.841077	2.71667	1.49655	1.50325	2.45119	0.633052	2.47126	1.26294	3.24216	1.57703	2.73335	1.55895	1.34383	3.17382	1.31829	2.71315	1.54931	2.78639	2.79172	2.47601	1.74937
KEGG_Staphylococcus_aureus_infection_Main_Pathway	KEGG Adjusted 1.4	0	0	0	0	0	0	0	0	0	0	0	0	0	0	0	0	0	0	0	0	0	0	0	0	0	0	0	0	0	0	0	0	0	0	0	0	0	0	0	0	0	0	0	0	0	0	0	0
KEGG_Starch_and_sucrose_metabolism_Main_Pathway	KEGG Adjusted 1.4	0	0	0	0	0	0	0	0	0	0	0	0	0	0	0	0	0	0	0	0	0	0	0	0	0	0	0	0	0	0	0	0	0	0	0	0	0	0	0	0	0	0	0	0	0	0	0	0
KEGG_Steroid_biosynthesis_Main_Pathway	KEGG Adjusted 1.4	0	0	0	0	0	0	0	0	0	0	0	0	0	0	0	0	0	0	0	0	0	0	0	0	0	0	0	0	0	0	0	0	0	0	0	0	0	0	0	0	0	0	0	0	0	0	0	0
KEGG_Steroid_hormone_biosynthesis_Main_Pathway	KEGG Adjusted 1.4	0	0	0	0	0	0	0	0	0	0	0	0	0	0	0	0	0	0	0	0	0	0	0	0	0	0	0	0	0	0	0	0	0	0	0	0	0	0	0	0	0	0	0	0	0	0	0	0
KEGG_Sulfur_metabolism_Main_Pathway	KEGG Adjusted 1.4	0	0	0	0	0	0	0	0	0	0	0	0	0	0	0	0	0	0	0	0	0	0	0	0	0	0	0	0	0	0	0	0	0	0	0	0	0	0	0	0	0	0	0	0	0	0	0	0
KEGG_Sulfur_relay_system_Main_Pathway	KEGG Adjusted 1.4	0	0	0	0	0	0	0	0	0	0	0	0	0	0	0	0	0	0	0	0	0	0	0	0	0	0	0	0	0	0	0	0	0	0	0	0	0	0	0	0	0	0	0	0	0	0	0	0
KEGG_Synaptic_vesicle_cycle_Main_Pathway	KEGG Adjusted 1.4	0	0	0	0	0	0	0	0	0	0	0	0	0	0	0	0	0	0	0	0	0	0	0	0	0	0	0	0	0	0	0	0	0	0	0	0	0	0	0	0	0	0	0	0	0	0	0	0
KEGG_Synthesis_and_degradation_of_ketone_bodies_Main_Pathway	KEGG Adjusted 1.4	0	0	0	0	0	0	0	0	0	0	0	0	0	0	0	0	0	0	0	0	0	0	0	0	0	0	0	0	0	0	0	0	0	0	0	0	0	0	0	0	0	0	0	0	0	0	0	0
KEGG_Systemic_lupus_erythematosus_Main_Pathway	KEGG Adjusted 1.4	0	0	0	0	0	0	0	0	0	0	0	0	0	0	0	0	0	0	0	0	0	0	0	0	0	0	0	0	0	0	0	0	0	0	0	0	0	0	0	0	0	0	0	0	0	0	0	0
KEGG_TGF_beta_signaling_Main_Pathway	KEGG Adjusted 1.4	6.49928	8.66128	0.644656	7.04252	5.97865	7.33736	6.74476	7.19282	7.39328	8.73982	6.21502	7.38323	8.23607	5.52397	5.94267	6.09971	7.33474	6.73824	7.6728	6.4546	5.70939	5.38878	6.84745	5.75977	8.0534	6.23308	6.73657	6.78711	8.88358	5.40493	6.86161	7.87513	5.03413	9.08504	7.18728	8.89986	7.30877	7.69388	6.33064	7.13495	8.94415	5.42139	8.12377	6.18611	7.6395	9.792	7.39775	6.34563
KEGG_TNF_signaling_Main_Pathway	KEGG Adjusted 1.4	0	0	0	0	0	0	0	0	0	0	0	0	0	0	0	0	0	0	0	0	0	0	0	0	0	0	0	0	0	0	0	0	0	0	0	0	0	0	0	0	0	0	0	0	0	0	0	0
KEGG_T_cell_receptor_signaling_Main_Pathway	KEGG Adjusted 1.4	0	0	0	0	0	0	0	0	0	0	0	0	0	0	0	0	0	0	0	0	0	0	0	0	0	0	0	0	0	0	0	0	0	0	0	0	0	0	0	0	0	0	0	0	0	0	0	0
KEGG_Taste_transduction_Main_Pathway	KEGG Adjusted 1.4	0	0	0	0	0	0	0	0	0	0	0	0	0	0	0	0	0	0	0	0	0	0	0	0	0	0	0	0	0	0	0	0	0	0	0	0	0	0	0	0	0	0	0	0	0	0	0	0
KEGG_Taurine_and_hypotaurine_metabolism_Main_Pathway	KEGG Adjusted 1.4	0	0	0	0	0	0	0	0	0	0	0	0	0	0	0	0	0	0	0	0	0	0	0	0	0	0	0	0	0	0	0	0	0	0	0	0	0	0	0	0	0	0	0	0	0	0	0	0
KEGG_Terpenoid_backbone_biosynthesis_Main_Pathway	KEGG Adjusted 1.4	0	0	0	0	0	0	0	0	0	0	0	0	0	0	0	0	0	0	0	0	0	0	0	0	0	0	0	0	0	0	0	0	0	0	0	0	0	0	0	0	0	0	0	0	0	0	0	0
KEGG_Thiamine_metabolism_Main_Pathway	KEGG Adjusted 1.4	0	0	0	0	0	0	0	0	0	0	0	0	0	0	0	0	0	0	0	0	0	0	0	0	0	0	0	0	0	0	0	0	0	0	0	0	0	0	0	0	0	0	0	0	0	0	0	0
KEGG_Thyroid_cancer_Main_Pathway	KEGG Adjusted 1.4	0	0	0	0	0	0	0	0	0	0	0	0	0	0	0	0	0	0	0	0	0	0	0	0	0	0	0	0	0	0	0	0	0	0	0	0	0	0	0	0	0	0	0	0	0	0	0	0
KEGG_Thyroid_hormone_signaling_Main_Pathway	KEGG Adjusted 1.4	0	0	0	0	0	0	0	0	0	0	0	0	0	0	0	0	0	0	0	0	0	0	0	0	0	0	0	0	0	0	0	0	0	0	0	0	0	0	0	0	0	0	0	0	0	0	0	0
KEGG_Thyroid_hormone_synthesis_Main_Pathway	KEGG Adjusted 1.4	0	0	0	0	0	0	0	0	0	0	0	0	0	0	0	0	0	0	0	0	0	0	0	0	0	0	0	0	0	0	0	0	0	0	0	0	0	0	0	0	0	0	0	0	0	0	0	0
KEGG_Tight_junction_Main_Pathway	KEGG Adjusted 1.4	1.46907	2.0241	0.339877	1.65552	1.3296	1.64076	1.67272	1.87308	1.60982	1.98825	1.62351	1.79501	2.29641	0.831138	1.62307	1.4813	1.53748	1.73715	1.9058	1.58941	1.07068	1.10892	1.52681	1.82132	1.56079	1.35639	1.53539	1.47257	1.96363	1.26583	1.65364	1.83027	1.65236	2.00316	1.50444	2.24138	1.77685	1.71073	1.34404	1.66861	2.04152	1.70022	2.19884	1.67278	2.08377	2.21751	1.97496	1.78073
KEGG_Toll_like_receptor_signaling_Main_Pathway	KEGG Adjusted 1.4	0	0	0	0	0	0	0	0	0	0	0	0	0	0	0	0	0	0	0	0	0	0	0	0	0	0	0	0	0	0	0	0	0	0	0	0	0	0	0	0	0	0	0	0	0	0	0	0
KEGG_Toxoplasmosis_Main_Pathway	KEGG Adjusted 1.4	7.06616	11.2979	1.93977	3.95662	5.86063	7.72393	4.84844	7.55205	6.92752	10.15	5.94501	7.46156	11.4265	3.37135	4.28632	5.59004	5.85485	4.86023	10.9178	4.34901	4.32991	5.42944	4.29345	4.63047	8.60973	5.35137	4.98109	3.24062	10.4672	5.76611	5.79193	9.44429	2.43911	9.52164	4.86603	12.4918	6.07619	10.5314	6.00656	5.17769	12.2285	5.07928	10.4536	5.9694	10.7358	10.7563	9.53991	6.74021
KEGG_Transcriptional_misregulation_in_cancer_Main_Pathway	KEGG Adjusted 1.4	6.54198	6.2386	0.0147944	7.52666	6.85333	7.88822	7.79152	7.12066	8.10773	5.16102	7.69389	6.7926	5.59167	5.79386	7.48741	5.5903	7.65006	7.75203	5.08394	7.17626	6.55041	5.98284	7.7825	6.82638	7.22272	7.35853	7.69549	7.3344	4.43661	6.95492	7.82206	5.84905	6.31198	4.47424	8.10805	5.08996	8.01942	6.29224	6.06376	7.10491	5.59719	6.21443	4.95985	7.59823	6.22739	5.684	6.67945	7.1109
KEGG_Tryptophan_metabolism_Main_Pathway	KEGG Adjusted 1.4	0	0	0	0	0	0	0	0	0	0	0	0	0	0	0	0	0	0	0	0	0	0	0	0	0	0	0	0	0	0	0	0	0	0	0	0	0	0	0	0	0	0	0	0	0	0	0	0
KEGG_Tuberculosis_Main_Pathway	KEGG Adjusted 1.4	0	0	0	0	0	0	0	0	0	0	0	0	0	0	0	0	0	0	0	0	0	0	0	0	0	0	0	0	0	0	0	0	0	0	0	0	0	0	0	0	0	0	0	0	0	0	0	0
KEGG_Type_II_diabetes_mellitus_Main_Pathway	KEGG Adjusted 1.4	0	0	0	0	0	0	0	0	0	0	0	0	0	0	0	0	0	0	0	0	0	0	0	0	0	0	0	0	0	0	0	0	0	0	0	0	0	0	0	0	0	0	0	0	0	0	0	0
KEGG_Type_I_diabetes_mellitus_Main_Pathway	KEGG Adjusted 1.4	0	0	0	0	0	0	0	0	0	0	0	0	0	0	0	0	0	0	0	0	0	0	0	0	0	0	0	0	0	0	0	0	0	0	0	0	0	0	0	0	0	0	0	0	0	0	0	0
KEGG_Tyrosine_metabolism_Main_Pathway	KEGG Adjusted 1.4	0	0	0	0	0	0	0	0	0	0	0	0	0	0	0	0	0	0	0	0	0	0	0	0	0	0	0	0	0	0	0	0	0	0	0	0	0	0	0	0	0	0	0	0	0	0	0	0
KEGG_Ubiquinone_and_other_terpenoid_quinone_biosynthesis_Main_Pathway	KEGG Adjusted 1.4	0	0	0	0	0	0	0	0	0	0	0	0	0	0	0	0	0	0	0	0	0	0	0	0	0	0	0	0	0	0	0	0	0	0	0	0	0	0	0	0	0	0	0	0	0	0	0	0
KEGG_Ubiquitin_mediated_proteolysis_Main_Pathway	KEGG Adjusted 1.4	-0.288592	0.550047	-0.663457	0.00443935	0.0279282	-0.194505	0.637262	0.209301	0.19999	0.801629	-0.00780054	0.632961	0.0237833	0.482222	0.522734	0.901732	0.172164	-0.347521	0.890499	0.0851464	-0.30786	0.691374	0.0738706	0.804794	0.2965	0.0822126	0.0955057	0.180323	0.62259	0.306449	0.0873455	0.387375	1.06994	0.628956	0.220467	-0.129768	-0.050229	0.490675	0.282125	-0.0343727	0.413383	0.212925	0.534782	-0.0100427	0.412761	0.41584	0.0777972	0.0635848
KEGG_VEGF_signaling_Main_Pathway	KEGG Adjusted 1.4	0	0	0	0	0	0	0	0	0	0	0	0	0	0	0	0	0	0	0	0	0	0	0	0	0	0	0	0	0	0	0	0	0	0	0	0	0	0	0	0	0	0	0	0	0	0	0	0
KEGG_Valine_leucine_and_isoleucine_biosynthesis_Main_Pathway	KEGG Adjusted 1.4	0	0	0	0	0	0	0	0	0	0	0	0	0	0	0	0	0	0	0	0	0	0	0	0	0	0	0	0	0	0	0	0	0	0	0	0	0	0	0	0	0	0	0	0	0	0	0	0
KEGG_Valine_leucine_and_isoleucine_degradation_Main_Pathway	KEGG Adjusted 1.4	0	0	0	0	0	0	0	0	0	0	0	0	0	0	0	0	0	0	0	0	0	0	0	0	0	0	0	0	0	0	0	0	0	0	0	0	0	0	0	0	0	0	0	0	0	0	0	0
KEGG_Vascular_smooth_muscle_contraction_Main_Pathway	KEGG Adjusted 1.4	0	0	0	0	0	0	0	0	0	0	0	0	0	0	0	0	0	0	0	0	0	0	0	0	0	0	0	0	0	0	0	0	0	0	0	0	0	0	0	0	0	0	0	0	0	0	0	0
KEGG_Vasopressin_regulated_water_reabsorption_Main_Pathway	KEGG Adjusted 1.4	30.4354	34.264	11.6079	32.3557	29.9979	32.1129	29.6018	31.6734	31.3932	34.6403	30.8288	32.7237	34.5343	29.0046	28.4157	29.2657	32.7202	31.5832	33.4361	30.0662	30.2601	30.5811	31.4171	24.906	33.0172	30.3607	30.6985	29.3636	34.1047	28.7226	31.0912	32.8599	24.8196	33.5874	31.1453	34.3215	32.3	32.0707	29.5971	31.9395	33.5892	30.3429	32.9838	29.9906	32.6132	34.7797	32.5944	31.3222
KEGG_Vibrio_cholerae_infection_Main_Pathway	KEGG Adjusted 1.4	0	0	0	0	0	0	0	0	0	0	0	0	0	0	0	0	0	0	0	0	0	0	0	0	0	0	0	0	0	0	0	0	0	0	0	0	0	0	0	0	0	0	0	0	0	0	0	0
KEGG_Viral_carcinogenesis_Main_Pathway	KEGG Adjusted 1.4	2.58082	2.17327	-0.934267	2.82079	2.61197	2.82362	3.10091	2.7096	2.96551	2.71265	2.88022	2.55523	2.63267	2.33507	2.98693	2.21442	2.76974	2.98192	2.48655	2.86798	2.54806	2.2182	3.11247	3.02991	2.93096	2.85542	2.89554	2.89407	2.98302	2.67841	2.8947	2.39215	2.54362	2.81378	3.24395	2.79301	3.09845	2.4361	2.32192	2.63445	2.61636	2.21148	2.72701	2.89026	2.36867	2.95201	2.68767	2.54921
KEGG_Viral_myocarditis_Main_Pathway	KEGG Adjusted 1.4	0	0	0	0	0	0	0	0	0	0	0	0	0	0	0	0	0	0	0	0	0	0	0	0	0	0	0	0	0	0	0	0	0	0	0	0	0	0	0	0	0	0	0	0	0	0	0	0
KEGG_Vitamin_B6_metabolism_Main_Pathway	KEGG Adjusted 1.4	0	0	0	0	0	0	0	0	0	0	0	0	0	0	0	0	0	0	0	0	0	0	0	0	0	0	0	0	0	0	0	0	0	0	0	0	0	0	0	0	0	0	0	0	0	0	0	0
KEGG_Vitamin_digestion_and_absorption_Main_Pathway	KEGG Adjusted 1.4	3.88972	4.90232	-5.91815	4.3007	4.6399	3.98958	3.85362	4.03323	5.08582	5.04367	4.09266	4.15735	8.14281	4.13341	3.94414	4.8707	2.94024	3.98035	4.53049	4.76156	4.78485	5.35286	4.66673	2.96085	4.38769	2.87744	3.93716	3.70836	5.81874	3.85993	3.49379	5.58915	3.62524	4.10469	6.12308	6.34698	5.18269	6.03272	5.12608	4.45314	5.75796	4.11088	6.56575	4.12921	7.3713	5.53073	5.7208	4.09737
KEGG_Wnt_signaling_Main_Pathway	KEGG Adjusted 1.4	-14.7762	-11.0389	-2.34164	-16.4454	-17.1456	-16.9478	-16.7143	-16.3707	-17.3468	-10.0795	-15.7887	-15.9863	-11.4616	-16.2368	-16.4048	-14.8617	-16.9226	-16.359	-12.1484	-16.6238	-15.8015	-16.4251	-16.5921	-16.4611	-16.5391	-17.6101	-16.8191	-16.7887	-8.28105	-16.4492	-16.497	-14.277	-14.6494	-9.90716	-16.4323	-10.6734	-17.8577	-13.3918	-16.2326	-16.6497	-11.6478	-15.3287	-10.2234	-16.5245	-12.7248	-7.96589	-14.698	-15.5112
KEGG_alpha_Linolenic_acid_metabolism_Main_Pathway	KEGG Adjusted 1.4	0	0	0	0	0	0	0	0	0	0	0	0	0	0	0	0	0	0	0	0	0	0	0	0	0	0	0	0	0	0	0	0	0	0	0	0	0	0	0	0	0	0	0	0	0	0	0	0
KEGG_beta_Alanine_metabolism_Main_Pathway	KEGG Adjusted 1.4	0	0	0	0	0	0	0	0	0	0	0	0	0	0	0	0	0	0	0	0	0	0	0	0	0	0	0	0	0	0	0	0	0	0	0	0	0	0	0	0	0	0	0	0	0	0	0	0
KEGG_cAMP_signaling_Main_Pathway	KEGG Adjusted 1.4	0	0	0	0	0	0	0	0	0	0	0	0	0	0	0	0	0	0	0	0	0	0	0	0	0	0	0	0	0	0	0	0	0	0	0	0	0	0	0	0	0	0	0	0	0	0	0	0
KEGG_cGMP_PKG_signaling_Main_Pathway	KEGG Adjusted 1.4	0	0	0	0	0	0	0	0	0	0	0	0	0	0	0	0	0	0	0	0	0	0	0	0	0	0	0	0	0	0	0	0	0	0	0	0	0	0	0	0	0	0	0	0	0	0	0	0
KEGG_mRNA_surveillance_Main_Pathway	KEGG Adjusted 1.4	0	0	0	0	0	0	0	0	0	0	0	0	0	0	0	0	0	0	0	0	0	0	0	0	0	0	0	0	0	0	0	0	0	0	0	0	0	0	0	0	0	0	0	0	0	0	0	0
KEGG_mTOR_signaling_Main_Pathway	KEGG Adjusted 1.4	0	0	0	0	0	0	0	0	0	0	0	0	0	0	0	0	0	0	0	0	0	0	0	0	0	0	0	0	0	0	0	0	0	0	0	0	0	0	0	0	0	0	0	0	0	0	0	0
KEGG_p53_signaling_Main_Pathway	KEGG Adjusted 1.4	0	0	0	0	0	0	0	0	0	0	0	0	0	0	0	0	0	0	0	0	0	0	0	0	0	0	0	0	0	0	0	0	0	0	0	0	0	0	0	0	0	0	0	0	0	0	0	0
NCI_ALK1_signaling_events_Main_Pathway	NCI 1.2	0	0	0	0	0	0	0	0	0	0	0	0	0	0	0	0	0	0	0	0	0	0	0	0	0	0	0	0	0	0	0	0	0	0	0	0	0	0	0	0	0	0	0	0	0	0	0	0
NCI_ALK1_signaling_events_Pathway_(endothelial_cell_migration)	NCI 1.2	0	0	0	0	0	0	0	0	0	0	0	0	0	0	0	0	0	0	0	0	0	0	0	0	0	0	0	0	0	0	0	0	0	0	0	0	0	0	0	0	0	0	0	0	0	0	0	0
NCI_ALK1_signaling_events_Pathway_(endothelial_cell_proliferation)	NCI 1.2	0	0	0	0	0	0	0	0	0	0	0	0	0	0	0	0	0	0	0	0	0	0	0	0	0	0	0	0	0	0	0	0	0	0	0	0	0	0	0	0	0	0	0	0	0	0	0	0
NCI_ALK1_signaling_events_Pathway_(sprouting_angiogenesis)	NCI 1.2	0	0	0	0	0	0	0	0	0	0	0	0	0	0	0	0	0	0	0	0	0	0	0	0	0	0	0	0	0	0	0	0	0	0	0	0	0	0	0	0	0	0	0	0	0	0	0	0
NCI_ALK2_signaling_events_Main_Pathway	NCI 1.2	0	0	0	0	0	0	0	0	0	0	0	0	0	0	0	0	0	0	0	0	0	0	0	0	0	0	0	0	0	0	0	0	0	0	0	0	0	0	0	0	0	0	0	0	0	0	0	0
NCI_AP_1_transcription_factor_network_Main_Pathway	NCI 1.2	0	0	0	0	0	0	0	0	0	0	0	0	0	0	0	0	0	0	0	0	0	0	0	0	0	0	0	0	0	0	0	0	0	0	0	0	0	0	0	0	0	0	0	0	0	0	0	0
NCI_ATF_2_transcription_factor_network_Main_Pathway	NCI 1.2	0	0	0	0	0	0	0	0	0	0	0	0	0	0	0	0	0	0	0	0	0	0	0	0	0	0	0	0	0	0	0	0	0	0	0	0	0	0	0	0	0	0	0	0	0	0	0	0
NCI_ATM_Main_Pathway	NCI 1.2	0	0	0	0	0	0	0	0	0	0	0	0	0	0	0	0	0	0	0	0	0	0	0	0	0	0	0	0	0	0	0	0	0	0	0	0	0	0	0	0	0	0	0	0	0	0	0	0
NCI_ATM_Pathway_(G1_S_transition_checkpoint)	NCI 1.2	0	0	0	0	0	0	0	0	0	0	0	0	0	0	0	0	0	0	0	0	0	0	0	0	0	0	0	0	0	0	0	0	0	0	0	0	0	0	0	0	0	0	0	0	0	0	0	0
NCI_ATM_Pathway_(G2_M_transition_checkpoint)	NCI 1.2	0	0	0	0	0	0	0	0	0	0	0	0	0	0	0	0	0	0	0	0	0	0	0	0	0	0	0	0	0	0	0	0	0	0	0	0	0	0	0	0	0	0	0	0	0	0	0	0
NCI_ATM_Pathway_(Pathway_rRNA_transcription_via_ATM)	NCI 1.2	0	0	0	0	0	0	0	0	0	0	0	0	0	0	0	0	0	0	0	0	0	0	0	0	0	0	0	0	0	0	0	0	0	0	0	0	0	0	0	0	0	0	0	0	0	0	0	0
NCI_ATM_Pathway_(apoptosis)	NCI 1.2	0	0	0	0	0	0	0	0	0	0	0	0	0	0	0	0	0	0	0	0	0	0	0	0	0	0	0	0	0	0	0	0	0	0	0	0	0	0	0	0	0	0	0	0	0	0	0	0
NCI_ATM_Pathway_(chromatin_remodeling)	NCI 1.2	0	0	0	0	0	0	0	0	0	0	0	0	0	0	0	0	0	0	0	0	0	0	0	0	0	0	0	0	0	0	0	0	0	0	0	0	0	0	0	0	0	0	0	0	0	0	0	0
NCI_ATM_Pathway_(double_strand_break_repair_via_nonhomologous_end_joining)	NCI 1.2	0	0	0	0	0	0	0	0	0	0	0	0	0	0	0	0	0	0	0	0	0	0	0	0	0	0	0	0	0	0	0	0	0	0	0	0	0	0	0	0	0	0	0	0	0	0	0	0
NCI_ATR_signaling_Main_Pathway	NCI 1.2	0	0	0	0	0	0	0	0	0	0	0	0	0	0	0	0	0	0	0	0	0	0	0	0	0	0	0	0	0	0	0	0	0	0	0	0	0	0	0	0	0	0	0	0	0	0	0	0
NCI_ATR_signaling_Pathway_(Pathway_negative_regulation_of_transcription_during_mitosis_via_CHEK1)	NCI 1.2	0	0	0	0	0	0	0	0	0	0	0	0	0	0	0	0	0	0	0	0	0	0	0	0	0	0	0	0	0	0	0	0	0	0	0	0	0	0	0	0	0	0	0	0	0	0	0	0
NCI_ATR_signaling_Pathway_(regulation_of_double_strand_break_repair_via_homologous_recombination)	NCI 1.2	0	0	0	0	0	0	0	0	0	0	0	0	0	0	0	0	0	0	0	0	0	0	0	0	0	0	0	0	0	0	0	0	0	0	0	0	0	0	0	0	0	0	0	0	0	0	0	0
NCI_ATR_signaling_Pathway_(response_to_G2_M_transition_DNA_damage_checkpoint_signal)	NCI 1.2	0	0	0	0	0	0	0	0	0	0	0	0	0	0	0	0	0	0	0	0	0	0	0	0	0	0	0	0	0	0	0	0	0	0	0	0	0	0	0	0	0	0	0	0	0	0	0	0
NCI_Alpha4_beta1_integrin_signaling_events_Main_Pathway	NCI 1.2	0	0	0	0	0	0	0	0	0	0	0	0	0	0	0	0	0	0	0	0	0	0	0	0	0	0	0	0	0	0	0	0	0	0	0	0	0	0	0	0	0	0	0	0	0	0	0	0
NCI_Alpha4_beta1_integrin_signaling_events_Pathway_(cell_adhesion)	NCI 1.2	0	0	0	0	0	0	0	0	0	0	0	0	0	0	0	0	0	0	0	0	0	0	0	0	0	0	0	0	0	0	0	0	0	0	0	0	0	0	0	0	0	0	0	0	0	0	0	0
NCI_Alpha4_beta1_integrin_signaling_events_Pathway_(cell_migration)	NCI 1.2	0	0	0	0	0	0	0	0	0	0	0	0	0	0	0	0	0	0	0	0	0	0	0	0	0	0	0	0	0	0	0	0	0	0	0	0	0	0	0	0	0	0	0	0	0	0	0	0
NCI_Alpha4_beta1_integrin_signaling_events_Pathway_(lamellipodium_assembly)	NCI 1.2	0	0	0	0	0	0	0	0	0	0	0	0	0	0	0	0	0	0	0	0	0	0	0	0	0	0	0	0	0	0	0	0	0	0	0	0	0	0	0	0	0	0	0	0	0	0	0	0
NCI_Alpha6_beta4_integrin_ligand_interactions_Main_Pathway	NCI 1.2	0	0	0	0	0	0	0	0	0	0	0	0	0	0	0	0	0	0	0	0	0	0	0	0	0	0	0	0	0	0	0	0	0	0	0	0	0	0	0	0	0	0	0	0	0	0	0	0
NCI_Alpha9_beta1_integrin_signaling_events_Main_Pathway	NCI 1.2	0	0	0	0	0	0	0	0	0	0	0	0	0	0	0	0	0	0	0	0	0	0	0	0	0	0	0	0	0	0	0	0	0	0	0	0	0	0	0	0	0	0	0	0	0	0	0	0
NCI_Alpha9_beta1_integrin_signaling_events_Pathway_(cell_migration)	NCI 1.2	0	0	0	0	0	0	0	0	0	0	0	0	0	0	0	0	0	0	0	0	0	0	0	0	0	0	0	0	0	0	0	0	0	0	0	0	0	0	0	0	0	0	0	0	0	0	0	0
NCI_AlphaE_beta7_integrin_cell_surface_interactions_Main_Pathway	NCI 1.2	0	0	0	0	0	0	0	0	0	0	0	0	0	0	0	0	0	0	0	0	0	0	0	0	0	0	0	0	0	0	0	0	0	0	0	0	0	0	0	0	0	0	0	0	0	0	0	0
NCI_Alpha_synuclein_signaling_Main_Pathway	NCI 1.2	3.82696	2.77059	-0.646162	3.72469	4.30532	4.53949	4.83631	5.57453	4.99519	4.61012	3.85378	4.9882	4.43634	4.30894	3.61753	5.19586	5.04402	3.72722	5.14128	5.15851	4.3316	3.60166	4.19035	5.56713	5.76238	4.65153	4.27783	3.2547	5.725	5.55244	4.11592	4.95987	5.77221	5.58496	3.60834	4.64624	4.71152	4.73273	4.63124	4.83819	4.50911	3.9349	4.95477	4.82364	5.55386	3.03425	4.00091	4.27649
NCI_Alpha_synuclein_signaling_Pathway_(Pathway_degradation_of_SNCA)	NCI 1.2	0	0	0	0	0	0	0	0	0	0	0	0	0	0	0	0	0	0	0	0	0	0	0	0	0	0	0	0	0	0	0	0	0	0	0	0	0	0	0	0	0	0	0	0	0	0	0	0
NCI_Alpha_synuclein_signaling_Pathway_(Pathway_negative_regulation_of_transcription_via_SNCA)	NCI 1.2	0	0	0	0	0	0	0	0	0	0	0	0	0	0	0	0	0	0	0	0	0	0	0	0	0	0	0	0	0	0	0	0	0	0	0	0	0	0	0	0	0	0	0	0	0	0	0	0
NCI_Alpha_synuclein_signaling_Pathway_(Pathway_negative_regulation_of_transcription_via_TOR1A_SNCA_STUB1_FKBP1A)	NCI 1.2	5.63973	4.08298	-0.952238	5.48902	6.34468	6.68978	7.12719	8.21509	7.36133	6.79386	5.67926	7.35103	6.53776	6.35002	5.3311	7.65705	7.43329	5.49274	7.57663	7.60201	6.38341	5.30771	6.17525	8.20419	8.49193	6.85488	6.30417	4.79639	8.43684	8.18254	6.06556	7.30929	8.50641	8.23047	5.31755	6.84708	6.94329	6.97455	6.82498	7.12996	6.645	5.7988	7.30177	7.10853	8.18464	4.47153	5.89608	6.30219
NCI_Alpha_synuclein_signaling_Pathway_(Pathway_positive_regulation_of_gene_specific_transcription_via_SNCA)	NCI 1.2	0	0	0	0	0	0	0	0	0	0	0	0	0	0	0	0	0	0	0	0	0	0	0	0	0	0	0	0	0	0	0	0	0	0	0	0	0	0	0	0	0	0	0	0	0	0	0	0
NCI_Alpha_synuclein_signaling_Pathway_(Pathway_positive_regulation_of_gene_specific_transcription_via_TOR1A_SNCA_FKBP1A_STUB1)	NCI 1.2	5.63973	4.08298	-0.952238	5.48902	6.34468	6.68978	7.12719	8.21509	7.36133	6.79386	5.67926	7.35103	6.53776	6.35002	5.3311	7.65705	7.43329	5.49274	7.57663	7.60201	6.38341	5.30771	6.17525	8.20419	8.49193	6.85488	6.30417	4.79639	8.43684	8.18254	6.06556	7.30929	8.50641	8.23047	5.31755	6.84708	6.94329	6.97455	6.82498	7.12996	6.645	5.7988	7.30177	7.10853	8.18464	4.47153	5.89608	6.30219
NCI_Alpha_synuclein_signaling_Pathway_(cell_death)	NCI 1.2	5.63973	4.08298	-0.952238	5.48902	6.34468	6.68978	7.12719	8.21509	7.36133	6.79386	5.67926	7.35103	6.53776	6.35002	5.3311	7.65705	7.43329	5.49274	7.57663	7.60201	6.38341	5.30771	6.17525	8.20419	8.49193	6.85488	6.30417	4.79639	8.43684	8.18254	6.06556	7.30929	8.50641	8.23047	5.31755	6.84708	6.94329	6.97455	6.82498	7.12996	6.645	5.7988	7.30177	7.10853	8.18464	4.47153	5.89608	6.30219
NCI_Alpha_synuclein_signaling_Pathway_(neuron_apoptosis)	NCI 1.2	5.35774	3.87883	-0.904626	5.21457	6.02745	6.35529	6.77083	7.80434	6.99326	6.45417	5.3953	6.98348	6.21088	6.03252	5.06455	7.2742	7.06162	5.21811	7.1978	7.22191	6.06424	5.04232	5.86649	7.79398	8.06734	6.51214	5.98896	4.55657	8.015	7.77341	5.76228	6.94382	8.08109	7.81894	5.05167	6.50473	6.59613	6.62582	6.48373	6.77346	6.31275	5.50886	6.93668	6.7531	7.77541	4.24795	5.60128	5.98708
NCI_Alpha_synuclein_signaling_Pathway_(proteasomal_ubiquitin_dependent_protein_catabolic_process)	NCI 1.2	5.63973	4.08298	-0.952238	5.48902	6.34468	6.68978	7.12719	8.21509	7.36133	6.79386	5.67926	7.35103	6.53776	6.35002	5.3311	7.65705	7.43329	5.49274	7.57663	7.60201	6.38341	5.30771	6.17525	8.20419	8.49193	6.85488	6.30417	4.79639	8.43684	8.18254	6.06556	7.30929	8.50641	8.23047	5.31755	6.84708	6.94329	6.97455	6.82498	7.12996	6.645	5.7988	7.30177	7.10853	8.18464	4.47153	5.89608	6.30219
NCI_Alpha_synuclein_signaling_Pathway_(protein_targeting_to_lysosome)	NCI 1.2	5.63973	4.08298	-0.952238	5.48902	6.34468	6.68978	7.12719	8.21509	7.36133	6.79386	5.67926	7.35103	6.53776	6.35002	5.3311	7.65705	7.43329	5.49274	7.57663	7.60201	6.38341	5.30771	6.17525	8.20419	8.49193	6.85488	6.30417	4.79639	8.43684	8.18254	6.06556	7.30929	8.50641	8.23047	5.31755	6.84708	6.94329	6.97455	6.82498	7.12996	6.645	5.7988	7.30177	7.10853	8.18464	4.47153	5.89608	6.30219
NCI_Alternative_NF_kappaB_Main_Pathway	NCI 1.2	0	0	0	0	0	0	0	0	0	0	0	0	0	0	0	0	0	0	0	0	0	0	0	0	0	0	0	0	0	0	0	0	0	0	0	0	0	0	0	0	0	0	0	0	0	0	0	0
NCI_Alternative_NF_kappaB_Pathway_(regulation_of_B_cell_activation)	NCI 1.2	0	0	0	0	0	0	0	0	0	0	0	0	0	0	0	0	0	0	0	0	0	0	0	0	0	0	0	0	0	0	0	0	0	0	0	0	0	0	0	0	0	0	0	0	0	0	0	0
NCI_Angiopoietin_receptor_Tie2_mediated_signaling_Main_Pathway	NCI 1.2	4.01132	3.19506	-0.95576	4.51228	3.0506	3.75221	5.1459	3.31834	5.07132	4.87232	3.74484	3.38656	4.75923	2.61303	4.15154	2.30461	3.61231	4.45259	4.09702	4.35362	3.14217	3.36231	4.6095	3.70724	5.05625	3.38126	4.29211	3.49677	5.04639	3.08574	4.47902	2.62833	3.53052	4.13611	4.82327	5.77947	4.7446	4.34991	2.38647	3.50322	4.36962	1.96427	4.4655	4.16982	3.52752	5.91601	4.06785	3.15196
NCI_Angiopoietin_receptor_Tie2_mediated_signaling_Pathway_(MAPKKK_cascade)	NCI 1.2	25.405	20.2354	-6.05315	28.5778	19.3205	23.764	32.5907	21.0162	32.1183	30.858	23.7173	21.4482	30.1418	16.5492	26.2931	14.5959	22.878	28.1997	25.9478	27.5729	19.9004	21.2946	29.1935	23.4792	32.0229	21.4146	27.1834	22.1462	31.9605	19.5431	28.3671	16.6461	22.36	26.1954	30.5473	36.6033	30.0491	27.5494	15.1143	22.187	27.6742	12.4404	28.2815	26.4089	22.341	37.4681	25.763	19.9624
NCI_Angiopoietin_receptor_Tie2_mediated_signaling_Pathway_(chemokinesis)	NCI 1.2	0	0	0	0	0	0	0	0	0	0	0	0	0	0	0	0	0	0	0	0	0	0	0	0	0	0	0	0	0	0	0	0	0	0	0	0	0	0	0	0	0	0	0	0	0	0	0	0
NCI_Angiopoietin_receptor_Tie2_mediated_signaling_Pathway_(negative_regulation_of_caspase_activity)	NCI 1.2	0	0	0	0	0	0	0	0	0	0	0	0	0	0	0	0	0	0	0	0	0	0	0	0	0	0	0	0	0	0	0	0	0	0	0	0	0	0	0	0	0	0	0	0	0	0	0	0
NCI_Angiopoietin_receptor_Tie2_mediated_signaling_Pathway_(tube_development)	NCI 1.2	0	0	0	0	0	0	0	0	0	0	0	0	0	0	0	0	0	0	0	0	0	0	0	0	0	0	0	0	0	0	0	0	0	0	0	0	0	0	0	0	0	0	0	0	0	0	0	0
NCI_Angiopoietin_receptor_Tie2_mediated_signaling_Pathway_(vasculogenesis)	NCI 1.2	0	0	0	0	0	0	0	0	0	0	0	0	0	0	0	0	0	0	0	0	0	0	0	0	0	0	0	0	0	0	0	0	0	0	0	0	0	0	0	0	0	0	0	0	0	0	0	0
NCI_Arf1_Main_Pathway	NCI 1.2	0	0	0	0	0	0	0	0	0	0	0	0	0	0	0	0	0	0	0	0	0	0	0	0	0	0	0	0	0	0	0	0	0	0	0	0	0	0	0	0	0	0	0	0	0	0	0	0
NCI_Arf1_Pathway_(actin_filament_polymerization)	NCI 1.2	0	0	0	0	0	0	0	0	0	0	0	0	0	0	0	0	0	0	0	0	0	0	0	0	0	0	0	0	0	0	0	0	0	0	0	0	0	0	0	0	0	0	0	0	0	0	0	0
NCI_Arf6_downstream_Main_Pathway	NCI 1.2	0	0	0	0	0	0	0	0	0	0	0	0	0	0	0	0	0	0	0	0	0	0	0	0	0	0	0	0	0	0	0	0	0	0	0	0	0	0	0	0	0	0	0	0	0	0	0	0
NCI_Arf6_downstream_Pathway_(Tumor_Cell_Invasion)	NCI 1.2	0	0	0	0	0	0	0	0	0	0	0	0	0	0	0	0	0	0	0	0	0	0	0	0	0	0	0	0	0	0	0	0	0	0	0	0	0	0	0	0	0	0	0	0	0	0	0	0
NCI_Arf6_downstream_Pathway_(actin_filament_bundle_formation)	NCI 1.2	0	0	0	0	0	0	0	0	0	0	0	0	0	0	0	0	0	0	0	0	0	0	0	0	0	0	0	0	0	0	0	0	0	0	0	0	0	0	0	0	0	0	0	0	0	0	0	0
NCI_Arf6_downstream_Pathway_(cortical_actin_cytoskeleton_organization)	NCI 1.2	0	0	0	0	0	0	0	0	0	0	0	0	0	0	0	0	0	0	0	0	0	0	0	0	0	0	0	0	0	0	0	0	0	0	0	0	0	0	0	0	0	0	0	0	0	0	0	0
NCI_Arf6_downstream_Pathway_(lamellipodium_assembly)	NCI 1.2	0	0	0	0	0	0	0	0	0	0	0	0	0	0	0	0	0	0	0	0	0	0	0	0	0	0	0	0	0	0	0	0	0	0	0	0	0	0	0	0	0	0	0	0	0	0	0	0
NCI_Arf6_downstream_Pathway_(liver_development)	NCI 1.2	0	0	0	0	0	0	0	0	0	0	0	0	0	0	0	0	0	0	0	0	0	0	0	0	0	0	0	0	0	0	0	0	0	0	0	0	0	0	0	0	0	0	0	0	0	0	0	0
NCI_Arf6_downstream_Pathway_(myoblast_fusion)	NCI 1.2	0	0	0	0	0	0	0	0	0	0	0	0	0	0	0	0	0	0	0	0	0	0	0	0	0	0	0	0	0	0	0	0	0	0	0	0	0	0	0	0	0	0	0	0	0	0	0	0
NCI_Arf6_downstream_Pathway_(regulation_of_axonogenesis)	NCI 1.2	0	0	0	0	0	0	0	0	0	0	0	0	0	0	0	0	0	0	0	0	0	0	0	0	0	0	0	0	0	0	0	0	0	0	0	0	0	0	0	0	0	0	0	0	0	0	0	0
NCI_Arf6_downstream_Pathway_(regulation_of_epithelial_cell_migration)	NCI 1.2	0	0	0	0	0	0	0	0	0	0	0	0	0	0	0	0	0	0	0	0	0	0	0	0	0	0	0	0	0	0	0	0	0	0	0	0	0	0	0	0	0	0	0	0	0	0	0	0
NCI_Arf6_downstream_Pathway_(ruffle_organization)	NCI 1.2	0	0	0	0	0	0	0	0	0	0	0	0	0	0	0	0	0	0	0	0	0	0	0	0	0	0	0	0	0	0	0	0	0	0	0	0	0	0	0	0	0	0	0	0	0	0	0	0
NCI_Arf6_downstream_Pathway_(substrate_adhesion_dependent_cell_spreading)	NCI 1.2	0	0	0	0	0	0	0	0	0	0	0	0	0	0	0	0	0	0	0	0	0	0	0	0	0	0	0	0	0	0	0	0	0	0	0	0	0	0	0	0	0	0	0	0	0	0	0	0
NCI_Arf6_signaling_events_Main_Pathway	NCI 1.2	15.3728	16.1356	-6.59335	16.1411	12.0594	18.3821	12.5839	17.0982	18.4085	16.5562	17.4788	13.509	18.6805	9.06437	10.3303	7.98158	15.5229	15.5594	18.3555	14.3309	13.5794	5.97777	14.6325	4.54016	14.9206	14.3525	14.6254	10.9851	14.4909	11.9957	17.2045	15.4362	3.90565	14.6182	17.1314	18.5222	17.6792	15.6343	8.61726	14.6888	19.1281	11.4084	19.1888	15.3529	17.6371	17.6465	19.2375	17.8097
NCI_Arf6_trafficking_events_Main_Pathway	NCI 1.2	0	0	0	0	0	0	0	0	0	0	0	0	0	0	0	0	0	0	0	0	0	0	0	0	0	0	0	0	0	0	0	0	0	0	0	0	0	0	0	0	0	0	0	0	0	0	0	0
NCI_Arf6_trafficking_events_Pathway_(calcium_ion_dependent_exocytosis)	NCI 1.2	0	0	0	0	0	0	0	0	0	0	0	0	0	0	0	0	0	0	0	0	0	0	0	0	0	0	0	0	0	0	0	0	0	0	0	0	0	0	0	0	0	0	0	0	0	0	0	0
NCI_Arf6_trafficking_events_Pathway_(cell_adhesion_mediated_by_integrin)	NCI 1.2	0	0	0	0	0	0	0	0	0	0	0	0	0	0	0	0	0	0	0	0	0	0	0	0	0	0	0	0	0	0	0	0	0	0	0	0	0	0	0	0	0	0	0	0	0	0	0	0
NCI_Arf6_trafficking_events_Pathway_(clathrin_coat_assembly)	NCI 1.2	0	0	0	0	0	0	0	0	0	0	0	0	0	0	0	0	0	0	0	0	0	0	0	0	0	0	0	0	0	0	0	0	0	0	0	0	0	0	0	0	0	0	0	0	0	0	0	0
NCI_Arf6_trafficking_events_Pathway_(clathrin_independent_pinocytosis)	NCI 1.2	0	0	0	0	0	0	0	0	0	0	0	0	0	0	0	0	0	0	0	0	0	0	0	0	0	0	0	0	0	0	0	0	0	0	0	0	0	0	0	0	0	0	0	0	0	0	0	0
NCI_Arf6_trafficking_events_Pathway_(endocytosis)	NCI 1.2	0	0	0	0	0	0	0	0	0	0	0	0	0	0	0	0	0	0	0	0	0	0	0	0	0	0	0	0	0	0	0	0	0	0	0	0	0	0	0	0	0	0	0	0	0	0	0	0
NCI_Arf6_trafficking_events_Pathway_(membrane_fusion)	NCI 1.2	0	0	0	0	0	0	0	0	0	0	0	0	0	0	0	0	0	0	0	0	0	0	0	0	0	0	0	0	0	0	0	0	0	0	0	0	0	0	0	0	0	0	0	0	0	0	0	0
NCI_Arf6_trafficking_events_Pathway_(positive_regulation_of_endocytosis)	NCI 1.2	0	0	0	0	0	0	0	0	0	0	0	0	0	0	0	0	0	0	0	0	0	0	0	0	0	0	0	0	0	0	0	0	0	0	0	0	0	0	0	0	0	0	0	0	0	0	0	0
NCI_Arf6_trafficking_events_Pathway_(positive_regulation_of_phagocytosis)	NCI 1.2	0	0	0	0	0	0	0	0	0	0	0	0	0	0	0	0	0	0	0	0	0	0	0	0	0	0	0	0	0	0	0	0	0	0	0	0	0	0	0	0	0	0	0	0	0	0	0	0
NCI_Arf6_trafficking_events_Pathway_(receptor_recycling)	NCI 1.2	0	0	0	0	0	0	0	0	0	0	0	0	0	0	0	0	0	0	0	0	0	0	0	0	0	0	0	0	0	0	0	0	0	0	0	0	0	0	0	0	0	0	0	0	0	0	0	0
NCI_Arf6_trafficking_events_Pathway_(regulation_of_calcium_dependent_cell_cell_adhesion)	NCI 1.2	0	0	0	0	0	0	0	0	0	0	0	0	0	0	0	0	0	0	0	0	0	0	0	0	0	0	0	0	0	0	0	0	0	0	0	0	0	0	0	0	0	0	0	0	0	0	0	0
NCI_Arf6_trafficking_events_Pathway_(substrate_adhesion_dependent_cell_spreading)	NCI 1.2	0	0	0	0	0	0	0	0	0	0	0	0	0	0	0	0	0	0	0	0	0	0	0	0	0	0	0	0	0	0	0	0	0	0	0	0	0	0	0	0	0	0	0	0	0	0	0	0
NCI_Atypical_NF_kappaB_Main_Pathway	NCI 1.2	0	0	0	0	0	0	0	0	0	0	0	0	0	0	0	0	0	0	0	0	0	0	0	0	0	0	0	0	0	0	0	0	0	0	0	0	0	0	0	0	0	0	0	0	0	0	0	0
NCI_Atypical_NF_kappaB_Pathway_(Pathway_degradation_of_NFKB1_NFKBIA)	NCI 1.2	0	0	0	0	0	0	0	0	0	0	0	0	0	0	0	0	0	0	0	0	0	0	0	0	0	0	0	0	0	0	0	0	0	0	0	0	0	0	0	0	0	0	0	0	0	0	0	0
NCI_Atypical_NF_kappaB_Pathway_(Pathway_degradation_of_NFKBIA)	NCI 1.2	0	0	0	0	0	0	0	0	0	0	0	0	0	0	0	0	0	0	0	0	0	0	0	0	0	0	0	0	0	0	0	0	0	0	0	0	0	0	0	0	0	0	0	0	0	0	0	0
NCI_Atypical_NF_kappaB_Pathway_(positive_regulation_of_anti_apoptosis)	NCI 1.2	0	0	0	0	0	0	0	0	0	0	0	0	0	0	0	0	0	0	0	0	0	0	0	0	0	0	0	0	0	0	0	0	0	0	0	0	0	0	0	0	0	0	0	0	0	0	0	0
NCI_Aurora_A_signaling_Main_Pathway	NCI 1.2	0	0	0	0	0	0	0	0	0	0	0	0	0	0	0	0	0	0	0	0	0	0	0	0	0	0	0	0	0	0	0	0	0	0	0	0	0	0	0	0	0	0	0	0	0	0	0	0
NCI_Aurora_A_signaling_Pathway_(centrosome_duplication)	NCI 1.2	0	0	0	0	0	0	0	0	0	0	0	0	0	0	0	0	0	0	0	0	0	0	0	0	0	0	0	0	0	0	0	0	0	0	0	0	0	0	0	0	0	0	0	0	0	0	0	0
NCI_Aurora_A_signaling_Pathway_(negative_regulation_of_DNA_binding)	NCI 1.2	0	0	0	0	0	0	0	0	0	0	0	0	0	0	0	0	0	0	0	0	0	0	0	0	0	0	0	0	0	0	0	0	0	0	0	0	0	0	0	0	0	0	0	0	0	0	0	0
NCI_Aurora_A_signaling_Pathway_(proteasomal_ubiquitin_dependent_protein_catabolic_process)	NCI 1.2	0	0	0	0	0	0	0	0	0	0	0	0	0	0	0	0	0	0	0	0	0	0	0	0	0	0	0	0	0	0	0	0	0	0	0	0	0	0	0	0	0	0	0	0	0	0	0	0
NCI_Aurora_A_signaling_Pathway_(protein_catabolic_process)	NCI 1.2	0	0	0	0	0	0	0	0	0	0	0	0	0	0	0	0	0	0	0	0	0	0	0	0	0	0	0	0	0	0	0	0	0	0	0	0	0	0	0	0	0	0	0	0	0	0	0	0
NCI_Aurora_A_signaling_Pathway_(regulation_of_centrosome_cycle)	NCI 1.2	0	0	0	0	0	0	0	0	0	0	0	0	0	0	0	0	0	0	0	0	0	0	0	0	0	0	0	0	0	0	0	0	0	0	0	0	0	0	0	0	0	0	0	0	0	0	0	0
NCI_Aurora_A_signaling_Pathway_(spindle_assembly)	NCI 1.2	0	0	0	0	0	0	0	0	0	0	0	0	0	0	0	0	0	0	0	0	0	0	0	0	0	0	0	0	0	0	0	0	0	0	0	0	0	0	0	0	0	0	0	0	0	0	0	0
NCI_Aurora_B_signaling_Main_Pathway	NCI 1.2	3.20792	4.03379	0.195214	4.83662	3.96921	4.18551	5.64081	4.74497	5.12702	5.88957	4.21236	6.35222	3.31978	5.28513	4.52067	6.37524	4.54161	3.39144	5.80058	4.52761	3.62214	5.58205	4.44043	6.17503	4.87232	4.36536	4.00621	4.64487	6.21519	4.81993	4.5355	4.2586	6.12575	5.42245	3.77178	3.63345	4.75727	5.79198	4.19375	4.2451	4.8538	4.81174	6.30687	4.34161	5.22488	4.35857	4.86578	4.74235
NCI_Aurora_B_signaling_Pathway_(cytokinesis)	NCI 1.2	0	0	0	0	0	0	0	0	0	0	0	0	0	0	0	0	0	0	0	0	0	0	0	0	0	0	0	0	0	0	0	0	0	0	0	0	0	0	0	0	0	0	0	0	0	0	0	0
NCI_Aurora_C_signaling_Main_Pathway	NCI 1.2	0	0	0	0	0	0	0	0	0	0	0	0	0	0	0	0	0	0	0	0	0	0	0	0	0	0	0	0	0	0	0	0	0	0	0	0	0	0	0	0	0	0	0	0	0	0	0	0
NCI_BARD1_signaling_events_Main_Pathway	NCI 1.2	0	0	0	0	0	0	0	0	0	0	0	0	0	0	0	0	0	0	0	0	0	0	0	0	0	0	0	0	0	0	0	0	0	0	0	0	0	0	0	0	0	0	0	0	0	0	0	0
NCI_BARD1_signaling_events_Pathway_(DNA_damage_checkpoint)	NCI 1.2	0	0	0	0	0	0	0	0	0	0	0	0	0	0	0	0	0	0	0	0	0	0	0	0	0	0	0	0	0	0	0	0	0	0	0	0	0	0	0	0	0	0	0	0	0	0	0	0
NCI_BARD1_signaling_events_Pathway_(DNA_repair)	NCI 1.2	0	0	0	0	0	0	0	0	0	0	0	0	0	0	0	0	0	0	0	0	0	0	0	0	0	0	0	0	0	0	0	0	0	0	0	0	0	0	0	0	0	0	0	0	0	0	0	0
NCI_BARD1_signaling_events_Pathway_(protein_ubiquitination)	NCI 1.2	0	0	0	0	0	0	0	0	0	0	0	0	0	0	0	0	0	0	0	0	0	0	0	0	0	0	0	0	0	0	0	0	0	0	0	0	0	0	0	0	0	0	0	0	0	0	0	0
NCI_BCR_signaling_Main_Pathway	NCI 1.2	0	0	0	0	0	0	0	0	0	0	0	0	0	0	0	0	0	0	0	0	0	0	0	0	0	0	0	0	0	0	0	0	0	0	0	0	0	0	0	0	0	0	0	0	0	0	0	0
NCI_BCR_signaling_Pathway_(actin_cytoskeleton_organization)	NCI 1.2	0	0	0	0	0	0	0	0	0	0	0	0	0	0	0	0	0	0	0	0	0	0	0	0	0	0	0	0	0	0	0	0	0	0	0	0	0	0	0	0	0	0	0	0	0	0	0	0
NCI_BCR_signaling_Pathway_(cell_survival)	NCI 1.2	0	0	0	0	0	0	0	0	0	0	0	0	0	0	0	0	0	0	0	0	0	0	0	0	0	0	0	0	0	0	0	0	0	0	0	0	0	0	0	0	0	0	0	0	0	0	0	0
NCI_BCR_signaling_Pathway_(cytokine_secretion)	NCI 1.2	0	0	0	0	0	0	0	0	0	0	0	0	0	0	0	0	0	0	0	0	0	0	0	0	0	0	0	0	0	0	0	0	0	0	0	0	0	0	0	0	0	0	0	0	0	0	0	0
NCI_BCR_signaling_Pathway_(re_entry_into_mitotic_cell_cycle)	NCI 1.2	0	0	0	0	0	0	0	0	0	0	0	0	0	0	0	0	0	0	0	0	0	0	0	0	0	0	0	0	0	0	0	0	0	0	0	0	0	0	0	0	0	0	0	0	0	0	0	0
NCI_BCR_signaling_Pathway_(ubiquitin_dependent_protein_catabolic_process)	NCI 1.2	0	0	0	0	0	0	0	0	0	0	0	0	0	0	0	0	0	0	0	0	0	0	0	0	0	0	0	0	0	0	0	0	0	0	0	0	0	0	0	0	0	0	0	0	0	0	0	0
NCI_BMP_receptor_signaling_Main_Pathway	NCI 1.2	22.0152	26.3837	-4.61619	21.6269	18.4584	22.8762	21.8342	22.7598	23.7074	26.9967	19.8746	22.7466	27.7733	18.2639	16.9204	19.2396	23.6437	19.2386	25.8614	19.2734	17.928	18.2984	18.8771	18.8802	25.4457	19.5447	20.5428	21.3678	25.9457	19.7877	22.7203	25.015	16.799	27.0229	20.6008	28.3647	22.1449	23.8884	19.8041	21.2441	27.7742	20.0078	26.4968	21.1529	25.0649	30.1703	24.5833	21.7513
NCI_Beta1_integrin_cell_surface_interactions_Main_Pathway	NCI 1.2	0	0	0	0	0	0	0	0	0	0	0	0	0	0	0	0	0	0	0	0	0	0	0	0	0	0	0	0	0	0	0	0	0	0	0	0	0	0	0	0	0	0	0	0	0	0	0	0
NCI_Beta2_integrin_cell_surface_interactions_Main_Pathway	NCI 1.2	30.1307	31.5644	2.1356	31.0382	29.6901	32.917	30.2401	32.521	34.1611	32.8478	31.6366	31.6608	33.6589	27.3977	28.7576	25.7053	31.6375	31.3867	34.2545	29.5799	30.3336	26.567	30.6969	23.937	32.7448	31.9573	31.7759	29.0255	29.5236	28.1966	32.731	31.3703	23.1586	31.2431	31.7574	33.3024	33.2375	31.3901	28.4279	30.3446	33.4997	29.3001	34.1875	32.3545	34.2555	33.5805	33.489	32.9221
NCI_Beta3_integrin_cell_surface_interactions_Main_Pathway	NCI 1.2	0	0	0	0	0	0	0	0	0	0	0	0	0	0	0	0	0	0	0	0	0	0	0	0	0	0	0	0	0	0	0	0	0	0	0	0	0	0	0	0	0	0	0	0	0	0	0	0
NCI_Beta5_beta6_beta7_and_beta8_integrin_cell_surface_interactions_Main_Pathway	NCI 1.2	0	0	0	0	0	0	0	0	0	0	0	0	0	0	0	0	0	0	0	0	0	0	0	0	0	0	0	0	0	0	0	0	0	0	0	0	0	0	0	0	0	0	0	0	0	0	0	0
NCI_CD40_CD40L_signaling_Main_Pathway	NCI 1.2	0	0	0	0	0	0	0	0	0	0	0	0	0	0	0	0	0	0	0	0	0	0	0	0	0	0	0	0	0	0	0	0	0	0	0	0	0	0	0	0	0	0	0	0	0	0	0	0
NCI_CD40_CD40L_signaling_Pathway_(B_cell_affinity_maturation)	NCI 1.2	0	0	0	0	0	0	0	0	0	0	0	0	0	0	0	0	0	0	0	0	0	0	0	0	0	0	0	0	0	0	0	0	0	0	0	0	0	0	0	0	0	0	0	0	0	0	0	0
NCI_CD40_CD40L_signaling_Pathway_(B_cell_proliferation)	NCI 1.2	0	0	0	0	0	0	0	0	0	0	0	0	0	0	0	0	0	0	0	0	0	0	0	0	0	0	0	0	0	0	0	0	0	0	0	0	0	0	0	0	0	0	0	0	0	0	0	0
NCI_CD40_CD40L_signaling_Pathway_(plasma_cell_differentiation)	NCI 1.2	0	0	0	0	0	0	0	0	0	0	0	0	0	0	0	0	0	0	0	0	0	0	0	0	0	0	0	0	0	0	0	0	0	0	0	0	0	0	0	0	0	0	0	0	0	0	0	0
NCI_CD40_CD40L_signaling_Pathway_(proteasomal_ubiquitin_dependent_protein_catabolic_process)	NCI 1.2	0	0	0	0	0	0	0	0	0	0	0	0	0	0	0	0	0	0	0	0	0	0	0	0	0	0	0	0	0	0	0	0	0	0	0	0	0	0	0	0	0	0	0	0	0	0	0	0
NCI_CD40_CD40L_signaling_Pathway_(regulation_of_germinal_center_formation)	NCI 1.2	0	0	0	0	0	0	0	0	0	0	0	0	0	0	0	0	0	0	0	0	0	0	0	0	0	0	0	0	0	0	0	0	0	0	0	0	0	0	0	0	0	0	0	0	0	0	0	0
NCI_CD40_CD40L_signaling_Pathway_(regulation_of_isotype_switching_to_IgE_isotypes)	NCI 1.2	0	0	0	0	0	0	0	0	0	0	0	0	0	0	0	0	0	0	0	0	0	0	0	0	0	0	0	0	0	0	0	0	0	0	0	0	0	0	0	0	0	0	0	0	0	0	0	0
NCI_CD40_CD40L_signaling_Pathway_(regulation_of_isotype_switching_to_IgG_isotypes)	NCI 1.2	0	0	0	0	0	0	0	0	0	0	0	0	0	0	0	0	0	0	0	0	0	0	0	0	0	0	0	0	0	0	0	0	0	0	0	0	0	0	0	0	0	0	0	0	0	0	0	0
NCI_CDC42_signaling_events_Main_Pathway	NCI 1.2	0	0	0	0	0	0	0	0	0	0	0	0	0	0	0	0	0	0	0	0	0	0	0	0	0	0	0	0	0	0	0	0	0	0	0	0	0	0	0	0	0	0	0	0	0	0	0	0
NCI_CDC42_signaling_events_Pathway_(Pathway_positive_regulation_of_NF_kappaB_transcription_factor_activity_via_CDC42)	NCI 1.2	0	0	0	0	0	0	0	0	0	0	0	0	0	0	0	0	0	0	0	0	0	0	0	0	0	0	0	0	0	0	0	0	0	0	0	0	0	0	0	0	0	0	0	0	0	0	0	0
NCI_CDC42_signaling_events_Pathway_(RNA_splicing)	NCI 1.2	0	0	0	0	0	0	0	0	0	0	0	0	0	0	0	0	0	0	0	0	0	0	0	0	0	0	0	0	0	0	0	0	0	0	0	0	0	0	0	0	0	0	0	0	0	0	0	0
NCI_CDC42_signaling_events_Pathway_(actin_cytoskeleton_organization)	NCI 1.2	0	0	0	0	0	0	0	0	0	0	0	0	0	0	0	0	0	0	0	0	0	0	0	0	0	0	0	0	0	0	0	0	0	0	0	0	0	0	0	0	0	0	0	0	0	0	0	0
NCI_CDC42_signaling_events_Pathway_(actin_filament_depolymerization)	NCI 1.2	0	0	0	0	0	0	0	0	0	0	0	0	0	0	0	0	0	0	0	0	0	0	0	0	0	0	0	0	0	0	0	0	0	0	0	0	0	0	0	0	0	0	0	0	0	0	0	0
NCI_CDC42_signaling_events_Pathway_(cell_motility)	NCI 1.2	0	0	0	0	0	0	0	0	0	0	0	0	0	0	0	0	0	0	0	0	0	0	0	0	0	0	0	0	0	0	0	0	0	0	0	0	0	0	0	0	0	0	0	0	0	0	0	0
NCI_CDC42_signaling_events_Pathway_(cell_proliferation)	NCI 1.2	0	0	0	0	0	0	0	0	0	0	0	0	0	0	0	0	0	0	0	0	0	0	0	0	0	0	0	0	0	0	0	0	0	0	0	0	0	0	0	0	0	0	0	0	0	0	0	0
NCI_CDC42_signaling_events_Pathway_(cytokinesis)	NCI 1.2	0	0	0	0	0	0	0	0	0	0	0	0	0	0	0	0	0	0	0	0	0	0	0	0	0	0	0	0	0	0	0	0	0	0	0	0	0	0	0	0	0	0	0	0	0	0	0	0
NCI_CDC42_signaling_events_Pathway_(establishment_of_cell_polarity)	NCI 1.2	0	0	0	0	0	0	0	0	0	0	0	0	0	0	0	0	0	0	0	0	0	0	0	0	0	0	0	0	0	0	0	0	0	0	0	0	0	0	0	0	0	0	0	0	0	0	0	0
NCI_CDC42_signaling_events_Pathway_(neuron_projection_development)	NCI 1.2	0	0	0	0	0	0	0	0	0	0	0	0	0	0	0	0	0	0	0	0	0	0	0	0	0	0	0	0	0	0	0	0	0	0	0	0	0	0	0	0	0	0	0	0	0	0	0	0
NCI_CDC42_signaling_events_Pathway_(regulation_of_filopodium_assembly)	NCI 1.2	0	0	0	0	0	0	0	0	0	0	0	0	0	0	0	0	0	0	0	0	0	0	0	0	0	0	0	0	0	0	0	0	0	0	0	0	0	0	0	0	0	0	0	0	0	0	0	0
NCI_CDC42_signaling_events_Pathway_(retrograde_vesicle_mediated_transport_Golgi_to_ER)	NCI 1.2	0	0	0	0	0	0	0	0	0	0	0	0	0	0	0	0	0	0	0	0	0	0	0	0	0	0	0	0	0	0	0	0	0	0	0	0	0	0	0	0	0	0	0	0	0	0	0	0
NCI_CXCR3_mediated_signaling_events_Main_Pathway	NCI 1.2	0	0	0	0	0	0	0	0	0	0	0	0	0	0	0	0	0	0	0	0	0	0	0	0	0	0	0	0	0	0	0	0	0	0	0	0	0	0	0	0	0	0	0	0	0	0	0	0
NCI_CXCR3_mediated_signaling_events_Pathway_(actin_polymerization_or_depolymerization)	NCI 1.2	0	0	0	0	0	0	0	0	0	0	0	0	0	0	0	0	0	0	0	0	0	0	0	0	0	0	0	0	0	0	0	0	0	0	0	0	0	0	0	0	0	0	0	0	0	0	0	0
NCI_CXCR3_mediated_signaling_events_Pathway_(cAMP_biosynthetic_process)	NCI 1.2	0	0	0	0	0	0	0	0	0	0	0	0	0	0	0	0	0	0	0	0	0	0	0	0	0	0	0	0	0	0	0	0	0	0	0	0	0	0	0	0	0	0	0	0	0	0	0	0
NCI_CXCR3_mediated_signaling_events_Pathway_(cell_adhesion)	NCI 1.2	0	0	0	0	0	0	0	0	0	0	0	0	0	0	0	0	0	0	0	0	0	0	0	0	0	0	0	0	0	0	0	0	0	0	0	0	0	0	0	0	0	0	0	0	0	0	0	0
NCI_CXCR3_mediated_signaling_events_Pathway_(cell_proliferation)	NCI 1.2	0	0	0	0	0	0	0	0	0	0	0	0	0	0	0	0	0	0	0	0	0	0	0	0	0	0	0	0	0	0	0	0	0	0	0	0	0	0	0	0	0	0	0	0	0	0	0	0
NCI_CXCR3_mediated_signaling_events_Pathway_(chemotaxis)	NCI 1.2	0	0	0	0	0	0	0	0	0	0	0	0	0	0	0	0	0	0	0	0	0	0	0	0	0	0	0	0	0	0	0	0	0	0	0	0	0	0	0	0	0	0	0	0	0	0	0	0
NCI_CXCR3_mediated_signaling_events_Pathway_(regulation_of_stress_fiber_assembly)	NCI 1.2	0	0	0	0	0	0	0	0	0	0	0	0	0	0	0	0	0	0	0	0	0	0	0	0	0	0	0	0	0	0	0	0	0	0	0	0	0	0	0	0	0	0	0	0	0	0	0	0
NCI_CXCR4_mediated_signaling_events_Main_Pathway	NCI 1.2	0	0	0	0	0	0	0	0	0	0	0	0	0	0	0	0	0	0	0	0	0	0	0	0	0	0	0	0	0	0	0	0	0	0	0	0	0	0	0	0	0	0	0	0	0	0	0	0
NCI_CXCR4_mediated_signaling_events_Pathway_(actin_filament_depolymerization)	NCI 1.2	0	0	0	0	0	0	0	0	0	0	0	0	0	0	0	0	0	0	0	0	0	0	0	0	0	0	0	0	0	0	0	0	0	0	0	0	0	0	0	0	0	0	0	0	0	0	0	0
NCI_CXCR4_mediated_signaling_events_Pathway_(cell_adhesion)	NCI 1.2	0	0	0	0	0	0	0	0	0	0	0	0	0	0	0	0	0	0	0	0	0	0	0	0	0	0	0	0	0	0	0	0	0	0	0	0	0	0	0	0	0	0	0	0	0	0	0	0
NCI_CXCR4_mediated_signaling_events_Pathway_(cell_proliferation)	NCI 1.2	0	0	0	0	0	0	0	0	0	0	0	0	0	0	0	0	0	0	0	0	0	0	0	0	0	0	0	0	0	0	0	0	0	0	0	0	0	0	0	0	0	0	0	0	0	0	0	0
NCI_CXCR4_mediated_signaling_events_Pathway_(chemotaxis)	NCI 1.2	0	0	0	0	0	0	0	0	0	0	0	0	0	0	0	0	0	0	0	0	0	0	0	0	0	0	0	0	0	0	0	0	0	0	0	0	0	0	0	0	0	0	0	0	0	0	0	0
NCI_CXCR4_mediated_signaling_events_Pathway_(establishment_of_cell_polarity)	NCI 1.2	0	0	0	0	0	0	0	0	0	0	0	0	0	0	0	0	0	0	0	0	0	0	0	0	0	0	0	0	0	0	0	0	0	0	0	0	0	0	0	0	0	0	0	0	0	0	0	0
NCI_CXCR4_mediated_signaling_events_Pathway_(positive_regulation_of_lamellipodium_assembly)	NCI 1.2	0	0	0	0	0	0	0	0	0	0	0	0	0	0	0	0	0	0	0	0	0	0	0	0	0	0	0	0	0	0	0	0	0	0	0	0	0	0	0	0	0	0	0	0	0	0	0	0
NCI_CXCR4_mediated_signaling_events_Pathway_(regulation_of_heterotypic_cell_cell_adhesion)	NCI 1.2	0	0	0	0	0	0	0	0	0	0	0	0	0	0	0	0	0	0	0	0	0	0	0	0	0	0	0	0	0	0	0	0	0	0	0	0	0	0	0	0	0	0	0	0	0	0	0	0
NCI_C_MYB_transcription_factor_network_Main_Pathway	NCI 1.2	0	0	0	0	0	0	0	0	0	0	0	0	0	0	0	0	0	0	0	0	0	0	0	0	0	0	0	0	0	0	0	0	0	0	0	0	0	0	0	0	0	0	0	0	0	0	0	0
NCI_C_MYC_Main_Pathway	NCI 1.2	0	0	0	0	0	0	0	0	0	0	0	0	0	0	0	0	0	0	0	0	0	0	0	0	0	0	0	0	0	0	0	0	0	0	0	0	0	0	0	0	0	0	0	0	0	0	0	0
NCI_Calcineurin_regulated_NFAT_dependent_transcription_in_lymphocytes_Main_Pathway	NCI 1.2	0	0	0	0	0	0	0	0	0	0	0	0	0	0	0	0	0	0	0	0	0	0	0	0	0	0	0	0	0	0	0	0	0	0	0	0	0	0	0	0	0	0	0	0	0	0	0	0
NCI_Calcineurin_regulated_NFAT_dependent_transcription_in_lymphocytes_Pathway_(T_cell_anergy)	NCI 1.2	0	0	0	0	0	0	0	0	0	0	0	0	0	0	0	0	0	0	0	0	0	0	0	0	0	0	0	0	0	0	0	0	0	0	0	0	0	0	0	0	0	0	0	0	0	0	0	0
NCI_Calcium_signaling_in_the_CD4_TCR_Main_Pathway	NCI 1.2	0	0	0	0	0	0	0	0	0	0	0	0	0	0	0	0	0	0	0	0	0	0	0	0	0	0	0	0	0	0	0	0	0	0	0	0	0	0	0	0	0	0	0	0	0	0	0	0
NCI_Canonical_NF_kappaB_Main_Pathway	NCI 1.2	0	0	0	0	0	0	0	0	0	0	0	0	0	0	0	0	0	0	0	0	0	0	0	0	0	0	0	0	0	0	0	0	0	0	0	0	0	0	0	0	0	0	0	0	0	0	0	0
NCI_Canonical_NF_kappaB_Pathway_(proteasomal_ubiquitin_dependent_protein_catabolic_process)	NCI 1.2	0	0	0	0	0	0	0	0	0	0	0	0	0	0	0	0	0	0	0	0	0	0	0	0	0	0	0	0	0	0	0	0	0	0	0	0	0	0	0	0	0	0	0	0	0	0	0	0
NCI_Canonical_Wnt_signaling_Main_Pathway	NCI 1.2	0	0	0	0	0	0	0	0	0	0	0	0	0	0	0	0	0	0	0	0	0	0	0	0	0	0	0	0	0	0	0	0	0	0	0	0	0	0	0	0	0	0	0	0	0	0	0	0
NCI_Caspase_Cascade_in_Apoptosis_Main_Pathway	NCI 1.2	0	0	0	0	0	0	0	0	0	0	0	0	0	0	0	0	0	0	0	0	0	0	0	0	0	0	0	0	0	0	0	0	0	0	0	0	0	0	0	0	0	0	0	0	0	0	0	0
NCI_Caspase_Cascade_in_Apoptosis_Pathway_(DNA_fragmentation_during_apoptosis)	NCI 1.2	0	0	0	0	0	0	0	0	0	0	0	0	0	0	0	0	0	0	0	0	0	0	0	0	0	0	0	0	0	0	0	0	0	0	0	0	0	0	0	0	0	0	0	0	0	0	0	0
NCI_Caspase_Cascade_in_Apoptosis_Pathway_(DNA_repair)	NCI 1.2	0	0	0	0	0	0	0	0	0	0	0	0	0	0	0	0	0	0	0	0	0	0	0	0	0	0	0	0	0	0	0	0	0	0	0	0	0	0	0	0	0	0	0	0	0	0	0	0
NCI_Caspase_Cascade_in_Apoptosis_Pathway_(JNK_cascade)	NCI 1.2	0	0	0	0	0	0	0	0	0	0	0	0	0	0	0	0	0	0	0	0	0	0	0	0	0	0	0	0	0	0	0	0	0	0	0	0	0	0	0	0	0	0	0	0	0	0	0	0
NCI_Caspase_Cascade_in_Apoptosis_Pathway_(actin_filament_polymerization)	NCI 1.2	0	0	0	0	0	0	0	0	0	0	0	0	0	0	0	0	0	0	0	0	0	0	0	0	0	0	0	0	0	0	0	0	0	0	0	0	0	0	0	0	0	0	0	0	0	0	0	0
NCI_Caspase_Cascade_in_Apoptosis_Pathway_(apoptosis)	NCI 1.2	0	0	0	0	0	0	0	0	0	0	0	0	0	0	0	0	0	0	0	0	0	0	0	0	0	0	0	0	0	0	0	0	0	0	0	0	0	0	0	0	0	0	0	0	0	0	0	0
NCI_Caspase_Cascade_in_Apoptosis_Pathway_(apoptotic_nuclear_changes)	NCI 1.2	0	0	0	0	0	0	0	0	0	0	0	0	0	0	0	0	0	0	0	0	0	0	0	0	0	0	0	0	0	0	0	0	0	0	0	0	0	0	0	0	0	0	0	0	0	0	0	0
NCI_Caspase_Cascade_in_Apoptosis_Pathway_(neuron_apoptosis)	NCI 1.2	0	0	0	0	0	0	0	0	0	0	0	0	0	0	0	0	0	0	0	0	0	0	0	0	0	0	0	0	0	0	0	0	0	0	0	0	0	0	0	0	0	0	0	0	0	0	0	0
NCI_Caspase_Cascade_in_Apoptosis_Pathway_(nuclear_fragmentation_during_apoptosis)	NCI 1.2	0	0	0	0	0	0	0	0	0	0	0	0	0	0	0	0	0	0	0	0	0	0	0	0	0	0	0	0	0	0	0	0	0	0	0	0	0	0	0	0	0	0	0	0	0	0	0	0
NCI_Caspase_Cascade_in_Apoptosis_Pathway_(positive_regulation_of_apoptosis)	NCI 1.2	0	0	0	0	0	0	0	0	0	0	0	0	0	0	0	0	0	0	0	0	0	0	0	0	0	0	0	0	0	0	0	0	0	0	0	0	0	0	0	0	0	0	0	0	0	0	0	0
NCI_Cellular_roles_of_Anthrax_toxin_Main_Pathway	NCI 1.2	0	0	0	0	0	0	0	0	0	0	0	0	0	0	0	0	0	0	0	0	0	0	0	0	0	0	0	0	0	0	0	0	0	0	0	0	0	0	0	0	0	0	0	0	0	0	0	0
NCI_Cellular_roles_of_Anthrax_toxin_Pathway_(MAPKKK_cascade)	NCI 1.2	0	0	0	0	0	0	0	0	0	0	0	0	0	0	0	0	0	0	0	0	0	0	0	0	0	0	0	0	0	0	0	0	0	0	0	0	0	0	0	0	0	0	0	0	0	0	0	0
NCI_Cellular_roles_of_Anthrax_toxin_Pathway_(apoptosis)	NCI 1.2	0	0	0	0	0	0	0	0	0	0	0	0	0	0	0	0	0	0	0	0	0	0	0	0	0	0	0	0	0	0	0	0	0	0	0	0	0	0	0	0	0	0	0	0	0	0	0	0
NCI_Cellular_roles_of_Anthrax_toxin_Pathway_(inflammatory_response)	NCI 1.2	0	0	0	0	0	0	0	0	0	0	0	0	0	0	0	0	0	0	0	0	0	0	0	0	0	0	0	0	0	0	0	0	0	0	0	0	0	0	0	0	0	0	0	0	0	0	0	0
NCI_Cellular_roles_of_Anthrax_toxin_Pathway_(macrophage_activation)	NCI 1.2	0	0	0	0	0	0	0	0	0	0	0	0	0	0	0	0	0	0	0	0	0	0	0	0	0	0	0	0	0	0	0	0	0	0	0	0	0	0	0	0	0	0	0	0	0	0	0	0
NCI_Cellular_roles_of_Anthrax_toxin_Pathway_(monocyte_activation)	NCI 1.2	0	0	0	0	0	0	0	0	0	0	0	0	0	0	0	0	0	0	0	0	0	0	0	0	0	0	0	0	0	0	0	0	0	0	0	0	0	0	0	0	0	0	0	0	0	0	0	0
NCI_Cellular_roles_of_Anthrax_toxin_Pathway_(necrosis)	NCI 1.2	0	0	0	0	0	0	0	0	0	0	0	0	0	0	0	0	0	0	0	0	0	0	0	0	0	0	0	0	0	0	0	0	0	0	0	0	0	0	0	0	0	0	0	0	0	0	0	0
NCI_Cellular_roles_of_Anthrax_toxin_Pathway_(negative_regulation_of_macrophage_activation)	NCI 1.2	0	0	0	0	0	0	0	0	0	0	0	0	0	0	0	0	0	0	0	0	0	0	0	0	0	0	0	0	0	0	0	0	0	0	0	0	0	0	0	0	0	0	0	0	0	0	0	0
NCI_Cellular_roles_of_Anthrax_toxin_Pathway_(negative_regulation_of_myeloid_dendritic_cell_antigen_processing_and_presentation)	NCI 1.2	0	0	0	0	0	0	0	0	0	0	0	0	0	0	0	0	0	0	0	0	0	0	0	0	0	0	0	0	0	0	0	0	0	0	0	0	0	0	0	0	0	0	0	0	0	0	0	0
NCI_Cellular_roles_of_Anthrax_toxin_Pathway_(negative_regulation_of_phagocytosis)	NCI 1.2	0	0	0	0	0	0	0	0	0	0	0	0	0	0	0	0	0	0	0	0	0	0	0	0	0	0	0	0	0	0	0	0	0	0	0	0	0	0	0	0	0	0	0	0	0	0	0	0
NCI_Cellular_roles_of_Anthrax_toxin_Pathway_(platelet_activation)	NCI 1.2	0	0	0	0	0	0	0	0	0	0	0	0	0	0	0	0	0	0	0	0	0	0	0	0	0	0	0	0	0	0	0	0	0	0	0	0	0	0	0	0	0	0	0	0	0	0	0	0
NCI_Cellular_roles_of_Anthrax_toxin_Pathway_(regulation_of_endothelial_cell_proliferation)	NCI 1.2	0	0	0	0	0	0	0	0	0	0	0	0	0	0	0	0	0	0	0	0	0	0	0	0	0	0	0	0	0	0	0	0	0	0	0	0	0	0	0	0	0	0	0	0	0	0	0	0
NCI_Ceramide_signaling_Main_Pathway	NCI 1.2	-10.4814	-11.0015	4.49547	-11.0053	-8.22234	-12.5332	-8.57991	-11.6579	-12.5512	-11.2883	-11.9174	-9.21071	-12.7367	-6.18025	-7.04337	-5.44198	-10.5838	-10.6087	-12.5151	-9.77108	-9.25867	-4.07575	-9.97669	-3.09556	-10.1731	-9.78577	-9.97184	-7.48986	-9.88019	-8.17891	-11.7304	-10.5247	-2.66294	-9.96696	-11.6805	-12.6288	-12.054	-10.6597	-5.8754	-10.0151	-13.0419	-7.77849	-13.0833	-10.4679	-12.0253	-12.0317	-13.1165	-12.1429
NCI_Ceramide_signaling_Pathway_(cell_survival)	NCI 1.2	-28.8239	-30.2542	12.3625	-30.2646	-22.6114	-34.4664	-23.5948	-32.0592	-34.5159	-31.0429	-32.7728	-25.3295	-35.0259	-16.9957	-19.3693	-14.9655	-29.1055	-29.1739	-34.4166	-26.8705	-25.4613	-11.2083	-27.4359	-8.5128	-27.9761	-26.9109	-27.4226	-20.5971	-27.1705	-22.492	-32.2585	-28.9429	-7.3231	-27.4091	-32.1215	-34.7291	-33.1485	-29.3143	-16.1574	-27.5414	-35.8652	-21.3908	-35.9791	-28.7866	-33.0696	-33.0871	-36.0702	-33.3931
NCI_Ceramide_signaling_Pathway_(ganglioside_biosynthetic_process)	NCI 1.2	-27.1284	-28.4745	11.6353	-28.4844	-21.2813	-32.4389	-22.2068	-30.1733	-32.4855	-29.2169	-30.845	-23.8395	-32.9656	-15.9959	-18.2299	-14.0851	-27.3934	-27.4578	-32.3921	-25.2898	-23.9636	-10.549	-25.822	-8.01205	-26.3305	-25.3279	-25.8095	-19.3855	-25.5723	-21.1689	-30.3609	-27.2404	-6.89233	-25.7968	-30.232	-32.6862	-31.1986	-27.5899	-15.2069	-25.9213	-33.7555	-20.1326	-33.8627	-27.0933	-31.1243	-31.1408	-33.9485	-31.4288
NCI_Ceramide_signaling_Pathway_(negative_regulation_of_cell_cycle)	NCI 1.2	-27.1284	-28.4745	11.6353	-28.4844	-21.2813	-32.4389	-22.2068	-30.1733	-32.4855	-29.2169	-30.845	-23.8395	-32.9656	-15.9959	-18.2299	-14.0851	-27.3934	-27.4578	-32.3921	-25.2898	-23.9636	-10.549	-25.822	-8.01205	-26.3305	-25.3279	-25.8095	-19.3855	-25.5723	-21.1689	-30.3609	-27.2404	-6.89233	-25.7968	-30.232	-32.6862	-31.1986	-27.5899	-15.2069	-25.9213	-33.7555	-20.1326	-33.8627	-27.0933	-31.1243	-31.1408	-33.9485	-31.4288
NCI_Ceramide_signaling_Pathway_(regulation_of_nitric_oxide_biosynthetic_process)	NCI 1.2	0	0	0	0	0	0	0	0	0	0	0	0	0	0	0	0	0	0	0	0	0	0	0	0	0	0	0	0	0	0	0	0	0	0	0	0	0	0	0	0	0	0	0	0	0	0	0	0
NCI_Circadian_rhythm_Main_Pathway	NCI 1.2	0	0	0	0	0	0	0	0	0	0	0	0	0	0	0	0	0	0	0	0	0	0	0	0	0	0	0	0	0	0	0	0	0	0	0	0	0	0	0	0	0	0	0	0	0	0	0	0
NCI_Circadian_rhythm_Pathway_(S_phase_of_mitotic_cell_cycle)	NCI 1.2	0	0	0	0	0	0	0	0	0	0	0	0	0	0	0	0	0	0	0	0	0	0	0	0	0	0	0	0	0	0	0	0	0	0	0	0	0	0	0	0	0	0	0	0	0	0	0	0
NCI_Circadian_rhythm_Pathway_(chromatin_modification)	NCI 1.2	0	0	0	0	0	0	0	0	0	0	0	0	0	0	0	0	0	0	0	0	0	0	0	0	0	0	0	0	0	0	0	0	0	0	0	0	0	0	0	0	0	0	0	0	0	0	0	0
NCI_Class_IB_PI3K_non_lipid_kinase_events_Main_Pathway	NCI 1.2	0	0	0	0	0	0	0	0	0	0	0	0	0	0	0	0	0	0	0	0	0	0	0	0	0	0	0	0	0	0	0	0	0	0	0	0	0	0	0	0	0	0	0	0	0	0	0	0
NCI_Class_IB_PI3K_non_lipid_kinase_events_Pathway_(cAMP_biosynthetic_process)	NCI 1.2	0	0	0	0	0	0	0	0	0	0	0	0	0	0	0	0	0	0	0	0	0	0	0	0	0	0	0	0	0	0	0	0	0	0	0	0	0	0	0	0	0	0	0	0	0	0	0	0
NCI_Class_I_PI3K_signaling_events_Main_Pathway	NCI 1.2	0	0	0	0	0	0	0	0	0	0	0	0	0	0	0	0	0	0	0	0	0	0	0	0	0	0	0	0	0	0	0	0	0	0	0	0	0	0	0	0	0	0	0	0	0	0	0	0
NCI_Class_I_PI3K_signaling_events_Pathway_(actin_cytoskeleton_reorganization)	NCI 1.2	0	0	0	0	0	0	0	0	0	0	0	0	0	0	0	0	0	0	0	0	0	0	0	0	0	0	0	0	0	0	0	0	0	0	0	0	0	0	0	0	0	0	0	0	0	0	0	0
NCI_Class_I_PI3K_signaling_events_Pathway_(cell_survival)	NCI 1.2	0	0	0	0	0	0	0	0	0	0	0	0	0	0	0	0	0	0	0	0	0	0	0	0	0	0	0	0	0	0	0	0	0	0	0	0	0	0	0	0	0	0	0	0	0	0	0	0
NCI_Class_I_PI3K_signaling_events_mediated_by_Akt_Main_Pathway	NCI 1.2	0	0	0	0	0	0	0	0	0	0	0	0	0	0	0	0	0	0	0	0	0	0	0	0	0	0	0	0	0	0	0	0	0	0	0	0	0	0	0	0	0	0	0	0	0	0	0	0
NCI_Class_I_PI3K_signaling_events_mediated_by_Akt_Pathway_(G1_S_transition_of_mitotic_cell_cycle)	NCI 1.2	0	0	0	0	0	0	0	0	0	0	0	0	0	0	0	0	0	0	0	0	0	0	0	0	0	0	0	0	0	0	0	0	0	0	0	0	0	0	0	0	0	0	0	0	0	0	0	0
NCI_Class_I_PI3K_signaling_events_mediated_by_Akt_Pathway_(cell_survival)	NCI 1.2	0	0	0	0	0	0	0	0	0	0	0	0	0	0	0	0	0	0	0	0	0	0	0	0	0	0	0	0	0	0	0	0	0	0	0	0	0	0	0	0	0	0	0	0	0	0	0	0
NCI_Class_I_PI3K_signaling_events_mediated_by_Akt_Pathway_(glucose_import)	NCI 1.2	0	0	0	0	0	0	0	0	0	0	0	0	0	0	0	0	0	0	0	0	0	0	0	0	0	0	0	0	0	0	0	0	0	0	0	0	0	0	0	0	0	0	0	0	0	0	0	0
NCI_Class_I_PI3K_signaling_events_mediated_by_Akt_Pathway_(negative_regulation_of_cell_cycle)	NCI 1.2	0	0	0	0	0	0	0	0	0	0	0	0	0	0	0	0	0	0	0	0	0	0	0	0	0	0	0	0	0	0	0	0	0	0	0	0	0	0	0	0	0	0	0	0	0	0	0	0
NCI_Coregulation_of_Androgen_receptor_activity_Main_Pathway	NCI 1.2	0	0	0	0	0	0	0	0	0	0	0	0	0	0	0	0	0	0	0	0	0	0	0	0	0	0	0	0	0	0	0	0	0	0	0	0	0	0	0	0	0	0	0	0	0	0	0	0
NCI_Coregulation_of_Androgen_receptor_activity_Pathway_(cell_proliferation)	NCI 1.2	0	0	0	0	0	0	0	0	0	0	0	0	0	0	0	0	0	0	0	0	0	0	0	0	0	0	0	0	0	0	0	0	0	0	0	0	0	0	0	0	0	0	0	0	0	0	0	0
NCI_DNA_PK_pathway_in_nonhomologous_end_joining_Main_Pathway	NCI 1.2	0	0	0	0	0	0	0	0	0	0	0	0	0	0	0	0	0	0	0	0	0	0	0	0	0	0	0	0	0	0	0	0	0	0	0	0	0	0	0	0	0	0	0	0	0	0	0	0
NCI_DNA_PK_pathway_in_nonhomologous_end_joining_Pathway_(V_D_J_recombination)	NCI 1.2	0	0	0	0	0	0	0	0	0	0	0	0	0	0	0	0	0	0	0	0	0	0	0	0	0	0	0	0	0	0	0	0	0	0	0	0	0	0	0	0	0	0	0	0	0	0	0	0
NCI_DNA_PK_pathway_in_nonhomologous_end_joining_Pathway_(double_strand_break_repair_via_homologous_recombination)	NCI 1.2	0	0	0	0	0	0	0	0	0	0	0	0	0	0	0	0	0	0	0	0	0	0	0	0	0	0	0	0	0	0	0	0	0	0	0	0	0	0	0	0	0	0	0	0	0	0	0	0
NCI_DNA_PK_pathway_in_nonhomologous_end_joining_Pathway_(double_strand_break_repair_via_nonhomologous_end_joining)	NCI 1.2	0	0	0	0	0	0	0	0	0	0	0	0	0	0	0	0	0	0	0	0	0	0	0	0	0	0	0	0	0	0	0	0	0	0	0	0	0	0	0	0	0	0	0	0	0	0	0	0
NCI_DNA_PK_pathway_in_nonhomologous_end_joining_Pathway_(immunoglobulin_heavy_chain_V_D_J_recombination)	NCI 1.2	0	0	0	0	0	0	0	0	0	0	0	0	0	0	0	0	0	0	0	0	0	0	0	0	0	0	0	0	0	0	0	0	0	0	0	0	0	0	0	0	0	0	0	0	0	0	0	0
NCI_DNA_PK_pathway_in_nonhomologous_end_joining_Pathway_(immunoglobulin_light_chain_V_J_recombination)	NCI 1.2	0	0	0	0	0	0	0	0	0	0	0	0	0	0	0	0	0	0	0	0	0	0	0	0	0	0	0	0	0	0	0	0	0	0	0	0	0	0	0	0	0	0	0	0	0	0	0	0
NCI_Degradation_of_beta_catenin_Main_Pathway	NCI 1.2	0	0	0	0	0	0	0	0	0	0	0	0	0	0	0	0	0	0	0	0	0	0	0	0	0	0	0	0	0	0	0	0	0	0	0	0	0	0	0	0	0	0	0	0	0	0	0	0
NCI_Direct_p53_effectors_Main_Pathway	NCI 1.2	0	0	0	0	0	0	0	0	0	0	0	0	0	0	0	0	0	0	0	0	0	0	0	0	0	0	0	0	0	0	0	0	0	0	0	0	0	0	0	0	0	0	0	0	0	0	0	0
NCI_Downstream_signaling_in_naive_CD8_T_cells_Main_Pathway	NCI 1.2	0	0	0	0	0	0	0	0	0	0	0	0	0	0	0	0	0	0	0	0	0	0	0	0	0	0	0	0	0	0	0	0	0	0	0	0	0	0	0	0	0	0	0	0	0	0	0	0
NCI_Downstream_signaling_in_naive_CD8_T_cells_Pathway_(Pathway_regulation_of_survival_gene_product_expression_via_IL2RG)	NCI 1.2	0	0	0	0	0	0	0	0	0	0	0	0	0	0	0	0	0	0	0	0	0	0	0	0	0	0	0	0	0	0	0	0	0	0	0	0	0	0	0	0	0	0	0	0	0	0	0	0
NCI_Downstream_signaling_in_naive_CD8_T_cells_Pathway_(alpha_beta_T_cell_proliferation)	NCI 1.2	0	0	0	0	0	0	0	0	0	0	0	0	0	0	0	0	0	0	0	0	0	0	0	0	0	0	0	0	0	0	0	0	0	0	0	0	0	0	0	0	0	0	0	0	0	0	0	0
NCI_E2F_transcription_factor_network_Main_Pathway	NCI 1.2	0	0	0	0	0	0	0	0	0	0	0	0	0	0	0	0	0	0	0	0	0	0	0	0	0	0	0	0	0	0	0	0	0	0	0	0	0	0	0	0	0	0	0	0	0	0	0	0
NCI_EGFR_dependent_Endothelin_signaling_events_Main_Pathway	NCI 1.2	115.296	121.017	-49.4501	121.059	90.4457	137.865	94.3791	128.237	138.064	124.172	131.091	101.318	140.104	67.9828	77.477	59.8618	116.422	116.695	137.666	107.482	101.845	44.8333	109.744	34.0512	111.905	107.644	109.69	82.3885	108.682	89.968	129.034	115.772	29.2924	109.637	128.486	138.916	132.594	117.257	64.6294	110.166	143.461	85.5634	143.916	115.147	132.278	132.349	144.281	133.572
NCI_EPHA2_forward_signaling_Main_Pathway	NCI 1.2	0	0	0	0	0	0	0	0	0	0	0	0	0	0	0	0	0	0	0	0	0	0	0	0	0	0	0	0	0	0	0	0	0	0	0	0	0	0	0	0	0	0	0	0	0	0	0	0
NCI_EPHA_forward_signaling_Main_Pathway	NCI 1.2	0	0	0	0	0	0	0	0	0	0	0	0	0	0	0	0	0	0	0	0	0	0	0	0	0	0	0	0	0	0	0	0	0	0	0	0	0	0	0	0	0	0	0	0	0	0	0	0
NCI_EPHA_forward_signaling_Pathway_(actin_filament_depolymerization)	NCI 1.2	0	0	0	0	0	0	0	0	0	0	0	0	0	0	0	0	0	0	0	0	0	0	0	0	0	0	0	0	0	0	0	0	0	0	0	0	0	0	0	0	0	0	0	0	0	0	0	0
NCI_EPHA_forward_signaling_Pathway_(axon_guidance)	NCI 1.2	0	0	0	0	0	0	0	0	0	0	0	0	0	0	0	0	0	0	0	0	0	0	0	0	0	0	0	0	0	0	0	0	0	0	0	0	0	0	0	0	0	0	0	0	0	0	0	0
NCI_EPHA_forward_signaling_Pathway_(cell_cell_adhesion)	NCI 1.2	0	0	0	0	0	0	0	0	0	0	0	0	0	0	0	0	0	0	0	0	0	0	0	0	0	0	0	0	0	0	0	0	0	0	0	0	0	0	0	0	0	0	0	0	0	0	0	0
NCI_EPHA_forward_signaling_Pathway_(proteasomal_ubiquitin_dependent_protein_catabolic_process)	NCI 1.2	0	0	0	0	0	0	0	0	0	0	0	0	0	0	0	0	0	0	0	0	0	0	0	0	0	0	0	0	0	0	0	0	0	0	0	0	0	0	0	0	0	0	0	0	0	0	0	0
NCI_EPHA_forward_signaling_Pathway_(regulation_of_stress_fiber_assembly)	NCI 1.2	0	0	0	0	0	0	0	0	0	0	0	0	0	0	0	0	0	0	0	0	0	0	0	0	0	0	0	0	0	0	0	0	0	0	0	0	0	0	0	0	0	0	0	0	0	0	0	0
NCI_EPHB_forward_signaling_Main_Pathway	NCI 1.2	0	0	0	0	0	0	0	0	0	0	0	0	0	0	0	0	0	0	0	0	0	0	0	0	0	0	0	0	0	0	0	0	0	0	0	0	0	0	0	0	0	0	0	0	0	0	0	0
NCI_EPO_signaling_Main_Pathway	NCI 1.2	0	0	0	0	0	0	0	0	0	0	0	0	0	0	0	0	0	0	0	0	0	0	0	0	0	0	0	0	0	0	0	0	0	0	0	0	0	0	0	0	0	0	0	0	0	0	0	0
NCI_EPO_signaling_Pathway_(beta_integrin_mediated_adhesion)	NCI 1.2	0	0	0	0	0	0	0	0	0	0	0	0	0	0	0	0	0	0	0	0	0	0	0	0	0	0	0	0	0	0	0	0	0	0	0	0	0	0	0	0	0	0	0	0	0	0	0	0
NCI_EPO_signaling_Pathway_(cell_proliferation)	NCI 1.2	0	0	0	0	0	0	0	0	0	0	0	0	0	0	0	0	0	0	0	0	0	0	0	0	0	0	0	0	0	0	0	0	0	0	0	0	0	0	0	0	0	0	0	0	0	0	0	0
NCI_EPO_signaling_Pathway_(elevation_of_cytosolic_calcium_ion_concentration)	NCI 1.2	0	0	0	0	0	0	0	0	0	0	0	0	0	0	0	0	0	0	0	0	0	0	0	0	0	0	0	0	0	0	0	0	0	0	0	0	0	0	0	0	0	0	0	0	0	0	0	0
NCI_E_cadherin_signaling_in_keratinocytes_Main_Pathway	NCI 1.2	0	0	0	0	0	0	0	0	0	0	0	0	0	0	0	0	0	0	0	0	0	0	0	0	0	0	0	0	0	0	0	0	0	0	0	0	0	0	0	0	0	0	0	0	0	0	0	0
NCI_E_cadherin_signaling_in_keratinocytes_Pathway_(actin_cable_formation)	NCI 1.2	0	0	0	0	0	0	0	0	0	0	0	0	0	0	0	0	0	0	0	0	0	0	0	0	0	0	0	0	0	0	0	0	0	0	0	0	0	0	0	0	0	0	0	0	0	0	0	0
NCI_E_cadherin_signaling_in_keratinocytes_Pathway_(adherens_junction_organization)	NCI 1.2	0	0	0	0	0	0	0	0	0	0	0	0	0	0	0	0	0	0	0	0	0	0	0	0	0	0	0	0	0	0	0	0	0	0	0	0	0	0	0	0	0	0	0	0	0	0	0	0
NCI_E_cadherin_signaling_in_keratinocytes_Pathway_(apoptosis)	NCI 1.2	0	0	0	0	0	0	0	0	0	0	0	0	0	0	0	0	0	0	0	0	0	0	0	0	0	0	0	0	0	0	0	0	0	0	0	0	0	0	0	0	0	0	0	0	0	0	0	0
NCI_E_cadherin_signaling_in_keratinocytes_Pathway_(establishment_of_polarity_of_embryonic_epithelium)	NCI 1.2	0	0	0	0	0	0	0	0	0	0	0	0	0	0	0	0	0	0	0	0	0	0	0	0	0	0	0	0	0	0	0	0	0	0	0	0	0	0	0	0	0	0	0	0	0	0	0	0
NCI_E_cadherin_signaling_in_keratinocytes_Pathway_(keratinocyte_differentiation)	NCI 1.2	0	0	0	0	0	0	0	0	0	0	0	0	0	0	0	0	0	0	0	0	0	0	0	0	0	0	0	0	0	0	0	0	0	0	0	0	0	0	0	0	0	0	0	0	0	0	0	0
NCI_E_cadherin_signaling_in_the_nascent_adherens_junction_Main_Pathway	NCI 1.2	0	0	0	0	0	0	0	0	0	0	0	0	0	0	0	0	0	0	0	0	0	0	0	0	0	0	0	0	0	0	0	0	0	0	0	0	0	0	0	0	0	0	0	0	0	0	0	0
NCI_E_cadherin_signaling_in_the_nascent_adherens_junction_Pathway_(actin_cytoskeleton_organization)	NCI 1.2	0	0	0	0	0	0	0	0	0	0	0	0	0	0	0	0	0	0	0	0	0	0	0	0	0	0	0	0	0	0	0	0	0	0	0	0	0	0	0	0	0	0	0	0	0	0	0	0
NCI_E_cadherin_signaling_in_the_nascent_adherens_junction_Pathway_(adherens_junction_assembly)	NCI 1.2	0	0	0	0	0	0	0	0	0	0	0	0	0	0	0	0	0	0	0	0	0	0	0	0	0	0	0	0	0	0	0	0	0	0	0	0	0	0	0	0	0	0	0	0	0	0	0	0
NCI_E_cadherin_signaling_in_the_nascent_adherens_junction_Pathway_(regulation_of_actin_nucleation)	NCI 1.2	0	0	0	0	0	0	0	0	0	0	0	0	0	0	0	0	0	0	0	0	0	0	0	0	0	0	0	0	0	0	0	0	0	0	0	0	0	0	0	0	0	0	0	0	0	0	0	0
NCI_E_cadherin_signaling_in_the_nascent_adherens_junction_Pathway_(regulation_of_calcium_dependent_cell_cell_adhesion)	NCI 1.2	0	0	0	0	0	0	0	0	0	0	0	0	0	0	0	0	0	0	0	0	0	0	0	0	0	0	0	0	0	0	0	0	0	0	0	0	0	0	0	0	0	0	0	0	0	0	0	0
NCI_E_cadherin_signaling_in_the_nascent_adherens_junction_Pathway_(regulation_of_cell_cell_adhesion)	NCI 1.2	0	0	0	0	0	0	0	0	0	0	0	0	0	0	0	0	0	0	0	0	0	0	0	0	0	0	0	0	0	0	0	0	0	0	0	0	0	0	0	0	0	0	0	0	0	0	0	0
NCI_Effects_of_Botulinum_toxin_Main_Pathway	NCI 1.2	0	0	0	0	0	0	0	0	0	0	0	0	0	0	0	0	0	0	0	0	0	0	0	0	0	0	0	0	0	0	0	0	0	0	0	0	0	0	0	0	0	0	0	0	0	0	0	0
NCI_Endogenous_TLR_signaling_Main_Pathway	NCI 1.2	0	0	0	0	0	0	0	0	0	0	0	0	0	0	0	0	0	0	0	0	0	0	0	0	0	0	0	0	0	0	0	0	0	0	0	0	0	0	0	0	0	0	0	0	0	0	0	0
NCI_Endogenous_TLR_signaling_Pathway_(cell_migration)	NCI 1.2	0	0	0	0	0	0	0	0	0	0	0	0	0	0	0	0	0	0	0	0	0	0	0	0	0	0	0	0	0	0	0	0	0	0	0	0	0	0	0	0	0	0	0	0	0	0	0	0
NCI_Endogenous_TLR_signaling_Pathway_(cytokine_production_involved_in_inflammatory_response)	NCI 1.2	0	0	0	0	0	0	0	0	0	0	0	0	0	0	0	0	0	0	0	0	0	0	0	0	0	0	0	0	0	0	0	0	0	0	0	0	0	0	0	0	0	0	0	0	0	0	0	0
NCI_Endogenous_TLR_signaling_Pathway_(regulation_of_apoptosis)	NCI 1.2	0	0	0	0	0	0	0	0	0	0	0	0	0	0	0	0	0	0	0	0	0	0	0	0	0	0	0	0	0	0	0	0	0	0	0	0	0	0	0	0	0	0	0	0	0	0	0	0
NCI_Endogenous_TLR_signaling_Pathway_(regulation_of_cell_adhesion)	NCI 1.2	0	0	0	0	0	0	0	0	0	0	0	0	0	0	0	0	0	0	0	0	0	0	0	0	0	0	0	0	0	0	0	0	0	0	0	0	0	0	0	0	0	0	0	0	0	0	0	0
NCI_Endogenous_TLR_signaling_Pathway_(regulation_of_cell_matrix_adhesion)	NCI 1.2	0	0	0	0	0	0	0	0	0	0	0	0	0	0	0	0	0	0	0	0	0	0	0	0	0	0	0	0	0	0	0	0	0	0	0	0	0	0	0	0	0	0	0	0	0	0	0	0
NCI_Endogenous_TLR_signaling_Pathway_(regulation_of_cell_proliferation)	NCI 1.2	0	0	0	0	0	0	0	0	0	0	0	0	0	0	0	0	0	0	0	0	0	0	0	0	0	0	0	0	0	0	0	0	0	0	0	0	0	0	0	0	0	0	0	0	0	0	0	0
NCI_Endogenous_TLR_signaling_Pathway_(regulation_of_granulocyte_colony_stimulating_factor_production)	NCI 1.2	0	0	0	0	0	0	0	0	0	0	0	0	0	0	0	0	0	0	0	0	0	0	0	0	0	0	0	0	0	0	0	0	0	0	0	0	0	0	0	0	0	0	0	0	0	0	0	0
NCI_Endogenous_TLR_signaling_Pathway_(regulation_of_interleukin_10_production)	NCI 1.2	0	0	0	0	0	0	0	0	0	0	0	0	0	0	0	0	0	0	0	0	0	0	0	0	0	0	0	0	0	0	0	0	0	0	0	0	0	0	0	0	0	0	0	0	0	0	0	0
NCI_Endogenous_TLR_signaling_Pathway_(regulation_of_interleukin_1_beta_production)	NCI 1.2	0	0	0	0	0	0	0	0	0	0	0	0	0	0	0	0	0	0	0	0	0	0	0	0	0	0	0	0	0	0	0	0	0	0	0	0	0	0	0	0	0	0	0	0	0	0	0	0
NCI_Endogenous_TLR_signaling_Pathway_(regulation_of_interleukin_6_production)	NCI 1.2	0	0	0	0	0	0	0	0	0	0	0	0	0	0	0	0	0	0	0	0	0	0	0	0	0	0	0	0	0	0	0	0	0	0	0	0	0	0	0	0	0	0	0	0	0	0	0	0
NCI_Endogenous_TLR_signaling_Pathway_(regulation_of_tumor_necrosis_factor_production)	NCI 1.2	0	0	0	0	0	0	0	0	0	0	0	0	0	0	0	0	0	0	0	0	0	0	0	0	0	0	0	0	0	0	0	0	0	0	0	0	0	0	0	0	0	0	0	0	0	0	0	0
NCI_Endogenous_TLR_signaling_Pathway_(respiratory_burst_involved_in_inflammatory_response)	NCI 1.2	0	0	0	0	0	0	0	0	0	0	0	0	0	0	0	0	0	0	0	0	0	0	0	0	0	0	0	0	0	0	0	0	0	0	0	0	0	0	0	0	0	0	0	0	0	0	0	0
NCI_Endothelins_Main_Pathway	NCI 1.2	0	0	0	0	0	0	0	0	0	0	0	0	0	0	0	0	0	0	0	0	0	0	0	0	0	0	0	0	0	0	0	0	0	0	0	0	0	0	0	0	0	0	0	0	0	0	0	0
NCI_Endothelins_Pathway_(arachidonic_acid_secretion)	NCI 1.2	0	0	0	0	0	0	0	0	0	0	0	0	0	0	0	0	0	0	0	0	0	0	0	0	0	0	0	0	0	0	0	0	0	0	0	0	0	0	0	0	0	0	0	0	0	0	0	0
NCI_Endothelins_Pathway_(cAMP_biosynthetic_process)	NCI 1.2	0	0	0	0	0	0	0	0	0	0	0	0	0	0	0	0	0	0	0	0	0	0	0	0	0	0	0	0	0	0	0	0	0	0	0	0	0	0	0	0	0	0	0	0	0	0	0	0
NCI_Endothelins_Pathway_(positive_regulation_of_muscle_contraction)	NCI 1.2	0	0	0	0	0	0	0	0	0	0	0	0	0	0	0	0	0	0	0	0	0	0	0	0	0	0	0	0	0	0	0	0	0	0	0	0	0	0	0	0	0	0	0	0	0	0	0	0
NCI_Endothelins_Pathway_(regulation_of_vascular_smooth_muscle_contraction)	NCI 1.2	0	0	0	0	0	0	0	0	0	0	0	0	0	0	0	0	0	0	0	0	0	0	0	0	0	0	0	0	0	0	0	0	0	0	0	0	0	0	0	0	0	0	0	0	0	0	0	0
NCI_Ephrin_A_reverse_signaling_Main_Pathway	NCI 1.2	0	0	0	0	0	0	0	0	0	0	0	0	0	0	0	0	0	0	0	0	0	0	0	0	0	0	0	0	0	0	0	0	0	0	0	0	0	0	0	0	0	0	0	0	0	0	0	0
NCI_Ephrin_A_reverse_signaling_Pathway_(MAPKKK_cascade)	NCI 1.2	0	0	0	0	0	0	0	0	0	0	0	0	0	0	0	0	0	0	0	0	0	0	0	0	0	0	0	0	0	0	0	0	0	0	0	0	0	0	0	0	0	0	0	0	0	0	0	0
NCI_Ephrin_A_reverse_signaling_Pathway_(beta_integrin_mediated_adhesion)	NCI 1.2	0	0	0	0	0	0	0	0	0	0	0	0	0	0	0	0	0	0	0	0	0	0	0	0	0	0	0	0	0	0	0	0	0	0	0	0	0	0	0	0	0	0	0	0	0	0	0	0
NCI_Ephrin_A_reverse_signaling_Pathway_(neuron_projection_morphogenesis)	NCI 1.2	0	0	0	0	0	0	0	0	0	0	0	0	0	0	0	0	0	0	0	0	0	0	0	0	0	0	0	0	0	0	0	0	0	0	0	0	0	0	0	0	0	0	0	0	0	0	0	0
NCI_Ephrin_B_reverse_signaling_Main_Pathway	NCI 1.2	0	0	0	0	0	0	0	0	0	0	0	0	0	0	0	0	0	0	0	0	0	0	0	0	0	0	0	0	0	0	0	0	0	0	0	0	0	0	0	0	0	0	0	0	0	0	0	0
NCI_Ephrin_B_reverse_signaling_Pathway_(angiogenesis)	NCI 1.2	0	0	0	0	0	0	0	0	0	0	0	0	0	0	0	0	0	0	0	0	0	0	0	0	0	0	0	0	0	0	0	0	0	0	0	0	0	0	0	0	0	0	0	0	0	0	0	0
NCI_Ephrin_B_reverse_signaling_Pathway_(cell_adhesion)	NCI 1.2	0	0	0	0	0	0	0	0	0	0	0	0	0	0	0	0	0	0	0	0	0	0	0	0	0	0	0	0	0	0	0	0	0	0	0	0	0	0	0	0	0	0	0	0	0	0	0	0
NCI_Ephrin_B_reverse_signaling_Pathway_(endothelial_cell_migration)	NCI 1.2	0	0	0	0	0	0	0	0	0	0	0	0	0	0	0	0	0	0	0	0	0	0	0	0	0	0	0	0	0	0	0	0	0	0	0	0	0	0	0	0	0	0	0	0	0	0	0	0
NCI_Ephrin_B_reverse_signaling_Pathway_(endothelial_cell_proliferation)	NCI 1.2	0	0	0	0	0	0	0	0	0	0	0	0	0	0	0	0	0	0	0	0	0	0	0	0	0	0	0	0	0	0	0	0	0	0	0	0	0	0	0	0	0	0	0	0	0	0	0	0
NCI_ErbB1_downstream_signaling_Main_Pathway	NCI 1.2	6.2322	6.54145	-2.67298	6.54371	4.88896	7.45219	5.10157	6.93172	7.4629	6.71198	7.08602	5.47664	7.57317	3.67474	4.18795	3.23577	6.29308	6.30786	7.44142	5.80983	5.50515	2.42342	5.93209	1.84061	6.0489	5.81857	5.9292	4.45343	5.87471	4.86314	6.97481	6.25793	1.58337	5.9263	6.94518	7.509	7.16725	6.33822	3.49348	5.9549	7.75464	4.62505	7.77926	6.22414	7.15017	7.15398	7.79897	7.22013
NCI_ErbB1_downstream_signaling_Pathway_(cell_migration)	NCI 1.2	0	0	0	0	0	0	0	0	0	0	0	0	0	0	0	0	0	0	0	0	0	0	0	0	0	0	0	0	0	0	0	0	0	0	0	0	0	0	0	0	0	0	0	0	0	0	0	0
NCI_ErbB1_downstream_signaling_Pathway_(cell_proliferation)	NCI 1.2	23.6504	24.824	-10.1436	24.8325	18.553	28.2801	19.3598	26.305	28.3207	25.4711	26.8905	20.7831	28.7392	13.9452	15.8927	12.2793	23.8814	23.9375	28.2392	22.0476	20.8914	9.19657	22.5115	6.98486	22.9548	22.0807	22.5006	16.9002	22.2938	18.455	26.4685	23.7481	6.0087	22.4895	26.3561	28.4957	27.1988	24.0527	13.2573	22.5981	29.4279	17.5515	29.5213	23.6198	27.134	27.1484	29.5961	27.3995
NCI_ErbB1_downstream_signaling_Pathway_(cytoskeleton_organization)	NCI 1.2	0	0	0	0	0	0	0	0	0	0	0	0	0	0	0	0	0	0	0	0	0	0	0	0	0	0	0	0	0	0	0	0	0	0	0	0	0	0	0	0	0	0	0	0	0	0	0	0
NCI_ErbB1_downstream_signaling_Pathway_(lamellipodium_assembly)	NCI 1.2	0	0	0	0	0	0	0	0	0	0	0	0	0	0	0	0	0	0	0	0	0	0	0	0	0	0	0	0	0	0	0	0	0	0	0	0	0	0	0	0	0	0	0	0	0	0	0	0
NCI_ErbB1_downstream_signaling_Pathway_(ruffle_organization)	NCI 1.2	0	0	0	0	0	0	0	0	0	0	0	0	0	0	0	0	0	0	0	0	0	0	0	0	0	0	0	0	0	0	0	0	0	0	0	0	0	0	0	0	0	0	0	0	0	0	0	0
NCI_ErbB1_downstream_signaling_Pathway_(tight_junction_assembly)	NCI 1.2	0	0	0	0	0	0	0	0	0	0	0	0	0	0	0	0	0	0	0	0	0	0	0	0	0	0	0	0	0	0	0	0	0	0	0	0	0	0	0	0	0	0	0	0	0	0	0	0
NCI_ErbB2_ErbB3_signaling_events_Main_Pathway	NCI 1.2	0	0	0	0	0	0	0	0	0	0	0	0	0	0	0	0	0	0	0	0	0	0	0	0	0	0	0	0	0	0	0	0	0	0	0	0	0	0	0	0	0	0	0	0	0	0	0	0
NCI_ErbB2_ErbB3_signaling_events_Pathway_(activation_of_caspase_activity)	NCI 1.2	0	0	0	0	0	0	0	0	0	0	0	0	0	0	0	0	0	0	0	0	0	0	0	0	0	0	0	0	0	0	0	0	0	0	0	0	0	0	0	0	0	0	0	0	0	0	0	0
NCI_ErbB2_ErbB3_signaling_events_Pathway_(apoptosis)	NCI 1.2	0	0	0	0	0	0	0	0	0	0	0	0	0	0	0	0	0	0	0	0	0	0	0	0	0	0	0	0	0	0	0	0	0	0	0	0	0	0	0	0	0	0	0	0	0	0	0	0
NCI_ErbB2_ErbB3_signaling_events_Pathway_(cell_migration)	NCI 1.2	0	0	0	0	0	0	0	0	0	0	0	0	0	0	0	0	0	0	0	0	0	0	0	0	0	0	0	0	0	0	0	0	0	0	0	0	0	0	0	0	0	0	0	0	0	0	0	0
NCI_ErbB2_ErbB3_signaling_events_Pathway_(cell_proliferation)	NCI 1.2	0	0	0	0	0	0	0	0	0	0	0	0	0	0	0	0	0	0	0	0	0	0	0	0	0	0	0	0	0	0	0	0	0	0	0	0	0	0	0	0	0	0	0	0	0	0	0	0
NCI_ErbB2_ErbB3_signaling_events_Pathway_(heart_morphogenesis)	NCI 1.2	0	0	0	0	0	0	0	0	0	0	0	0	0	0	0	0	0	0	0	0	0	0	0	0	0	0	0	0	0	0	0	0	0	0	0	0	0	0	0	0	0	0	0	0	0	0	0	0
NCI_ErbB2_ErbB3_signaling_events_Pathway_(mammary_gland_morphogenesis)	NCI 1.2	0	0	0	0	0	0	0	0	0	0	0	0	0	0	0	0	0	0	0	0	0	0	0	0	0	0	0	0	0	0	0	0	0	0	0	0	0	0	0	0	0	0	0	0	0	0	0	0
NCI_ErbB2_ErbB3_signaling_events_Pathway_(myelination)	NCI 1.2	0	0	0	0	0	0	0	0	0	0	0	0	0	0	0	0	0	0	0	0	0	0	0	0	0	0	0	0	0	0	0	0	0	0	0	0	0	0	0	0	0	0	0	0	0	0	0	0
NCI_ErbB2_ErbB3_signaling_events_Pathway_(nervous_system_development)	NCI 1.2	0	0	0	0	0	0	0	0	0	0	0	0	0	0	0	0	0	0	0	0	0	0	0	0	0	0	0	0	0	0	0	0	0	0	0	0	0	0	0	0	0	0	0	0	0	0	0	0
NCI_ErbB4_signaling_events_Main_Pathway	NCI 1.2	7.97031	7.87103	-0.562677	9.47071	8.56318	10.3924	10.3156	10.4535	10.6312	9.70423	10.0557	10.5914	7.93653	8.2807	9.41405	9.60061	10.3435	9.72373	9.25068	8.98134	7.76608	9.60197	9.52685	8.98932	8.65233	9.67637	9.64509	8.92821	8.66015	9.25585	10.6487	9.08483	8.46068	8.13719	9.95736	5.91162	10.4203	8.9441	8.93905	10.2573	8.55577	8.70187	9.67105	9.30837	10.3591	7.66949	9.50943	10.2888
NCI_ErbB4_signaling_events_Pathway_(apoptosis)	NCI 1.2	22.9733	22.6871	-1.62183	27.2979	24.6821	29.9547	29.7331	30.1306	30.6429	27.971	28.9842	30.5281	22.8759	23.8679	27.1346	27.6723	29.8135	28.0272	26.6637	25.8874	22.3846	27.6763	27.4598	25.9104	24.9391	27.8907	27.8005	25.7343	24.9616	26.6786	30.6932	26.1857	24.3867	23.4542	28.7006	17.0394	30.0349	25.7801	25.7655	29.565	24.6607	25.0819	27.8754	26.83	29.8587	22.1062	27.4095	29.656
NCI_ErbB4_signaling_events_Pathway_(axon_guidance)	NCI 1.2	55.7922	55.0972	-3.93874	66.2949	59.9423	72.747	72.209	73.1743	74.4184	67.9296	70.3901	74.1398	55.5557	57.9649	65.8983	67.2042	72.4043	68.0661	64.7547	62.8694	54.3626	67.2138	66.688	62.9252	60.5663	67.7346	67.5156	62.4975	60.621	64.791	74.5406	63.5938	59.2248	56.9603	69.7015	41.3813	72.9419	62.6087	62.5733	71.8008	59.8904	60.9131	67.6973	65.1586	72.514	53.6864	66.566	72.0216
NCI_ErbB4_signaling_events_Pathway_(cell_proliferation)	NCI 1.2	43.3939	42.8534	-3.06346	51.5627	46.6218	56.581	56.1626	56.9133	57.881	52.8341	54.7478	57.6643	43.21	45.0838	51.2543	52.27	56.3144	52.9403	50.3648	48.8984	42.282	52.2774	51.8684	48.9418	47.1072	52.6825	52.5121	48.6091	47.1497	50.393	57.9761	49.4619	46.0637	44.3025	54.2123	32.1855	56.7326	48.6957	48.6682	55.845	46.5814	47.3769	52.6535	50.6789	56.3998	41.7561	51.7736	56.0168
NCI_ErbB4_signaling_events_Pathway_(chemotaxis)	NCI 1.2	22.9733	22.6871	-1.62183	27.2979	24.6821	29.9547	29.7331	30.1306	30.6429	27.971	28.9842	30.5281	22.8759	23.8679	27.1346	27.6723	29.8135	28.0272	26.6637	25.8874	22.3846	27.6763	27.4598	25.9104	24.9391	27.8907	27.8005	25.7343	24.9616	26.6786	30.6932	26.1857	24.3867	23.4542	28.7006	17.0394	30.0349	25.7801	25.7655	29.565	24.6607	25.0819	27.8754	26.83	29.8587	22.1062	27.4095	29.656
NCI_ErbB4_signaling_events_Pathway_(dendrite_morphogenesis)	NCI 1.2	22.9733	22.6871	-1.62183	27.2979	24.6821	29.9547	29.7331	30.1306	30.6429	27.971	28.9842	30.5281	22.8759	23.8679	27.1346	27.6723	29.8135	28.0272	26.6637	25.8874	22.3846	27.6763	27.4598	25.9104	24.9391	27.8907	27.8005	25.7343	24.9616	26.6786	30.6932	26.1857	24.3867	23.4542	28.7006	17.0394	30.0349	25.7801	25.7655	29.565	24.6607	25.0819	27.8754	26.83	29.8587	22.1062	27.4095	29.656
NCI_ErbB4_signaling_events_Pathway_(epithelial_cell_differentiation)	NCI 1.2	16.9802	16.7687	-1.19875	20.1767	18.2433	22.1404	21.9767	22.2704	22.6491	20.6742	21.4231	22.5643	16.9083	17.6415	20.056	20.4535	22.0361	20.7158	19.708	19.1342	16.5451	20.4564	20.2963	19.1512	18.4332	20.6149	20.5482	19.021	18.4499	19.719	22.6863	19.3546	18.0249	17.3357	21.2135	12.5943	22.1997	19.0548	19.0441	21.8524	18.2275	18.5388	20.6035	19.8309	22.0695	16.3393	20.2592	21.9196
NCI_ErbB4_signaling_events_Pathway_(glial_cell_differentiation)	NCI 1.2	26.0364	25.712	-1.83808	30.9376	27.9731	33.9486	33.6975	34.148	34.7286	31.7005	32.8487	34.5986	25.926	27.0503	30.7526	31.362	33.7887	31.7642	30.2189	29.339	25.3692	31.3664	31.1211	29.3651	28.2643	31.6095	31.5073	29.1655	28.2898	30.2358	34.7856	29.6771	27.6382	26.5815	32.5274	19.3113	34.0395	29.2174	29.2009	33.507	27.9488	28.4261	31.5921	30.4074	33.8399	25.0537	31.0641	33.6101
NCI_ErbB4_signaling_events_Pathway_(heart_development)	NCI 1.2	55.7922	55.0972	-3.93874	66.2949	59.9423	72.747	72.209	73.1743	74.4184	67.9296	70.3901	74.1398	55.5557	57.9649	65.8983	67.2042	72.4043	68.0661	64.7547	62.8694	54.3626	67.2138	66.688	62.9252	60.5663	67.7346	67.5156	62.4975	60.621	64.791	74.5406	63.5938	59.2248	56.9603	69.7015	41.3813	72.9419	62.6087	62.5733	71.8008	59.8904	60.9131	67.6973	65.1586	72.514	53.6864	66.566	72.0216
NCI_ErbB4_signaling_events_Pathway_(neural_crest_cell_migration)	NCI 1.2	78.1091	77.1361	-5.51424	92.8129	83.9192	101.846	101.093	102.444	104.186	95.1014	98.5461	103.796	77.778	81.1508	92.2577	94.0859	101.366	95.2926	90.6566	88.0171	76.1076	94.0993	93.3632	88.0953	84.7929	94.8284	94.5218	87.4965	84.8694	90.7073	104.357	89.0313	82.9147	79.7444	97.5821	57.9339	102.119	87.6522	87.6027	100.521	83.8465	85.2783	94.7763	91.2221	101.52	75.161	93.1924	100.83
NCI_ErbB_receptor_signaling_network_Main_Pathway	NCI 1.2	56.7819	57.9832	-15.0248	63.2199	52.0919	70.7128	58.8653	68.3445	71.5456	64.8129	67.8064	61.6166	63.287	45.179	51.4131	47.3251	64.8345	62.883	66.9299	58.0009	52.528	43.322	60.386	38.4454	58.1055	60.3144	60.758	51.1357	57.2717	54.2272	69.1947	60.5496	35.4495	55.8179	66.7903	56.3557	69.3979	60.4859	46.4354	62.8845	66.2051	51.243	69.9698	61.1131	69.1141	60.3466	69.5391	69.2294
NCI_FAS_CD95_signaling_Main_Pathway	NCI 1.2	0	0	0	0	0	0	0	0	0	0	0	0	0	0	0	0	0	0	0	0	0	0	0	0	0	0	0	0	0	0	0	0	0	0	0	0	0	0	0	0	0	0	0	0	0	0	0	0
NCI_FAS_CD95_signaling_Pathway_(cell_cycle)	NCI 1.2	0	0	0	0	0	0	0	0	0	0	0	0	0	0	0	0	0	0	0	0	0	0	0	0	0	0	0	0	0	0	0	0	0	0	0	0	0	0	0	0	0	0	0	0	0	0	0	0
NCI_FAS_CD95_signaling_Pathway_(cell_migration)	NCI 1.2	0	0	0	0	0	0	0	0	0	0	0	0	0	0	0	0	0	0	0	0	0	0	0	0	0	0	0	0	0	0	0	0	0	0	0	0	0	0	0	0	0	0	0	0	0	0	0	0
NCI_FAS_CD95_signaling_Pathway_(necroptosis)	NCI 1.2	0	0	0	0	0	0	0	0	0	0	0	0	0	0	0	0	0	0	0	0	0	0	0	0	0	0	0	0	0	0	0	0	0	0	0	0	0	0	0	0	0	0	0	0	0	0	0	0
NCI_FAS_CD95_signaling_Pathway_(neuron_projection_development)	NCI 1.2	0	0	0	0	0	0	0	0	0	0	0	0	0	0	0	0	0	0	0	0	0	0	0	0	0	0	0	0	0	0	0	0	0	0	0	0	0	0	0	0	0	0	0	0	0	0	0	0
NCI_FAS_CD95_signaling_Pathway_(release_of_cytochrome_c_from_mitochondria)	NCI 1.2	0	0	0	0	0	0	0	0	0	0	0	0	0	0	0	0	0	0	0	0	0	0	0	0	0	0	0	0	0	0	0	0	0	0	0	0	0	0	0	0	0	0	0	0	0	0	0	0
NCI_FGF_signaling_Main_Pathway	NCI 1.2	-20.8797	-7.51898	4.37022	-26.4303	-31.3974	-30.3792	-32.307	-25.047	-29.9709	-2.82649	-26.7659	-26.0597	-4.6847	-21.7654	-30.2864	-19.7853	-27.9315	-30.746	-5.10211	-29.732	-25.2384	-21.9963	-31.3892	-24.592	-28.0706	-30.0231	-26.1715	-29.9901	0.571815	-26.2864	-26.2322	-13.6849	-26.3751	-2.13094	-28.1333	-4.98115	-28.8541	-13.2194	-27.0659	-26.3321	-7.53281	-20.2092	-5.3371	-27.366	-10.6805	-1.97716	-17.5134	-25.8326
NCI_FGF_signaling_Pathway_(MAPKKK_cascade)	NCI 1.2	0	0	0	0	0	0	0	0	0	0	0	0	0	0	0	0	0	0	0	0	0	0	0	0	0	0	0	0	0	0	0	0	0	0	0	0	0	0	0	0	0	0	0	0	0	0	0	0
NCI_FGF_signaling_Pathway_(cell_migration)	NCI 1.2	0	0	0	0	0	0	0	0	0	0	0	0	0	0	0	0	0	0	0	0	0	0	0	0	0	0	0	0	0	0	0	0	0	0	0	0	0	0	0	0	0	0	0	0	0	0	0	0
NCI_FGF_signaling_Pathway_(negative_regulation_of_apoptosis)	NCI 1.2	-64.9592	-23.3924	13.5962	-82.2277	-97.6808	-94.5132	-100.511	-77.924	-93.2427	-8.79352	-83.2716	-81.0746	-14.5746	-67.7145	-94.2244	-61.5542	-86.898	-95.6541	-15.8732	-92.4996	-78.5193	-68.433	-97.6553	-76.5086	-87.3309	-93.4052	-81.4224	-93.3027	1.77898	-81.7798	-81.6113	-42.5754	-82.0559	-6.62959	-87.5259	-15.4969	-89.7683	-41.1269	-84.2052	-81.922	-23.4354	-62.8731	-16.6043	-85.1387	-33.2283	-6.15117	-54.4862	-80.368
NCI_FOXA1_transcription_factor_network_Main_Pathway	NCI 1.2	0	0	0	0	0	0	0	0	0	0	0	0	0	0	0	0	0	0	0	0	0	0	0	0	0	0	0	0	0	0	0	0	0	0	0	0	0	0	0	0	0	0	0	0	0	0	0	0
NCI_FOXA2_and_FOXA3_transcription_factor_networks_Main_Pathway	NCI 1.2	0	0	0	0	0	0	0	0	0	0	0	0	0	0	0	0	0	0	0	0	0	0	0	0	0	0	0	0	0	0	0	0	0	0	0	0	0	0	0	0	0	0	0	0	0	0	0	0
NCI_FOXM1_transcription_factor_network_Main_Pathway	NCI 1.2	0	0	0	0	0	0	0	0	0	0	0	0	0	0	0	0	0	0	0	0	0	0	0	0	0	0	0	0	0	0	0	0	0	0	0	0	0	0	0	0	0	0	0	0	0	0	0	0
NCI_Fanconi_anemia_Main_Pathway	NCI 1.2	0	0	0	0	0	0	0	0	0	0	0	0	0	0	0	0	0	0	0	0	0	0	0	0	0	0	0	0	0	0	0	0	0	0	0	0	0	0	0	0	0	0	0	0	0	0	0	0
NCI_Fanconi_anemia_Pathway_(DNA_repair)	NCI 1.2	0	0	0	0	0	0	0	0	0	0	0	0	0	0	0	0	0	0	0	0	0	0	0	0	0	0	0	0	0	0	0	0	0	0	0	0	0	0	0	0	0	0	0	0	0	0	0	0
NCI_Fanconi_anemia_Pathway_(G1_S_transition_checkpoint)	NCI 1.2	0	0	0	0	0	0	0	0	0	0	0	0	0	0	0	0	0	0	0	0	0	0	0	0	0	0	0	0	0	0	0	0	0	0	0	0	0	0	0	0	0	0	0	0	0	0	0	0
NCI_Fanconi_anemia_Pathway_(Sister_Chromatid_Exchange_Process)	NCI 1.2	0	0	0	0	0	0	0	0	0	0	0	0	0	0	0	0	0	0	0	0	0	0	0	0	0	0	0	0	0	0	0	0	0	0	0	0	0	0	0	0	0	0	0	0	0	0	0	0
NCI_Fanconi_anemia_Pathway_(regulation_of_double_strand_break_repair_via_homologous_recombination)	NCI 1.2	0	0	0	0	0	0	0	0	0	0	0	0	0	0	0	0	0	0	0	0	0	0	0	0	0	0	0	0	0	0	0	0	0	0	0	0	0	0	0	0	0	0	0	0	0	0	0	0
NCI_Fc_epsilon_receptor_I_signaling_in_mast_cells_Main_Pathway	NCI 1.2	0	0	0	0	0	0	0	0	0	0	0	0	0	0	0	0	0	0	0	0	0	0	0	0	0	0	0	0	0	0	0	0	0	0	0	0	0	0	0	0	0	0	0	0	0	0	0	0
NCI_Fc_epsilon_receptor_I_signaling_in_mast_cells_Pathway_(regulation_of_mast_cell_degranulation)	NCI 1.2	0	0	0	0	0	0	0	0	0	0	0	0	0	0	0	0	0	0	0	0	0	0	0	0	0	0	0	0	0	0	0	0	0	0	0	0	0	0	0	0	0	0	0	0	0	0	0	0
NCI_FoxO_family_signaling_Main_Pathway	NCI 1.2	0	0	0	0	0	0	0	0	0	0	0	0	0	0	0	0	0	0	0	0	0	0	0	0	0	0	0	0	0	0	0	0	0	0	0	0	0	0	0	0	0	0	0	0	0	0	0	0
NCI_GMCSF_mediated_signaling_events_Main_Pathway	NCI 1.2	0	0	0	0	0	0	0	0	0	0	0	0	0	0	0	0	0	0	0	0	0	0	0	0	0	0	0	0	0	0	0	0	0	0	0	0	0	0	0	0	0	0	0	0	0	0	0	0
NCI_Glucocorticoid_receptor_regulatory_network_Main_Pathway	NCI 1.2	0	0	0	0	0	0	0	0	0	0	0	0	0	0	0	0	0	0	0	0	0	0	0	0	0	0	0	0	0	0	0	0	0	0	0	0	0	0	0	0	0	0	0	0	0	0	0	0
NCI_Glucocorticoid_receptor_regulatory_network_Pathway_(MAPKKK_cascade)	NCI 1.2	0	0	0	0	0	0	0	0	0	0	0	0	0	0	0	0	0	0	0	0	0	0	0	0	0	0	0	0	0	0	0	0	0	0	0	0	0	0	0	0	0	0	0	0	0	0	0	0
NCI_Glucocorticoid_receptor_regulatory_network_Pathway_(apoptosis)	NCI 1.2	0	0	0	0	0	0	0	0	0	0	0	0	0	0	0	0	0	0	0	0	0	0	0	0	0	0	0	0	0	0	0	0	0	0	0	0	0	0	0	0	0	0	0	0	0	0	0	0
NCI_Glucocorticoid_receptor_regulatory_network_Pathway_(histone_acetylation)	NCI 1.2	0	0	0	0	0	0	0	0	0	0	0	0	0	0	0	0	0	0	0	0	0	0	0	0	0	0	0	0	0	0	0	0	0	0	0	0	0	0	0	0	0	0	0	0	0	0	0	0
NCI_Glypican_1_network_Main_Pathway	NCI 1.2	11.3166	-0.328827	-6.65613	13.9074	11.2647	12.1558	13.3614	11.662	10.372	-2.92468	13.2559	7.87305	0.740029	9.85315	13.0742	9.25474	10.6424	13.3359	2.44218	11.6311	9.39587	7.09815	12.5963	13.119	8.63145	12.0796	11.9619	12.3269	-3.93949	12.0676	12.7244	8.76238	11.3879	0.33753	13.4734	-3.99026	11.3762	3.72626	13.1558	12.4608	-4.45251	11.2684	-3.24629	13.0632	1.66117	1.66025	5.57372	10.1603
NCI_Glypican_1_network_Pathway_(BMP_signaling_pathway)	NCI 1.2	22.6333	-0.657654	-13.3123	27.8149	22.5294	24.3115	26.7228	23.324	20.7441	-5.84935	26.5119	15.7461	1.48006	19.7063	26.1483	18.5095	21.2848	26.6719	4.88436	23.2621	18.7917	14.1963	25.1925	26.238	17.2629	24.1591	23.9239	24.6538	-7.87897	24.1352	25.4489	17.5248	22.7757	0.67506	26.9469	-7.98052	22.7524	7.45252	26.3115	24.9216	-8.90502	22.5368	-6.49258	26.1264	3.32233	3.32049	11.1474	20.3207
NCI_Glypican_1_network_Pathway_(cell_growth)	NCI 1.2	18.5181	-0.538081	-10.8918	22.7576	18.4332	19.8912	21.8641	19.0833	16.9724	-4.78584	21.6915	12.8832	1.21096	16.1233	21.3941	15.1441	17.4148	21.8224	3.99629	19.0327	15.3751	11.6152	20.6121	21.4675	14.1242	19.7665	19.5741	20.1713	-6.44643	19.7469	20.8218	14.3384	18.6347	0.552321	22.0475	-6.52952	18.6156	6.09751	21.5276	20.3904	-7.28592	18.4392	-5.31211	21.3762	2.71827	2.71677	9.12064	16.626
NCI_Glypican_1_network_Pathway_(fibroblast_growth_factor_receptor_signaling_pathway)	NCI 1.2	18.5181	-0.538081	-10.8918	22.7576	18.4332	19.8912	21.8641	19.0833	16.9724	-4.78584	21.6915	12.8832	1.21096	16.1233	21.3941	15.1441	17.4148	21.8224	3.99629	19.0327	15.3751	11.6152	20.6121	21.4675	14.1242	19.7665	19.5741	20.1713	-6.44643	19.7469	20.8218	14.3384	18.6347	0.552321	22.0475	-6.52952	18.6156	6.09751	21.5276	20.3904	-7.28592	18.4392	-5.31211	21.3762	2.71827	2.71677	9.12064	16.626
NCI_Glypican_2_network_Main_Pathway	NCI 1.2	0	0	0	0	0	0	0	0	0	0	0	0	0	0	0	0	0	0	0	0	0	0	0	0	0	0	0	0	0	0	0	0	0	0	0	0	0	0	0	0	0	0	0	0	0	0	0	0
NCI_Glypican_3_network_Main_Pathway	NCI 1.2	50.6942	71.8099	2.00905	47.4739	49.8291	52.4027	44.26	53.0472	58.0433	64.284	54.6554	59.5608	68.1495	48.1276	45.8103	55.0225	54.192	48.8627	73.8922	48.8586	45.8476	52.9053	48.3293	44.8782	55.625	42.6174	41.8814	47.9587	57.5731	45.9729	50.6059	60.3162	40.4911	59.9249	59.8003	63.6389	54.8201	64.0923	49.6045	54.3535	68.4914	52.6693	71.6936	52.2419	71.769	61.0237	64.5322	54.9354
NCI_Glypican_3_network_Pathway_(apoptosis)	NCI 1.2	76.0412	107.715	3.01358	71.2108	74.7436	78.604	66.39	79.5708	87.065	96.426	81.9831	89.3412	102.224	72.1914	68.7154	82.5338	81.288	73.2941	110.838	73.2879	68.7714	79.358	72.494	67.3173	83.4375	63.926	62.8221	71.9381	86.3596	68.9594	75.9089	90.4744	60.7366	89.8874	89.7005	95.4584	82.2301	96.1384	74.4068	81.5302	102.737	79.004	107.54	78.3629	107.653	91.5356	96.7983	82.4032
NCI_Glypican_3_network_Pathway_(embryonic_digit_morphogenesis)	NCI 1.2	152.082	215.43	6.02715	142.422	149.487	157.208	132.78	159.142	174.13	192.852	163.966	178.682	204.448	144.383	137.431	165.068	162.576	146.588	221.677	146.576	137.543	158.716	144.988	134.635	166.875	127.852	125.644	143.876	172.719	137.919	151.818	180.949	121.473	179.775	179.401	190.917	164.46	192.277	148.814	163.06	205.474	158.008	215.081	156.726	215.307	183.071	193.597	164.806
NCI_Glypican_3_network_Pathway_(kidney_development)	NCI 1.2	152.082	215.43	6.02715	142.422	149.487	157.208	132.78	159.142	174.13	192.852	163.966	178.682	204.448	144.383	137.431	165.068	162.576	146.588	221.677	146.576	137.543	158.716	144.988	134.635	166.875	127.852	125.644	143.876	172.719	137.919	151.818	180.949	121.473	179.775	179.401	190.917	164.46	192.277	148.814	163.06	205.474	158.008	215.081	156.726	215.307	183.071	193.597	164.806
NCI_Glypican_3_network_Pathway_(skeletal_system_development)	NCI 1.2	152.082	215.43	6.02715	142.422	149.487	157.208	132.78	159.142	174.13	192.852	163.966	178.682	204.448	144.383	137.431	165.068	162.576	146.588	221.677	146.576	137.543	158.716	144.988	134.635	166.875	127.852	125.644	143.876	172.719	137.919	151.818	180.949	121.473	179.775	179.401	190.917	164.46	192.277	148.814	163.06	205.474	158.008	215.081	156.726	215.307	183.071	193.597	164.806
NCI_HIF_1_alpha_transcription_factor_network_Main_Pathway	NCI 1.2	0	0	0	0	0	0	0	0	0	0	0	0	0	0	0	0	0	0	0	0	0	0	0	0	0	0	0	0	0	0	0	0	0	0	0	0	0	0	0	0	0	0	0	0	0	0	0	0
NCI_HIF_2_alpha_transcription_factor_network_Main_Pathway	NCI 1.2	0	0	0	0	0	0	0	0	0	0	0	0	0	0	0	0	0	0	0	0	0	0	0	0	0	0	0	0	0	0	0	0	0	0	0	0	0	0	0	0	0	0	0	0	0	0	0	0
NCI_HIF_2_alpha_transcription_factor_network_Pathway_(neuron_apoptosis)	NCI 1.2	0	0	0	0	0	0	0	0	0	0	0	0	0	0	0	0	0	0	0	0	0	0	0	0	0	0	0	0	0	0	0	0	0	0	0	0	0	0	0	0	0	0	0	0	0	0	0	0
NCI_HIV_1_Nef_Negative_effector_of_Fas_and_TNF_alpha_Main_Pathway	NCI 1.2	0	0	0	0	0	0	0	0	0	0	0	0	0	0	0	0	0	0	0	0	0	0	0	0	0	0	0	0	0	0	0	0	0	0	0	0	0	0	0	0	0	0	0	0	0	0	0	0
NCI_HIV_1_Nef_Negative_effector_of_Fas_and_TNF_alpha_Pathway_(Pathway_degradation_of_CASP3_CASP7_CASP6)	NCI 1.2	0	0	0	0	0	0	0	0	0	0	0	0	0	0	0	0	0	0	0	0	0	0	0	0	0	0	0	0	0	0	0	0	0	0	0	0	0	0	0	0	0	0	0	0	0	0	0	0
NCI_HIV_1_Nef_Negative_effector_of_Fas_and_TNF_alpha_Pathway_(protein_ubiquitination)	NCI 1.2	0	0	0	0	0	0	0	0	0	0	0	0	0	0	0	0	0	0	0	0	0	0	0	0	0	0	0	0	0	0	0	0	0	0	0	0	0	0	0	0	0	0	0	0	0	0	0	0
NCI_Hedgehog_signaling_events_mediated_by_Gli_proteins_Main_Pathway	NCI 1.2	0	0	0	0	0	0	0	0	0	0	0	0	0	0	0	0	0	0	0	0	0	0	0	0	0	0	0	0	0	0	0	0	0	0	0	0	0	0	0	0	0	0	0	0	0	0	0	0
NCI_Hedgehog_signaling_events_mediated_by_Gli_proteins_Pathway_(embryonic_limb_morphogenesis)	NCI 1.2	0	0	0	0	0	0	0	0	0	0	0	0	0	0	0	0	0	0	0	0	0	0	0	0	0	0	0	0	0	0	0	0	0	0	0	0	0	0	0	0	0	0	0	0	0	0	0	0
NCI_Hedgehog_signaling_events_mediated_by_Gli_proteins_Pathway_(forebrain_development)	NCI 1.2	0	0	0	0	0	0	0	0	0	0	0	0	0	0	0	0	0	0	0	0	0	0	0	0	0	0	0	0	0	0	0	0	0	0	0	0	0	0	0	0	0	0	0	0	0	0	0	0
NCI_Hypoxic_and_oxygen_homeostasis_regulation_of_HIF_1_alpha_Main_Pathway	NCI 1.2	0	0	0	0	0	0	0	0	0	0	0	0	0	0	0	0	0	0	0	0	0	0	0	0	0	0	0	0	0	0	0	0	0	0	0	0	0	0	0	0	0	0	0	0	0	0	0	0
NCI_IFN_gamma_Main_Pathway	NCI 1.2	0	0	0	0	0	0	0	0	0	0	0	0	0	0	0	0	0	0	0	0	0	0	0	0	0	0	0	0	0	0	0	0	0	0	0	0	0	0	0	0	0	0	0	0	0	0	0	0
NCI_IFN_gamma_Pathway_(Antibacterial_Response)	NCI 1.2	0	0	0	0	0	0	0	0	0	0	0	0	0	0	0	0	0	0	0	0	0	0	0	0	0	0	0	0	0	0	0	0	0	0	0	0	0	0	0	0	0	0	0	0	0	0	0	0
NCI_IFN_gamma_Pathway_(Antiviral_Response)	NCI 1.2	0	0	0	0	0	0	0	0	0	0	0	0	0	0	0	0	0	0	0	0	0	0	0	0	0	0	0	0	0	0	0	0	0	0	0	0	0	0	0	0	0	0	0	0	0	0	0	0
NCI_IFN_gamma_Pathway_(Immunoregulation)	NCI 1.2	0	0	0	0	0	0	0	0	0	0	0	0	0	0	0	0	0	0	0	0	0	0	0	0	0	0	0	0	0	0	0	0	0	0	0	0	0	0	0	0	0	0	0	0	0	0	0	0
NCI_IFN_gamma_Pathway_(antigen_processing_and_presentation_of_peptide_antigen_via_MHC_class_I)	NCI 1.2	0	0	0	0	0	0	0	0	0	0	0	0	0	0	0	0	0	0	0	0	0	0	0	0	0	0	0	0	0	0	0	0	0	0	0	0	0	0	0	0	0	0	0	0	0	0	0	0
NCI_IFN_gamma_Pathway_(antigen_processing_and_presentation_of_peptide_antigen_via_MHC_class_II)	NCI 1.2	0	0	0	0	0	0	0	0	0	0	0	0	0	0	0	0	0	0	0	0	0	0	0	0	0	0	0	0	0	0	0	0	0	0	0	0	0	0	0	0	0	0	0	0	0	0	0	0
NCI_IFN_gamma_Pathway_(apoptosis)	NCI 1.2	0	0	0	0	0	0	0	0	0	0	0	0	0	0	0	0	0	0	0	0	0	0	0	0	0	0	0	0	0	0	0	0	0	0	0	0	0	0	0	0	0	0	0	0	0	0	0	0
NCI_IFN_gamma_Pathway_(negative_regulation_of_cell_growth)	NCI 1.2	0	0	0	0	0	0	0	0	0	0	0	0	0	0	0	0	0	0	0	0	0	0	0	0	0	0	0	0	0	0	0	0	0	0	0	0	0	0	0	0	0	0	0	0	0	0	0	0
NCI_IGF1_Main_Pathway	NCI 1.2	0	0	0	0	0	0	0	0	0	0	0	0	0	0	0	0	0	0	0	0	0	0	0	0	0	0	0	0	0	0	0	0	0	0	0	0	0	0	0	0	0	0	0	0	0	0	0	0
NCI_IGF1_Pathway_(positive_regulation_of_MAPKKK_cascade)	NCI 1.2	0	0	0	0	0	0	0	0	0	0	0	0	0	0	0	0	0	0	0	0	0	0	0	0	0	0	0	0	0	0	0	0	0	0	0	0	0	0	0	0	0	0	0	0	0	0	0	0
NCI_IL12_mediated_signaling_events_Main_Pathway	NCI 1.2	0	0	0	0	0	0	0	0	0	0	0	0	0	0	0	0	0	0	0	0	0	0	0	0	0	0	0	0	0	0	0	0	0	0	0	0	0	0	0	0	0	0	0	0	0	0	0	0
NCI_IL12_signaling_mediated_by_STAT4_Main_Pathway	NCI 1.2	0	0	0	0	0	0	0	0	0	0	0	0	0	0	0	0	0	0	0	0	0	0	0	0	0	0	0	0	0	0	0	0	0	0	0	0	0	0	0	0	0	0	0	0	0	0	0	0
NCI_IL12_signaling_mediated_by_STAT4_Pathway_(T_helper_1_cell_differentiation)	NCI 1.2	0	0	0	0	0	0	0	0	0	0	0	0	0	0	0	0	0	0	0	0	0	0	0	0	0	0	0	0	0	0	0	0	0	0	0	0	0	0	0	0	0	0	0	0	0	0	0	0
NCI_IL12_signaling_mediated_by_STAT4_Pathway_(T_helper_2_cell_differentiation)	NCI 1.2	0	0	0	0	0	0	0	0	0	0	0	0	0	0	0	0	0	0	0	0	0	0	0	0	0	0	0	0	0	0	0	0	0	0	0	0	0	0	0	0	0	0	0	0	0	0	0	0
NCI_IL12_signaling_mediated_by_STAT4_Pathway_(natural_killer_cell_mediated_cytotoxicity)	NCI 1.2	0	0	0	0	0	0	0	0	0	0	0	0	0	0	0	0	0	0	0	0	0	0	0	0	0	0	0	0	0	0	0	0	0	0	0	0	0	0	0	0	0	0	0	0	0	0	0	0
NCI_IL1_mediated_signaling_events_Main_Pathway	NCI 1.2	0	0	0	0	0	0	0	0	0	0	0	0	0	0	0	0	0	0	0	0	0	0	0	0	0	0	0	0	0	0	0	0	0	0	0	0	0	0	0	0	0	0	0	0	0	0	0	0
NCI_IL23_mediated_signaling_events_Main_Pathway	NCI 1.2	0	0	0	0	0	0	0	0	0	0	0	0	0	0	0	0	0	0	0	0	0	0	0	0	0	0	0	0	0	0	0	0	0	0	0	0	0	0	0	0	0	0	0	0	0	0	0	0
NCI_IL23_mediated_signaling_events_Pathway_(T_cell_proliferation)	NCI 1.2	0	0	0	0	0	0	0	0	0	0	0	0	0	0	0	0	0	0	0	0	0	0	0	0	0	0	0	0	0	0	0	0	0	0	0	0	0	0	0	0	0	0	0	0	0	0	0	0
NCI_IL23_mediated_signaling_events_Pathway_(keratinocyte_proliferation)	NCI 1.2	0	0	0	0	0	0	0	0	0	0	0	0	0	0	0	0	0	0	0	0	0	0	0	0	0	0	0	0	0	0	0	0	0	0	0	0	0	0	0	0	0	0	0	0	0	0	0	0
NCI_IL23_mediated_signaling_events_Pathway_(positive_regulation_of_T_cell_mediated_cytotoxicity)	NCI 1.2	0	0	0	0	0	0	0	0	0	0	0	0	0	0	0	0	0	0	0	0	0	0	0	0	0	0	0	0	0	0	0	0	0	0	0	0	0	0	0	0	0	0	0	0	0	0	0	0
NCI_IL23_mediated_signaling_events_Pathway_(positive_regulation_of_chronic_inflammatory_response)	NCI 1.2	0	0	0	0	0	0	0	0	0	0	0	0	0	0	0	0	0	0	0	0	0	0	0	0	0	0	0	0	0	0	0	0	0	0	0	0	0	0	0	0	0	0	0	0	0	0	0	0
NCI_IL23_mediated_signaling_events_Pathway_(positive_regulation_of_dendritic_cell_antigen_processing_and_presentation)	NCI 1.2	0	0	0	0	0	0	0	0	0	0	0	0	0	0	0	0	0	0	0	0	0	0	0	0	0	0	0	0	0	0	0	0	0	0	0	0	0	0	0	0	0	0	0	0	0	0	0	0
NCI_IL23_mediated_signaling_events_Pathway_(positive_regulation_of_humoral_immune_response)	NCI 1.2	0	0	0	0	0	0	0	0	0	0	0	0	0	0	0	0	0	0	0	0	0	0	0	0	0	0	0	0	0	0	0	0	0	0	0	0	0	0	0	0	0	0	0	0	0	0	0	0
NCI_IL27_mediated_signaling_events_Main_Pathway	NCI 1.2	0	0	0	0	0	0	0	0	0	0	0	0	0	0	0	0	0	0	0	0	0	0	0	0	0	0	0	0	0	0	0	0	0	0	0	0	0	0	0	0	0	0	0	0	0	0	0	0
NCI_IL27_mediated_signaling_events_Pathway_(MAPKKK_cascade)	NCI 1.2	0	0	0	0	0	0	0	0	0	0	0	0	0	0	0	0	0	0	0	0	0	0	0	0	0	0	0	0	0	0	0	0	0	0	0	0	0	0	0	0	0	0	0	0	0	0	0	0
NCI_IL27_mediated_signaling_events_Pathway_(T_cell_proliferation)	NCI 1.2	0	0	0	0	0	0	0	0	0	0	0	0	0	0	0	0	0	0	0	0	0	0	0	0	0	0	0	0	0	0	0	0	0	0	0	0	0	0	0	0	0	0	0	0	0	0	0	0
NCI_IL27_mediated_signaling_events_Pathway_(T_cell_proliferation_during_immune_response)	NCI 1.2	0	0	0	0	0	0	0	0	0	0	0	0	0	0	0	0	0	0	0	0	0	0	0	0	0	0	0	0	0	0	0	0	0	0	0	0	0	0	0	0	0	0	0	0	0	0	0	0
NCI_IL27_mediated_signaling_events_Pathway_(T_helper_2_cell_differentiation)	NCI 1.2	0	0	0	0	0	0	0	0	0	0	0	0	0	0	0	0	0	0	0	0	0	0	0	0	0	0	0	0	0	0	0	0	0	0	0	0	0	0	0	0	0	0	0	0	0	0	0	0
NCI_IL27_mediated_signaling_events_Pathway_(cytokine_production_during_immune_response)	NCI 1.2	0	0	0	0	0	0	0	0	0	0	0	0	0	0	0	0	0	0	0	0	0	0	0	0	0	0	0	0	0	0	0	0	0	0	0	0	0	0	0	0	0	0	0	0	0	0	0	0
NCI_IL27_mediated_signaling_events_Pathway_(mast_cell_activation)	NCI 1.2	0	0	0	0	0	0	0	0	0	0	0	0	0	0	0	0	0	0	0	0	0	0	0	0	0	0	0	0	0	0	0	0	0	0	0	0	0	0	0	0	0	0	0	0	0	0	0	0
NCI_IL27_mediated_signaling_events_Pathway_(positive_regulation_of_T_cell_mediated_cytotoxicity)	NCI 1.2	0	0	0	0	0	0	0	0	0	0	0	0	0	0	0	0	0	0	0	0	0	0	0	0	0	0	0	0	0	0	0	0	0	0	0	0	0	0	0	0	0	0	0	0	0	0	0	0
NCI_IL27_mediated_signaling_events_Pathway_(positive_regulation_of_mast_cell_cytokine_production)	NCI 1.2	0	0	0	0	0	0	0	0	0	0	0	0	0	0	0	0	0	0	0	0	0	0	0	0	0	0	0	0	0	0	0	0	0	0	0	0	0	0	0	0	0	0	0	0	0	0	0	0
NCI_IL2_mediated_signaling_events_Main_Pathway	NCI 1.2	0	0	0	0	0	0	0	0	0	0	0	0	0	0	0	0	0	0	0	0	0	0	0	0	0	0	0	0	0	0	0	0	0	0	0	0	0	0	0	0	0	0	0	0	0	0	0	0
NCI_IL2_mediated_signaling_events_Pathway_(G1_S_transition_of_mitotic_cell_cycle)	NCI 1.2	0	0	0	0	0	0	0	0	0	0	0	0	0	0	0	0	0	0	0	0	0	0	0	0	0	0	0	0	0	0	0	0	0	0	0	0	0	0	0	0	0	0	0	0	0	0	0	0
NCI_IL2_mediated_signaling_events_Pathway_(T_cell_proliferation)	NCI 1.2	0	0	0	0	0	0	0	0	0	0	0	0	0	0	0	0	0	0	0	0	0	0	0	0	0	0	0	0	0	0	0	0	0	0	0	0	0	0	0	0	0	0	0	0	0	0	0	0
NCI_IL2_mediated_signaling_events_Pathway_(natural_killer_cell_mediated_cytotoxicity)	NCI 1.2	0	0	0	0	0	0	0	0	0	0	0	0	0	0	0	0	0	0	0	0	0	0	0	0	0	0	0	0	0	0	0	0	0	0	0	0	0	0	0	0	0	0	0	0	0	0	0	0
NCI_IL2_mediated_signaling_events_Pathway_(positive_regulation_of_cell_cell_adhesion)	NCI 1.2	0	0	0	0	0	0	0	0	0	0	0	0	0	0	0	0	0	0	0	0	0	0	0	0	0	0	0	0	0	0	0	0	0	0	0	0	0	0	0	0	0	0	0	0	0	0	0	0
NCI_IL2_signaling_events_mediated_by_PI3K_Main_Pathway	NCI 1.2	0	0	0	0	0	0	0	0	0	0	0	0	0	0	0	0	0	0	0	0	0	0	0	0	0	0	0	0	0	0	0	0	0	0	0	0	0	0	0	0	0	0	0	0	0	0	0	0
NCI_IL2_signaling_events_mediated_by_PI3K_Pathway_(T_cell_proliferation)	NCI 1.2	0	0	0	0	0	0	0	0	0	0	0	0	0	0	0	0	0	0	0	0	0	0	0	0	0	0	0	0	0	0	0	0	0	0	0	0	0	0	0	0	0	0	0	0	0	0	0	0
NCI_IL2_signaling_events_mediated_by_PI3K_Pathway_(actin_cytoskeleton_organization)	NCI 1.2	0	0	0	0	0	0	0	0	0	0	0	0	0	0	0	0	0	0	0	0	0	0	0	0	0	0	0	0	0	0	0	0	0	0	0	0	0	0	0	0	0	0	0	0	0	0	0	0
NCI_IL2_signaling_events_mediated_by_PI3K_Pathway_(cell_proliferation)	NCI 1.2	0	0	0	0	0	0	0	0	0	0	0	0	0	0	0	0	0	0	0	0	0	0	0	0	0	0	0	0	0	0	0	0	0	0	0	0	0	0	0	0	0	0	0	0	0	0	0	0
NCI_IL2_signaling_events_mediated_by_PI3K_Pathway_(cell_survival)	NCI 1.2	0	0	0	0	0	0	0	0	0	0	0	0	0	0	0	0	0	0	0	0	0	0	0	0	0	0	0	0	0	0	0	0	0	0	0	0	0	0	0	0	0	0	0	0	0	0	0	0
NCI_IL2_signaling_events_mediated_by_STAT5_Main_Pathway	NCI 1.2	0	0	0	0	0	0	0	0	0	0	0	0	0	0	0	0	0	0	0	0	0	0	0	0	0	0	0	0	0	0	0	0	0	0	0	0	0	0	0	0	0	0	0	0	0	0	0	0
NCI_IL2_signaling_events_mediated_by_STAT5_Pathway_(CD4_positive_CD25_positive_alpha_beta_regulatory_T_cell_lineage_commitment)	NCI 1.2	0	0	0	0	0	0	0	0	0	0	0	0	0	0	0	0	0	0	0	0	0	0	0	0	0	0	0	0	0	0	0	0	0	0	0	0	0	0	0	0	0	0	0	0	0	0	0	0
NCI_IL2_signaling_events_mediated_by_STAT5_Pathway_(activation_induced_cell_death_of_T_cells)	NCI 1.2	0	0	0	0	0	0	0	0	0	0	0	0	0	0	0	0	0	0	0	0	0	0	0	0	0	0	0	0	0	0	0	0	0	0	0	0	0	0	0	0	0	0	0	0	0	0	0	0
NCI_IL3_mediated_signaling_events_Main_Pathway	NCI 1.2	0	0	0	0	0	0	0	0	0	0	0	0	0	0	0	0	0	0	0	0	0	0	0	0	0	0	0	0	0	0	0	0	0	0	0	0	0	0	0	0	0	0	0	0	0	0	0	0
NCI_IL4_mediated_signaling_events_Main_Pathway	NCI 1.2	0	0	0	0	0	0	0	0	0	0	0	0	0	0	0	0	0	0	0	0	0	0	0	0	0	0	0	0	0	0	0	0	0	0	0	0	0	0	0	0	0	0	0	0	0	0	0	0
NCI_IL4_mediated_signaling_events_Pathway_(T_cell_proliferation)	NCI 1.2	0	0	0	0	0	0	0	0	0	0	0	0	0	0	0	0	0	0	0	0	0	0	0	0	0	0	0	0	0	0	0	0	0	0	0	0	0	0	0	0	0	0	0	0	0	0	0	0
NCI_IL4_mediated_signaling_events_Pathway_(T_helper_1_cell_differentiation)	NCI 1.2	0	0	0	0	0	0	0	0	0	0	0	0	0	0	0	0	0	0	0	0	0	0	0	0	0	0	0	0	0	0	0	0	0	0	0	0	0	0	0	0	0	0	0	0	0	0	0	0
NCI_IL4_mediated_signaling_events_Pathway_(T_helper_2_cell_differentiation)	NCI 1.2	0	0	0	0	0	0	0	0	0	0	0	0	0	0	0	0	0	0	0	0	0	0	0	0	0	0	0	0	0	0	0	0	0	0	0	0	0	0	0	0	0	0	0	0	0	0	0	0
NCI_IL5_mediated_signaling_events_Main_Pathway	NCI 1.2	0	0	0	0	0	0	0	0	0	0	0	0	0	0	0	0	0	0	0	0	0	0	0	0	0	0	0	0	0	0	0	0	0	0	0	0	0	0	0	0	0	0	0	0	0	0	0	0
NCI_IL5_mediated_signaling_events_Pathway_(proteasomal_ubiquitin_dependent_protein_catabolic_process)	NCI 1.2	0	0	0	0	0	0	0	0	0	0	0	0	0	0	0	0	0	0	0	0	0	0	0	0	0	0	0	0	0	0	0	0	0	0	0	0	0	0	0	0	0	0	0	0	0	0	0	0
NCI_IL5_mediated_signaling_events_Pathway_(regulation_of_isotype_switching_to_IgG_isotypes)	NCI 1.2	0	0	0	0	0	0	0	0	0	0	0	0	0	0	0	0	0	0	0	0	0	0	0	0	0	0	0	0	0	0	0	0	0	0	0	0	0	0	0	0	0	0	0	0	0	0	0	0
NCI_IL6_mediated_signaling_events_Main_Pathway	NCI 1.2	0	0	0	0	0	0	0	0	0	0	0	0	0	0	0	0	0	0	0	0	0	0	0	0	0	0	0	0	0	0	0	0	0	0	0	0	0	0	0	0	0	0	0	0	0	0	0	0
NCI_IL6_mediated_signaling_events_Pathway_(MAPKKK_cascade)	NCI 1.2	0	0	0	0	0	0	0	0	0	0	0	0	0	0	0	0	0	0	0	0	0	0	0	0	0	0	0	0	0	0	0	0	0	0	0	0	0	0	0	0	0	0	0	0	0	0	0	0
NCI_IL6_mediated_signaling_events_Pathway_(cell_cycle_arrest)	NCI 1.2	0	0	0	0	0	0	0	0	0	0	0	0	0	0	0	0	0	0	0	0	0	0	0	0	0	0	0	0	0	0	0	0	0	0	0	0	0	0	0	0	0	0	0	0	0	0	0	0
NCI_IL6_mediated_signaling_events_Pathway_(cell_survival)	NCI 1.2	0	0	0	0	0	0	0	0	0	0	0	0	0	0	0	0	0	0	0	0	0	0	0	0	0	0	0	0	0	0	0	0	0	0	0	0	0	0	0	0	0	0	0	0	0	0	0	0
NCI_IL6_mediated_signaling_events_Pathway_(macrophage_differentiation)	NCI 1.2	0	0	0	0	0	0	0	0	0	0	0	0	0	0	0	0	0	0	0	0	0	0	0	0	0	0	0	0	0	0	0	0	0	0	0	0	0	0	0	0	0	0	0	0	0	0	0	0
NCI_IL8_and_CXCR1_mediated_signaling_events_Main_Pathway	NCI 1.2	0	0	0	0	0	0	0	0	0	0	0	0	0	0	0	0	0	0	0	0	0	0	0	0	0	0	0	0	0	0	0	0	0	0	0	0	0	0	0	0	0	0	0	0	0	0	0	0
NCI_IL8_and_CXCR1_mediated_signaling_events_Pathway_(basophil_degranulation)	NCI 1.2	0	0	0	0	0	0	0	0	0	0	0	0	0	0	0	0	0	0	0	0	0	0	0	0	0	0	0	0	0	0	0	0	0	0	0	0	0	0	0	0	0	0	0	0	0	0	0	0
NCI_IL8_and_CXCR1_mediated_signaling_events_Pathway_(cAMP_biosynthetic_process)	NCI 1.2	0	0	0	0	0	0	0	0	0	0	0	0	0	0	0	0	0	0	0	0	0	0	0	0	0	0	0	0	0	0	0	0	0	0	0	0	0	0	0	0	0	0	0	0	0	0	0	0
NCI_IL8_and_CXCR1_mediated_signaling_events_Pathway_(chemotaxis)	NCI 1.2	0	0	0	0	0	0	0	0	0	0	0	0	0	0	0	0	0	0	0	0	0	0	0	0	0	0	0	0	0	0	0	0	0	0	0	0	0	0	0	0	0	0	0	0	0	0	0	0
NCI_IL8_and_CXCR2_mediated_signaling_events_Main_Pathway	NCI 1.2	0	0	0	0	0	0	0	0	0	0	0	0	0	0	0	0	0	0	0	0	0	0	0	0	0	0	0	0	0	0	0	0	0	0	0	0	0	0	0	0	0	0	0	0	0	0	0	0
NCI_IL8_and_CXCR2_mediated_signaling_events_Pathway_(Pathway_degradation_of_CXCL8)	NCI 1.2	0	0	0	0	0	0	0	0	0	0	0	0	0	0	0	0	0	0	0	0	0	0	0	0	0	0	0	0	0	0	0	0	0	0	0	0	0	0	0	0	0	0	0	0	0	0	0	0
NCI_IL8_and_CXCR2_mediated_signaling_events_Pathway_(cAMP_biosynthetic_process)	NCI 1.2	0	0	0	0	0	0	0	0	0	0	0	0	0	0	0	0	0	0	0	0	0	0	0	0	0	0	0	0	0	0	0	0	0	0	0	0	0	0	0	0	0	0	0	0	0	0	0	0
NCI_IL8_and_CXCR2_mediated_signaling_events_Pathway_(regulation_of_cell_migration)	NCI 1.2	0	0	0	0	0	0	0	0	0	0	0	0	0	0	0	0	0	0	0	0	0	0	0	0	0	0	0	0	0	0	0	0	0	0	0	0	0	0	0	0	0	0	0	0	0	0	0	0
NCI_Insulin_Pathway_Main_Pathway	NCI 1.2	3.76371	2.99783	-0.896763	4.23374	2.86229	3.52059	4.82825	3.1135	4.75827	4.57156	3.51368	3.17751	4.46545	2.45173	3.89527	2.16235	3.38933	4.17774	3.84412	4.08488	2.94821	3.15476	4.32496	3.47839	4.74413	3.17254	4.02717	3.28092	4.73489	2.89527	4.20254	2.46609	3.31259	3.8808	4.52553	5.42271	4.45172	4.0814	2.23916	3.28697	4.09989	1.84302	4.18985	3.91243	3.30977	5.55083	3.81674	2.95739
NCI_Insulin_Pathway_Pathway_(negative_regulation_of_MAPKKK_cascade)	NCI 1.2	0	0	0	0	0	0	0	0	0	0	0	0	0	0	0	0	0	0	0	0	0	0	0	0	0	0	0	0	0	0	0	0	0	0	0	0	0	0	0	0	0	0	0	0	0	0	0	0
NCI_Insulin_mediated_glucose_transport_Main_Pathway	NCI 1.2	0	0	0	0	0	0	0	0	0	0	0	0	0	0	0	0	0	0	0	0	0	0	0	0	0	0	0	0	0	0	0	0	0	0	0	0	0	0	0	0	0	0	0	0	0	0	0	0
NCI_Integrin_linked_kinase_signaling_Main_Pathway	NCI 1.2	0	0	0	0	0	0	0	0	0	0	0	0	0	0	0	0	0	0	0	0	0	0	0	0	0	0	0	0	0	0	0	0	0	0	0	0	0	0	0	0	0	0	0	0	0	0	0	0
NCI_Integrin_linked_kinase_signaling_Pathway_(DNA_biosynthetic_process)	NCI 1.2	0	0	0	0	0	0	0	0	0	0	0	0	0	0	0	0	0	0	0	0	0	0	0	0	0	0	0	0	0	0	0	0	0	0	0	0	0	0	0	0	0	0	0	0	0	0	0	0
NCI_Integrin_linked_kinase_signaling_Pathway_(anoikis)	NCI 1.2	0	0	0	0	0	0	0	0	0	0	0	0	0	0	0	0	0	0	0	0	0	0	0	0	0	0	0	0	0	0	0	0	0	0	0	0	0	0	0	0	0	0	0	0	0	0	0	0
NCI_Integrin_linked_kinase_signaling_Pathway_(apoptosis)	NCI 1.2	0	0	0	0	0	0	0	0	0	0	0	0	0	0	0	0	0	0	0	0	0	0	0	0	0	0	0	0	0	0	0	0	0	0	0	0	0	0	0	0	0	0	0	0	0	0	0	0
NCI_Integrin_linked_kinase_signaling_Pathway_(centrosome_localization)	NCI 1.2	0	0	0	0	0	0	0	0	0	0	0	0	0	0	0	0	0	0	0	0	0	0	0	0	0	0	0	0	0	0	0	0	0	0	0	0	0	0	0	0	0	0	0	0	0	0	0	0
NCI_Integrin_linked_kinase_signaling_Pathway_(microtubule_cytoskeleton_organization)	NCI 1.2	0	0	0	0	0	0	0	0	0	0	0	0	0	0	0	0	0	0	0	0	0	0	0	0	0	0	0	0	0	0	0	0	0	0	0	0	0	0	0	0	0	0	0	0	0	0	0	0
NCI_Integrin_linked_kinase_signaling_Pathway_(substrate_adhesion_dependent_cell_spreading)	NCI 1.2	0	0	0	0	0	0	0	0	0	0	0	0	0	0	0	0	0	0	0	0	0	0	0	0	0	0	0	0	0	0	0	0	0	0	0	0	0	0	0	0	0	0	0	0	0	0	0	0
NCI_Integrins_in_angiogenesis_Main_Pathway	NCI 1.2	0	0	0	0	0	0	0	0	0	0	0	0	0	0	0	0	0	0	0	0	0	0	0	0	0	0	0	0	0	0	0	0	0	0	0	0	0	0	0	0	0	0	0	0	0	0	0	0
NCI_Integrins_in_angiogenesis_Pathway_(angiogenesis)	NCI 1.2	0	0	0	0	0	0	0	0	0	0	0	0	0	0	0	0	0	0	0	0	0	0	0	0	0	0	0	0	0	0	0	0	0	0	0	0	0	0	0	0	0	0	0	0	0	0	0	0
NCI_Internalization_of_ErbB1_Main_Pathway	NCI 1.2	12.1364	12.7386	-5.20528	12.743	9.5206	14.5122	9.93464	13.4986	14.533	13.0707	13.7991	10.665	14.7478	7.15608	8.15548	6.30124	12.2549	12.2837	14.4912	11.3139	10.7206	4.71929	11.552	3.58434	11.7794	11.3309	11.5463	8.67247	11.4402	9.47032	13.5825	12.1865	3.08341	11.5407	13.5248	14.6228	13.9573	12.3428	6.8031	11.5964	15.1011	9.00667	15.1491	12.1207	13.924	13.9314	15.1875	14.0603
NCI_JNK_signaling_in_the_CD4_TCR_Main_Pathway	NCI 1.2	0	0	0	0	0	0	0	0	0	0	0	0	0	0	0	0	0	0	0	0	0	0	0	0	0	0	0	0	0	0	0	0	0	0	0	0	0	0	0	0	0	0	0	0	0	0	0	0
NCI_LKB1_signaling_events_Main_Pathway	NCI 1.2	0	0	0	0	0	0	0	0	0	0	0	0	0	0	0	0	0	0	0	0	0	0	0	0	0	0	0	0	0	0	0	0	0	0	0	0	0	0	0	0	0	0	0	0	0	0	0	0
NCI_LKB1_signaling_events_Pathway_(ATP_biosynthetic_process)	NCI 1.2	0	0	0	0	0	0	0	0	0	0	0	0	0	0	0	0	0	0	0	0	0	0	0	0	0	0	0	0	0	0	0	0	0	0	0	0	0	0	0	0	0	0	0	0	0	0	0	0
NCI_LKB1_signaling_events_Pathway_(ATP_metabolic_process)	NCI 1.2	0	0	0	0	0	0	0	0	0	0	0	0	0	0	0	0	0	0	0	0	0	0	0	0	0	0	0	0	0	0	0	0	0	0	0	0	0	0	0	0	0	0	0	0	0	0	0	0
NCI_LKB1_signaling_events_Pathway_(Pathway_degradation_of_CDC37)	NCI 1.2	0	0	0	0	0	0	0	0	0	0	0	0	0	0	0	0	0	0	0	0	0	0	0	0	0	0	0	0	0	0	0	0	0	0	0	0	0	0	0	0	0	0	0	0	0	0	0	0
NCI_LKB1_signaling_events_Pathway_(Pathway_positive_regulation_of_CREB_transcription_factor_activity_via_CRTC2)	NCI 1.2	0	0	0	0	0	0	0	0	0	0	0	0	0	0	0	0	0	0	0	0	0	0	0	0	0	0	0	0	0	0	0	0	0	0	0	0	0	0	0	0	0	0	0	0	0	0	0	0
NCI_LKB1_signaling_events_Pathway_(Wnt_receptor_signaling_pathway)	NCI 1.2	0	0	0	0	0	0	0	0	0	0	0	0	0	0	0	0	0	0	0	0	0	0	0	0	0	0	0	0	0	0	0	0	0	0	0	0	0	0	0	0	0	0	0	0	0	0	0	0
NCI_LKB1_signaling_events_Pathway_(anoikis)	NCI 1.2	0	0	0	0	0	0	0	0	0	0	0	0	0	0	0	0	0	0	0	0	0	0	0	0	0	0	0	0	0	0	0	0	0	0	0	0	0	0	0	0	0	0	0	0	0	0	0	0
NCI_LKB1_signaling_events_Pathway_(chromatin_remodeling)	NCI 1.2	0	0	0	0	0	0	0	0	0	0	0	0	0	0	0	0	0	0	0	0	0	0	0	0	0	0	0	0	0	0	0	0	0	0	0	0	0	0	0	0	0	0	0	0	0	0	0	0
NCI_LKB1_signaling_events_Pathway_(establishment_of_cell_polarity)	NCI 1.2	0	0	0	0	0	0	0	0	0	0	0	0	0	0	0	0	0	0	0	0	0	0	0	0	0	0	0	0	0	0	0	0	0	0	0	0	0	0	0	0	0	0	0	0	0	0	0	0
NCI_LKB1_signaling_events_Pathway_(tubulin_complex_assembly)	NCI 1.2	0	0	0	0	0	0	0	0	0	0	0	0	0	0	0	0	0	0	0	0	0	0	0	0	0	0	0	0	0	0	0	0	0	0	0	0	0	0	0	0	0	0	0	0	0	0	0	0
NCI_LPA4_mediated_signaling_events_Main_Pathway	NCI 1.2	0	0	0	0	0	0	0	0	0	0	0	0	0	0	0	0	0	0	0	0	0	0	0	0	0	0	0	0	0	0	0	0	0	0	0	0	0	0	0	0	0	0	0	0	0	0	0	0
NCI_LPA4_mediated_signaling_events_Pathway_(cAMP_biosynthetic_process)	NCI 1.2	0	0	0	0	0	0	0	0	0	0	0	0	0	0	0	0	0	0	0	0	0	0	0	0	0	0	0	0	0	0	0	0	0	0	0	0	0	0	0	0	0	0	0	0	0	0	0	0
NCI_LPA_receptor_mediated_events_Main_Pathway	NCI 1.2	0	0	0	0	0	0	0	0	0	0	0	0	0	0	0	0	0	0	0	0	0	0	0	0	0	0	0	0	0	0	0	0	0	0	0	0	0	0	0	0	0	0	0	0	0	0	0	0
NCI_LPA_receptor_mediated_events_Pathway_(MAPKKK_cascade)	NCI 1.2	0	0	0	0	0	0	0	0	0	0	0	0	0	0	0	0	0	0	0	0	0	0	0	0	0	0	0	0	0	0	0	0	0	0	0	0	0	0	0	0	0	0	0	0	0	0	0	0
NCI_LPA_receptor_mediated_events_Pathway_(arachidonic_acid_secretion)	NCI 1.2	0	0	0	0	0	0	0	0	0	0	0	0	0	0	0	0	0	0	0	0	0	0	0	0	0	0	0	0	0	0	0	0	0	0	0	0	0	0	0	0	0	0	0	0	0	0	0	0
NCI_LPA_receptor_mediated_events_Pathway_(cAMP_biosynthetic_process)	NCI 1.2	0	0	0	0	0	0	0	0	0	0	0	0	0	0	0	0	0	0	0	0	0	0	0	0	0	0	0	0	0	0	0	0	0	0	0	0	0	0	0	0	0	0	0	0	0	0	0	0
NCI_LPA_receptor_mediated_events_Pathway_(contractile_ring_contraction_involved_in_cytokinesis)	NCI 1.2	0	0	0	0	0	0	0	0	0	0	0	0	0	0	0	0	0	0	0	0	0	0	0	0	0	0	0	0	0	0	0	0	0	0	0	0	0	0	0	0	0	0	0	0	0	0	0	0
NCI_LPA_receptor_mediated_events_Pathway_(positive_regulation_of_dendritic_cell_cytokine_production)	NCI 1.2	0	0	0	0	0	0	0	0	0	0	0	0	0	0	0	0	0	0	0	0	0	0	0	0	0	0	0	0	0	0	0	0	0	0	0	0	0	0	0	0	0	0	0	0	0	0	0	0
NCI_LPA_receptor_mediated_events_Pathway_(positive_regulation_of_microtubule_depolymerization)	NCI 1.2	0	0	0	0	0	0	0	0	0	0	0	0	0	0	0	0	0	0	0	0	0	0	0	0	0	0	0	0	0	0	0	0	0	0	0	0	0	0	0	0	0	0	0	0	0	0	0	0
NCI_LPA_receptor_mediated_events_Pathway_(positive_regulation_of_mitosis)	NCI 1.2	0	0	0	0	0	0	0	0	0	0	0	0	0	0	0	0	0	0	0	0	0	0	0	0	0	0	0	0	0	0	0	0	0	0	0	0	0	0	0	0	0	0	0	0	0	0	0	0
NCI_LPA_receptor_mediated_events_Pathway_(stress_fiber_assembly)	NCI 1.2	0	0	0	0	0	0	0	0	0	0	0	0	0	0	0	0	0	0	0	0	0	0	0	0	0	0	0	0	0	0	0	0	0	0	0	0	0	0	0	0	0	0	0	0	0	0	0	0
NCI_Lissencephaly_gene_LIS1_in_neuronal_migration_and_development_Main_Pathway	NCI 1.2	0	0	0	0	0	0	0	0	0	0	0	0	0	0	0	0	0	0	0	0	0	0	0	0	0	0	0	0	0	0	0	0	0	0	0	0	0	0	0	0	0	0	0	0	0	0	0	0
NCI_Lissencephaly_gene_LIS1_in_neuronal_migration_and_development_Pathway_(anaphase)	NCI 1.2	0	0	0	0	0	0	0	0	0	0	0	0	0	0	0	0	0	0	0	0	0	0	0	0	0	0	0	0	0	0	0	0	0	0	0	0	0	0	0	0	0	0	0	0	0	0	0	0
NCI_Lissencephaly_gene_LIS1_in_neuronal_migration_and_development_Pathway_(microtubule_based_movement)	NCI 1.2	0	0	0	0	0	0	0	0	0	0	0	0	0	0	0	0	0	0	0	0	0	0	0	0	0	0	0	0	0	0	0	0	0	0	0	0	0	0	0	0	0	0	0	0	0	0	0	0
NCI_N_cadherin_signaling_events_Main_Pathway	NCI 1.2	0	0	0	0	0	0	0	0	0	0	0	0	0	0	0	0	0	0	0	0	0	0	0	0	0	0	0	0	0	0	0	0	0	0	0	0	0	0	0	0	0	0	0	0	0	0	0	0
NCI_N_cadherin_signaling_events_Pathway_(actin_filament_polymerization)	NCI 1.2	0	0	0	0	0	0	0	0	0	0	0	0	0	0	0	0	0	0	0	0	0	0	0	0	0	0	0	0	0	0	0	0	0	0	0	0	0	0	0	0	0	0	0	0	0	0	0	0
NCI_N_cadherin_signaling_events_Pathway_(adherens_junction_organization)	NCI 1.2	0	0	0	0	0	0	0	0	0	0	0	0	0	0	0	0	0	0	0	0	0	0	0	0	0	0	0	0	0	0	0	0	0	0	0	0	0	0	0	0	0	0	0	0	0	0	0	0
NCI_N_cadherin_signaling_events_Pathway_(apoptosis)	NCI 1.2	0	0	0	0	0	0	0	0	0	0	0	0	0	0	0	0	0	0	0	0	0	0	0	0	0	0	0	0	0	0	0	0	0	0	0	0	0	0	0	0	0	0	0	0	0	0	0	0
NCI_N_cadherin_signaling_events_Pathway_(axon_guidance)	NCI 1.2	0	0	0	0	0	0	0	0	0	0	0	0	0	0	0	0	0	0	0	0	0	0	0	0	0	0	0	0	0	0	0	0	0	0	0	0	0	0	0	0	0	0	0	0	0	0	0	0
NCI_N_cadherin_signaling_events_Pathway_(axonogenesis)	NCI 1.2	0	0	0	0	0	0	0	0	0	0	0	0	0	0	0	0	0	0	0	0	0	0	0	0	0	0	0	0	0	0	0	0	0	0	0	0	0	0	0	0	0	0	0	0	0	0	0	0
NCI_N_cadherin_signaling_events_Pathway_(cardiac_muscle_tissue_morphogenesis)	NCI 1.2	0	0	0	0	0	0	0	0	0	0	0	0	0	0	0	0	0	0	0	0	0	0	0	0	0	0	0	0	0	0	0	0	0	0	0	0	0	0	0	0	0	0	0	0	0	0	0	0
NCI_N_cadherin_signaling_events_Pathway_(cortical_microtubule_organization)	NCI 1.2	0	0	0	0	0	0	0	0	0	0	0	0	0	0	0	0	0	0	0	0	0	0	0	0	0	0	0	0	0	0	0	0	0	0	0	0	0	0	0	0	0	0	0	0	0	0	0	0
NCI_N_cadherin_signaling_events_Pathway_(endothelial_cell_proliferation)	NCI 1.2	0	0	0	0	0	0	0	0	0	0	0	0	0	0	0	0	0	0	0	0	0	0	0	0	0	0	0	0	0	0	0	0	0	0	0	0	0	0	0	0	0	0	0	0	0	0	0	0
NCI_N_cadherin_signaling_events_Pathway_(gap_junction_assembly)	NCI 1.2	0	0	0	0	0	0	0	0	0	0	0	0	0	0	0	0	0	0	0	0	0	0	0	0	0	0	0	0	0	0	0	0	0	0	0	0	0	0	0	0	0	0	0	0	0	0	0	0
NCI_N_cadherin_signaling_events_Pathway_(lamellipodium_assembly)	NCI 1.2	0	0	0	0	0	0	0	0	0	0	0	0	0	0	0	0	0	0	0	0	0	0	0	0	0	0	0	0	0	0	0	0	0	0	0	0	0	0	0	0	0	0	0	0	0	0	0	0
NCI_N_cadherin_signaling_events_Pathway_(long_term_synaptic_potentiation)	NCI 1.2	0	0	0	0	0	0	0	0	0	0	0	0	0	0	0	0	0	0	0	0	0	0	0	0	0	0	0	0	0	0	0	0	0	0	0	0	0	0	0	0	0	0	0	0	0	0	0	0
NCI_N_cadherin_signaling_events_Pathway_(myoblast_differentiation)	NCI 1.2	0	0	0	0	0	0	0	0	0	0	0	0	0	0	0	0	0	0	0	0	0	0	0	0	0	0	0	0	0	0	0	0	0	0	0	0	0	0	0	0	0	0	0	0	0	0	0	0
NCI_N_cadherin_signaling_events_Pathway_(osteoblast_differentiation)	NCI 1.2	0	0	0	0	0	0	0	0	0	0	0	0	0	0	0	0	0	0	0	0	0	0	0	0	0	0	0	0	0	0	0	0	0	0	0	0	0	0	0	0	0	0	0	0	0	0	0	0
NCI_N_cadherin_signaling_events_Pathway_(protein_transport_into_membrane_raft)	NCI 1.2	0	0	0	0	0	0	0	0	0	0	0	0	0	0	0	0	0	0	0	0	0	0	0	0	0	0	0	0	0	0	0	0	0	0	0	0	0	0	0	0	0	0	0	0	0	0	0	0
NCI_N_cadherin_signaling_events_Pathway_(regulation_of_cell_cell_adhesion)	NCI 1.2	0	0	0	0	0	0	0	0	0	0	0	0	0	0	0	0	0	0	0	0	0	0	0	0	0	0	0	0	0	0	0	0	0	0	0	0	0	0	0	0	0	0	0	0	0	0	0	0
NCI_N_cadherin_signaling_events_Pathway_(regulation_of_short_term_neuronal_synaptic_plasticity)	NCI 1.2	0	0	0	0	0	0	0	0	0	0	0	0	0	0	0	0	0	0	0	0	0	0	0	0	0	0	0	0	0	0	0	0	0	0	0	0	0	0	0	0	0	0	0	0	0	0	0	0
NCI_N_cadherin_signaling_events_Pathway_(regulation_of_synapse_organization)	NCI 1.2	0	0	0	0	0	0	0	0	0	0	0	0	0	0	0	0	0	0	0	0	0	0	0	0	0	0	0	0	0	0	0	0	0	0	0	0	0	0	0	0	0	0	0	0	0	0	0	0
NCI_N_cadherin_signaling_events_Pathway_(regulation_of_synaptic_plasticity)	NCI 1.2	0	0	0	0	0	0	0	0	0	0	0	0	0	0	0	0	0	0	0	0	0	0	0	0	0	0	0	0	0	0	0	0	0	0	0	0	0	0	0	0	0	0	0	0	0	0	0	0
NCI_N_cadherin_signaling_events_Pathway_(synaptic_vesicle_fusion_to_presynaptic_membrane)	NCI 1.2	0	0	0	0	0	0	0	0	0	0	0	0	0	0	0	0	0	0	0	0	0	0	0	0	0	0	0	0	0	0	0	0	0	0	0	0	0	0	0	0	0	0	0	0	0	0	0	0
NCI_Nectin_adhesion_Main_Pathway	NCI 1.2	0	0	0	0	0	0	0	0	0	0	0	0	0	0	0	0	0	0	0	0	0	0	0	0	0	0	0	0	0	0	0	0	0	0	0	0	0	0	0	0	0	0	0	0	0	0	0	0
NCI_Nectin_adhesion_Pathway_(positive_regulation_of_JNK_cascade)	NCI 1.2	0	0	0	0	0	0	0	0	0	0	0	0	0	0	0	0	0	0	0	0	0	0	0	0	0	0	0	0	0	0	0	0	0	0	0	0	0	0	0	0	0	0	0	0	0	0	0	0
NCI_Nectin_adhesion_Pathway_(positive_regulation_of_lamellipodium_assembly)	NCI 1.2	0	0	0	0	0	0	0	0	0	0	0	0	0	0	0	0	0	0	0	0	0	0	0	0	0	0	0	0	0	0	0	0	0	0	0	0	0	0	0	0	0	0	0	0	0	0	0	0
NCI_Nephrin_Neph1_signaling_in_the_kidney_podocyte_Main_Pathway	NCI 1.2	0	0	0	0	0	0	0	0	0	0	0	0	0	0	0	0	0	0	0	0	0	0	0	0	0	0	0	0	0	0	0	0	0	0	0	0	0	0	0	0	0	0	0	0	0	0	0	0
NCI_Nephrin_Neph1_signaling_in_the_kidney_podocyte_Pathway_(apoptosis)	NCI 1.2	0	0	0	0	0	0	0	0	0	0	0	0	0	0	0	0	0	0	0	0	0	0	0	0	0	0	0	0	0	0	0	0	0	0	0	0	0	0	0	0	0	0	0	0	0	0	0	0
NCI_Nephrin_Neph1_signaling_in_the_kidney_podocyte_Pathway_(lamellipodium_assembly)	NCI 1.2	0	0	0	0	0	0	0	0	0	0	0	0	0	0	0	0	0	0	0	0	0	0	0	0	0	0	0	0	0	0	0	0	0	0	0	0	0	0	0	0	0	0	0	0	0	0	0	0
NCI_Netrin_mediated_signaling_events_Main_Pathway	NCI 1.2	0	0	0	0	0	0	0	0	0	0	0	0	0	0	0	0	0	0	0	0	0	0	0	0	0	0	0	0	0	0	0	0	0	0	0	0	0	0	0	0	0	0	0	0	0	0	0	0
NCI_Netrin_mediated_signaling_events_Pathway_(apoptosis)	NCI 1.2	0	0	0	0	0	0	0	0	0	0	0	0	0	0	0	0	0	0	0	0	0	0	0	0	0	0	0	0	0	0	0	0	0	0	0	0	0	0	0	0	0	0	0	0	0	0	0	0
NCI_Netrin_mediated_signaling_events_Pathway_(axon_guidance)	NCI 1.2	0	0	0	0	0	0	0	0	0	0	0	0	0	0	0	0	0	0	0	0	0	0	0	0	0	0	0	0	0	0	0	0	0	0	0	0	0	0	0	0	0	0	0	0	0	0	0	0
NCI_Netrin_mediated_signaling_events_Pathway_(negative_chemotaxis)	NCI 1.2	0	0	0	0	0	0	0	0	0	0	0	0	0	0	0	0	0	0	0	0	0	0	0	0	0	0	0	0	0	0	0	0	0	0	0	0	0	0	0	0	0	0	0	0	0	0	0	0
NCI_Neurotrophic_factor_mediated_Trk_receptor_signaling_Main_Pathway	NCI 1.2	0	0	0	0	0	0	0	0	0	0	0	0	0	0	0	0	0	0	0	0	0	0	0	0	0	0	0	0	0	0	0	0	0	0	0	0	0	0	0	0	0	0	0	0	0	0	0	0
NCI_Neurotrophic_factor_mediated_Trk_receptor_signaling_Pathway_(MAPKKK_cascade)	NCI 1.2	0	0	0	0	0	0	0	0	0	0	0	0	0	0	0	0	0	0	0	0	0	0	0	0	0	0	0	0	0	0	0	0	0	0	0	0	0	0	0	0	0	0	0	0	0	0	0	0
NCI_Neurotrophic_factor_mediated_Trk_receptor_signaling_Pathway_(Schwann_cell_development)	NCI 1.2	0	0	0	0	0	0	0	0	0	0	0	0	0	0	0	0	0	0	0	0	0	0	0	0	0	0	0	0	0	0	0	0	0	0	0	0	0	0	0	0	0	0	0	0	0	0	0	0
NCI_Neurotrophic_factor_mediated_Trk_receptor_signaling_Pathway_(axon_guidance)	NCI 1.2	0	0	0	0	0	0	0	0	0	0	0	0	0	0	0	0	0	0	0	0	0	0	0	0	0	0	0	0	0	0	0	0	0	0	0	0	0	0	0	0	0	0	0	0	0	0	0	0
NCI_Neurotrophic_factor_mediated_Trk_receptor_signaling_Pathway_(neuron_projection_morphogenesis)	NCI 1.2	0	0	0	0	0	0	0	0	0	0	0	0	0	0	0	0	0	0	0	0	0	0	0	0	0	0	0	0	0	0	0	0	0	0	0	0	0	0	0	0	0	0	0	0	0	0	0	0
NCI_Noncanonical_Wnt_signaling_Main_Pathway	NCI 1.2	0	0	0	0	0	0	0	0	0	0	0	0	0	0	0	0	0	0	0	0	0	0	0	0	0	0	0	0	0	0	0	0	0	0	0	0	0	0	0	0	0	0	0	0	0	0	0	0
NCI_Nongenotropic_Androgen_signaling_Main_Pathway	NCI 1.2	0	0	0	0	0	0	0	0	0	0	0	0	0	0	0	0	0	0	0	0	0	0	0	0	0	0	0	0	0	0	0	0	0	0	0	0	0	0	0	0	0	0	0	0	0	0	0	0
NCI_Nongenotropic_Androgen_signaling_Pathway_(actin_cytoskeleton_reorganization)	NCI 1.2	0	0	0	0	0	0	0	0	0	0	0	0	0	0	0	0	0	0	0	0	0	0	0	0	0	0	0	0	0	0	0	0	0	0	0	0	0	0	0	0	0	0	0	0	0	0	0	0
NCI_Nongenotropic_Androgen_signaling_Pathway_(apoptosis)	NCI 1.2	0	0	0	0	0	0	0	0	0	0	0	0	0	0	0	0	0	0	0	0	0	0	0	0	0	0	0	0	0	0	0	0	0	0	0	0	0	0	0	0	0	0	0	0	0	0	0	0
NCI_Nongenotropic_Androgen_signaling_Pathway_(cAMP_biosynthetic_process)	NCI 1.2	0	0	0	0	0	0	0	0	0	0	0	0	0	0	0	0	0	0	0	0	0	0	0	0	0	0	0	0	0	0	0	0	0	0	0	0	0	0	0	0	0	0	0	0	0	0	0	0
NCI_Nongenotropic_Androgen_signaling_Pathway_(cell_proliferation)	NCI 1.2	0	0	0	0	0	0	0	0	0	0	0	0	0	0	0	0	0	0	0	0	0	0	0	0	0	0	0	0	0	0	0	0	0	0	0	0	0	0	0	0	0	0	0	0	0	0	0	0
NCI_Notch_mediated_HES_HEY_network_Main_Pathway	NCI 1.2	0	0	0	0	0	0	0	0	0	0	0	0	0	0	0	0	0	0	0	0	0	0	0	0	0	0	0	0	0	0	0	0	0	0	0	0	0	0	0	0	0	0	0	0	0	0	0	0
NCI_Notch_mediated_HES_HEY_network_Pathway_(Pathway_degradation_of_HEY1)	NCI 1.2	0	0	0	0	0	0	0	0	0	0	0	0	0	0	0	0	0	0	0	0	0	0	0	0	0	0	0	0	0	0	0	0	0	0	0	0	0	0	0	0	0	0	0	0	0	0	0	0
NCI_Notch_signaling_Main_Pathway	NCI 1.2	7.01665	8.42763	7.77859	10.0896	9.66897	10.0615	10.2353	10.3415	10.8522	9.76906	8.88679	10.6946	8.34043	8.42046	8.42682	8.38814	9.22555	9.51367	11.3852	9.74047	8.14203	8.76611	9.2557	10.1182	10.6668	10.0071	10.6191	8.47084	11.4405	8.50968	10.2783	11.0884	11.0405	11.1499	10.3138	9.49282	11.2212	9.90238	8.42655	8.95062	7.01749	10.2426	10.7978	9.41874	10.1431	10.4786	10.1572	8.58549
NCI_Notch_signaling_Pathway_(Bergmann_glial_cell_differentiation)	NCI 1.2	11.5073	13.8213	12.7569	16.547	15.8571	16.5009	16.7859	16.96	17.7975	16.0213	14.5743	17.5392	13.6783	13.8096	13.82	13.7566	15.1299	15.6024	18.6717	15.9744	13.3529	14.3764	15.1794	16.5938	17.4936	16.4116	17.4153	13.8922	18.7624	13.9559	16.8564	18.185	18.1064	18.2859	16.9147	15.5682	18.4027	16.2399	13.8195	14.679	11.5087	16.7978	17.7084	15.4467	16.6346	17.1849	16.6578	14.0802
NCI_Notch_signaling_Pathway_(oligodendrocyte_development)	NCI 1.2	10.6549	12.7975	11.8119	15.3213	14.6825	15.2786	15.5425	15.7037	16.4792	14.8345	13.4948	16.24	12.6651	12.7866	12.7963	12.7376	14.0092	14.4467	17.2887	14.7911	12.3638	13.3115	14.055	15.3646	16.1978	15.1959	16.1253	12.8631	17.3725	12.9221	15.6078	16.838	16.7652	16.9314	15.6618	14.415	17.0396	15.037	12.7959	13.5917	10.6562	15.5535	16.3967	14.3025	15.4024	15.912	15.4239	13.0372
NCI_Notch_signaling_Pathway_(skeletal_muscle_tissue_development)	NCI 1.2	0	0	0	0	0	0	0	0	0	0	0	0	0	0	0	0	0	0	0	0	0	0	0	0	0	0	0	0	0	0	0	0	0	0	0	0	0	0	0	0	0	0	0	0	0	0	0	0
NCI_Osteopontin_mediated_events_Main_Pathway	NCI 1.2	0	0	0	0	0	0	0	0	0	0	0	0	0	0	0	0	0	0	0	0	0	0	0	0	0	0	0	0	0	0	0	0	0	0	0	0	0	0	0	0	0	0	0	0	0	0	0	0
NCI_Osteopontin_mediated_events_Pathway_(bone_resorption)	NCI 1.2	0	0	0	0	0	0	0	0	0	0	0	0	0	0	0	0	0	0	0	0	0	0	0	0	0	0	0	0	0	0	0	0	0	0	0	0	0	0	0	0	0	0	0	0	0	0	0	0
NCI_Osteopontin_mediated_events_Pathway_(ruffle_organization)	NCI 1.2	0	0	0	0	0	0	0	0	0	0	0	0	0	0	0	0	0	0	0	0	0	0	0	0	0	0	0	0	0	0	0	0	0	0	0	0	0	0	0	0	0	0	0	0	0	0	0	0
NCI_PAR1_mediated_thrombin_signaling_events_Main_Pathway	NCI 1.2	0	0	0	0	0	0	0	0	0	0	0	0	0	0	0	0	0	0	0	0	0	0	0	0	0	0	0	0	0	0	0	0	0	0	0	0	0	0	0	0	0	0	0	0	0	0	0	0
NCI_PAR1_mediated_thrombin_signaling_events_Pathway_(MAPKKK_cascade)	NCI 1.2	0	0	0	0	0	0	0	0	0	0	0	0	0	0	0	0	0	0	0	0	0	0	0	0	0	0	0	0	0	0	0	0	0	0	0	0	0	0	0	0	0	0	0	0	0	0	0	0
NCI_PAR1_mediated_thrombin_signaling_events_Pathway_(Regulation_of_Cell_Shape)	NCI 1.2	0	0	0	0	0	0	0	0	0	0	0	0	0	0	0	0	0	0	0	0	0	0	0	0	0	0	0	0	0	0	0	0	0	0	0	0	0	0	0	0	0	0	0	0	0	0	0	0
NCI_PAR1_mediated_thrombin_signaling_events_Pathway_(cAMP_biosynthetic_process)	NCI 1.2	0	0	0	0	0	0	0	0	0	0	0	0	0	0	0	0	0	0	0	0	0	0	0	0	0	0	0	0	0	0	0	0	0	0	0	0	0	0	0	0	0	0	0	0	0	0	0	0
NCI_PAR1_mediated_thrombin_signaling_events_Pathway_(chemotaxis)	NCI 1.2	0	0	0	0	0	0	0	0	0	0	0	0	0	0	0	0	0	0	0	0	0	0	0	0	0	0	0	0	0	0	0	0	0	0	0	0	0	0	0	0	0	0	0	0	0	0	0	0
NCI_PAR1_mediated_thrombin_signaling_events_Pathway_(focal_adhesion_assembly)	NCI 1.2	0	0	0	0	0	0	0	0	0	0	0	0	0	0	0	0	0	0	0	0	0	0	0	0	0	0	0	0	0	0	0	0	0	0	0	0	0	0	0	0	0	0	0	0	0	0	0	0
NCI_PAR1_mediated_thrombin_signaling_events_Pathway_(platelet_aggregation)	NCI 1.2	0	0	0	0	0	0	0	0	0	0	0	0	0	0	0	0	0	0	0	0	0	0	0	0	0	0	0	0	0	0	0	0	0	0	0	0	0	0	0	0	0	0	0	0	0	0	0	0
NCI_PAR1_mediated_thrombin_signaling_events_Pathway_(positive_regulation_of_stress_fiber_assembly)	NCI 1.2	0	0	0	0	0	0	0	0	0	0	0	0	0	0	0	0	0	0	0	0	0	0	0	0	0	0	0	0	0	0	0	0	0	0	0	0	0	0	0	0	0	0	0	0	0	0	0	0
NCI_PAR1_mediated_thrombin_signaling_events_Pathway_(regulation_of_vascular_permeability)	NCI 1.2	0	0	0	0	0	0	0	0	0	0	0	0	0	0	0	0	0	0	0	0	0	0	0	0	0	0	0	0	0	0	0	0	0	0	0	0	0	0	0	0	0	0	0	0	0	0	0	0
NCI_PAR4_mediated_thrombin_signaling_events_Main_Pathway	NCI 1.2	0	0	0	0	0	0	0	0	0	0	0	0	0	0	0	0	0	0	0	0	0	0	0	0	0	0	0	0	0	0	0	0	0	0	0	0	0	0	0	0	0	0	0	0	0	0	0	0
NCI_PAR4_mediated_thrombin_signaling_events_Pathway_(Regulation_of_Cell_Shape)	NCI 1.2	0	0	0	0	0	0	0	0	0	0	0	0	0	0	0	0	0	0	0	0	0	0	0	0	0	0	0	0	0	0	0	0	0	0	0	0	0	0	0	0	0	0	0	0	0	0	0	0
NCI_PAR4_mediated_thrombin_signaling_events_Pathway_(platelet_aggregation)	NCI 1.2	0	0	0	0	0	0	0	0	0	0	0	0	0	0	0	0	0	0	0	0	0	0	0	0	0	0	0	0	0	0	0	0	0	0	0	0	0	0	0	0	0	0	0	0	0	0	0	0
NCI_PDGFR_alpha_signaling_Main_Pathway	NCI 1.2	0	0	0	0	0	0	0	0	0	0	0	0	0	0	0	0	0	0	0	0	0	0	0	0	0	0	0	0	0	0	0	0	0	0	0	0	0	0	0	0	0	0	0	0	0	0	0	0
NCI_PDGFR_alpha_signaling_Pathway_(JAK_STAT_cascade)	NCI 1.2	0	0	0	0	0	0	0	0	0	0	0	0	0	0	0	0	0	0	0	0	0	0	0	0	0	0	0	0	0	0	0	0	0	0	0	0	0	0	0	0	0	0	0	0	0	0	0	0
NCI_PDGFR_alpha_signaling_Pathway_(Ras_protein_signal_transduction)	NCI 1.2	0	0	0	0	0	0	0	0	0	0	0	0	0	0	0	0	0	0	0	0	0	0	0	0	0	0	0	0	0	0	0	0	0	0	0	0	0	0	0	0	0	0	0	0	0	0	0	0
NCI_PDGFR_alpha_signaling_Pathway_(positive_regulation_of_JUN_kinase_activity)	NCI 1.2	0	0	0	0	0	0	0	0	0	0	0	0	0	0	0	0	0	0	0	0	0	0	0	0	0	0	0	0	0	0	0	0	0	0	0	0	0	0	0	0	0	0	0	0	0	0	0	0
NCI_PDGFR_beta_signaling_Main_Pathway	NCI 1.2	0	0	0	0	0	0	0	0	0	0	0	0	0	0	0	0	0	0	0	0	0	0	0	0	0	0	0	0	0	0	0	0	0	0	0	0	0	0	0	0	0	0	0	0	0	0	0	0
NCI_PDGFR_beta_signaling_Pathway_(actin_cytoskeleton_organization)	NCI 1.2	0	0	0	0	0	0	0	0	0	0	0	0	0	0	0	0	0	0	0	0	0	0	0	0	0	0	0	0	0	0	0	0	0	0	0	0	0	0	0	0	0	0	0	0	0	0	0	0
NCI_PDGFR_beta_signaling_Pathway_(cell_migration)	NCI 1.2	0	0	0	0	0	0	0	0	0	0	0	0	0	0	0	0	0	0	0	0	0	0	0	0	0	0	0	0	0	0	0	0	0	0	0	0	0	0	0	0	0	0	0	0	0	0	0	0
NCI_PDGFR_beta_signaling_Pathway_(chemotaxis)	NCI 1.2	0	0	0	0	0	0	0	0	0	0	0	0	0	0	0	0	0	0	0	0	0	0	0	0	0	0	0	0	0	0	0	0	0	0	0	0	0	0	0	0	0	0	0	0	0	0	0	0
NCI_PDGFR_beta_signaling_Pathway_(focal_adhesion_assembly)	NCI 1.2	0	0	0	0	0	0	0	0	0	0	0	0	0	0	0	0	0	0	0	0	0	0	0	0	0	0	0	0	0	0	0	0	0	0	0	0	0	0	0	0	0	0	0	0	0	0	0	0
NCI_PDGFR_beta_signaling_Pathway_(receptor_recycling)	NCI 1.2	0	0	0	0	0	0	0	0	0	0	0	0	0	0	0	0	0	0	0	0	0	0	0	0	0	0	0	0	0	0	0	0	0	0	0	0	0	0	0	0	0	0	0	0	0	0	0	0
NCI_PDGFR_beta_signaling_Pathway_(ruffle_organization)	NCI 1.2	0	0	0	0	0	0	0	0	0	0	0	0	0	0	0	0	0	0	0	0	0	0	0	0	0	0	0	0	0	0	0	0	0	0	0	0	0	0	0	0	0	0	0	0	0	0	0	0
NCI_PDGF_receptor_signaling_network_Main_Pathway	NCI 1.2	0	0	0	0	0	0	0	0	0	0	0	0	0	0	0	0	0	0	0	0	0	0	0	0	0	0	0	0	0	0	0	0	0	0	0	0	0	0	0	0	0	0	0	0	0	0	0	0
NCI_PDGF_receptor_signaling_network_Pathway_(platelet_derived_growth_factor_receptor_signaling_pathway)	NCI 1.2	0	0	0	0	0	0	0	0	0	0	0	0	0	0	0	0	0	0	0	0	0	0	0	0	0	0	0	0	0	0	0	0	0	0	0	0	0	0	0	0	0	0	0	0	0	0	0	0
NCI_PLK1_signaling_events_Main_Pathway	NCI 1.2	2.78216	0.942687	-0.0880504	2.82679	1.40291	2.58601	2.2409	3.24211	2.67349	2.41286	2.43056	2.07978	1.91935	0.472002	2.21111	1.40031	3.41916	2.64606	1.6797	2.74994	2.09239	0.667299	2.57789	2.51218	2.57797	1.8827	2.59925	1.33671	2.32459	1.87416	2.79009	2.41751	2.77119	2.25793	2.11837	2.23806	3.18569	1.9354	1.50692	2.71952	3.69583	2.57064	3.07253	2.63744	3.34501	1.99655	2.64597	2.16102
NCI_PLK1_signaling_events_Pathway_(G2_M_transition_of_mitotic_cell_cycle)	NCI 1.2	0	0	0	0	0	0	0	0	0	0	0	0	0	0	0	0	0	0	0	0	0	0	0	0	0	0	0	0	0	0	0	0	0	0	0	0	0	0	0	0	0	0	0	0	0	0	0	0
NCI_PLK1_signaling_events_Pathway_(Golgi_organization)	NCI 1.2	0	0	0	0	0	0	0	0	0	0	0	0	0	0	0	0	0	0	0	0	0	0	0	0	0	0	0	0	0	0	0	0	0	0	0	0	0	0	0	0	0	0	0	0	0	0	0	0
NCI_PLK1_signaling_events_Pathway_(chromosome_segregation)	NCI 1.2	0	0	0	0	0	0	0	0	0	0	0	0	0	0	0	0	0	0	0	0	0	0	0	0	0	0	0	0	0	0	0	0	0	0	0	0	0	0	0	0	0	0	0	0	0	0	0	0
NCI_PLK1_signaling_events_Pathway_(cytokinesis)	NCI 1.2	0	0	0	0	0	0	0	0	0	0	0	0	0	0	0	0	0	0	0	0	0	0	0	0	0	0	0	0	0	0	0	0	0	0	0	0	0	0	0	0	0	0	0	0	0	0	0	0
NCI_PLK1_signaling_events_Pathway_(metaphase_plate_congression)	NCI 1.2	0	0	0	0	0	0	0	0	0	0	0	0	0	0	0	0	0	0	0	0	0	0	0	0	0	0	0	0	0	0	0	0	0	0	0	0	0	0	0	0	0	0	0	0	0	0	0	0
NCI_PLK1_signaling_events_Pathway_(microtubule_cytoskeleton_organization)	NCI 1.2	0	0	0	0	0	0	0	0	0	0	0	0	0	0	0	0	0	0	0	0	0	0	0	0	0	0	0	0	0	0	0	0	0	0	0	0	0	0	0	0	0	0	0	0	0	0	0	0
NCI_PLK1_signaling_events_Pathway_(positive_regulation_of_microtubule_depolymerization)	NCI 1.2	0	0	0	0	0	0	0	0	0	0	0	0	0	0	0	0	0	0	0	0	0	0	0	0	0	0	0	0	0	0	0	0	0	0	0	0	0	0	0	0	0	0	0	0	0	0	0	0
NCI_PLK1_signaling_events_Pathway_(proteasomal_ubiquitin_dependent_protein_catabolic_process)	NCI 1.2	0	0	0	0	0	0	0	0	0	0	0	0	0	0	0	0	0	0	0	0	0	0	0	0	0	0	0	0	0	0	0	0	0	0	0	0	0	0	0	0	0	0	0	0	0	0	0	0
NCI_PLK1_signaling_events_Pathway_(regulation_of_attachment_of_spindle_microtubules_to_kinetochore)	NCI 1.2	0	0	0	0	0	0	0	0	0	0	0	0	0	0	0	0	0	0	0	0	0	0	0	0	0	0	0	0	0	0	0	0	0	0	0	0	0	0	0	0	0	0	0	0	0	0	0	0
NCI_PLK1_signaling_events_Pathway_(regulation_of_centriole_centriole_cohesion)	NCI 1.2	0	0	0	0	0	0	0	0	0	0	0	0	0	0	0	0	0	0	0	0	0	0	0	0	0	0	0	0	0	0	0	0	0	0	0	0	0	0	0	0	0	0	0	0	0	0	0	0
NCI_PLK1_signaling_events_Pathway_(regulation_of_mitotic_centrosome_separation)	NCI 1.2	0	0	0	0	0	0	0	0	0	0	0	0	0	0	0	0	0	0	0	0	0	0	0	0	0	0	0	0	0	0	0	0	0	0	0	0	0	0	0	0	0	0	0	0	0	0	0	0
NCI_PLK1_signaling_events_Pathway_(spindle_assembly)	NCI 1.2	7.04234	2.38618	-0.222878	7.15532	3.55113	6.54585	5.67228	8.20658	6.76727	6.10756	6.15235	5.26445	4.85835	1.19475	5.59687	3.54454	8.65475	6.69785	4.25175	6.96078	5.29636	1.6891	6.52529	6.35895	6.5255	4.76558	6.57935	3.38356	5.88413	4.74398	7.06242	6.11931	7.01458	5.71538	5.36211	5.66509	8.06377	4.89899	3.81438	6.8838	9.35507	6.50693	7.77734	6.67603	8.46705	5.05378	6.69762	5.47007
NCI_PLK1_signaling_events_Pathway_(spindle_elongation)	NCI 1.2	0	0	0	0	0	0	0	0	0	0	0	0	0	0	0	0	0	0	0	0	0	0	0	0	0	0	0	0	0	0	0	0	0	0	0	0	0	0	0	0	0	0	0	0	0	0	0	0
NCI_PLK1_signaling_events_Pathway_(spindle_stabilization)	NCI 1.2	0	0	0	0	0	0	0	0	0	0	0	0	0	0	0	0	0	0	0	0	0	0	0	0	0	0	0	0	0	0	0	0	0	0	0	0	0	0	0	0	0	0	0	0	0	0	0	0
NCI_PLK2_and_PLK4_events_Main_Pathway	NCI 1.2	0	0	0	0	0	0	0	0	0	0	0	0	0	0	0	0	0	0	0	0	0	0	0	0	0	0	0	0	0	0	0	0	0	0	0	0	0	0	0	0	0	0	0	0	0	0	0	0
NCI_PLK2_and_PLK4_events_Pathway_(regulation_of_centriole_replication)	NCI 1.2	0	0	0	0	0	0	0	0	0	0	0	0	0	0	0	0	0	0	0	0	0	0	0	0	0	0	0	0	0	0	0	0	0	0	0	0	0	0	0	0	0	0	0	0	0	0	0	0
NCI_PLK3_signaling_events_Main_Pathway	NCI 1.2	0	0	0	0	0	0	0	0	0	0	0	0	0	0	0	0	0	0	0	0	0	0	0	0	0	0	0	0	0	0	0	0	0	0	0	0	0	0	0	0	0	0	0	0	0	0	0	0
NCI_Plasma_membrane_estrogen_receptor_signaling_Main_Pathway	NCI 1.2	0	0	0	0	0	0	0	0	0	0	0	0	0	0	0	0	0	0	0	0	0	0	0	0	0	0	0	0	0	0	0	0	0	0	0	0	0	0	0	0	0	0	0	0	0	0	0	0
NCI_Plasma_membrane_estrogen_receptor_signaling_Pathway_(JNK_cascade)	NCI 1.2	0	0	0	0	0	0	0	0	0	0	0	0	0	0	0	0	0	0	0	0	0	0	0	0	0	0	0	0	0	0	0	0	0	0	0	0	0	0	0	0	0	0	0	0	0	0	0	0
NCI_Plasma_membrane_estrogen_receptor_signaling_Pathway_(MAPKKK_cascade)	NCI 1.2	0	0	0	0	0	0	0	0	0	0	0	0	0	0	0	0	0	0	0	0	0	0	0	0	0	0	0	0	0	0	0	0	0	0	0	0	0	0	0	0	0	0	0	0	0	0	0	0
NCI_Plasma_membrane_estrogen_receptor_signaling_Pathway_(apoptosis)	NCI 1.2	0	0	0	0	0	0	0	0	0	0	0	0	0	0	0	0	0	0	0	0	0	0	0	0	0	0	0	0	0	0	0	0	0	0	0	0	0	0	0	0	0	0	0	0	0	0	0	0
NCI_Plasma_membrane_estrogen_receptor_signaling_Pathway_(cAMP_biosynthetic_process)	NCI 1.2	0	0	0	0	0	0	0	0	0	0	0	0	0	0	0	0	0	0	0	0	0	0	0	0	0	0	0	0	0	0	0	0	0	0	0	0	0	0	0	0	0	0	0	0	0	0	0	0
NCI_Plasma_membrane_estrogen_receptor_signaling_Pathway_(cell_adhesion)	NCI 1.2	0	0	0	0	0	0	0	0	0	0	0	0	0	0	0	0	0	0	0	0	0	0	0	0	0	0	0	0	0	0	0	0	0	0	0	0	0	0	0	0	0	0	0	0	0	0	0	0
NCI_Plasma_membrane_estrogen_receptor_signaling_Pathway_(pseudopodium_formation)	NCI 1.2	0	0	0	0	0	0	0	0	0	0	0	0	0	0	0	0	0	0	0	0	0	0	0	0	0	0	0	0	0	0	0	0	0	0	0	0	0	0	0	0	0	0	0	0	0	0	0	0
NCI_Plasma_membrane_estrogen_receptor_signaling_Pathway_(regulation_of_stress_fiber_assembly)	NCI 1.2	0	0	0	0	0	0	0	0	0	0	0	0	0	0	0	0	0	0	0	0	0	0	0	0	0	0	0	0	0	0	0	0	0	0	0	0	0	0	0	0	0	0	0	0	0	0	0	0
NCI_Plasma_membrane_estrogen_receptor_signaling_Pathway_(ruffle_organization)	NCI 1.2	0	0	0	0	0	0	0	0	0	0	0	0	0	0	0	0	0	0	0	0	0	0	0	0	0	0	0	0	0	0	0	0	0	0	0	0	0	0	0	0	0	0	0	0	0	0	0	0
NCI_Plasma_membrane_estrogen_receptor_signaling_Pathway_(vasodilation)	NCI 1.2	0	0	0	0	0	0	0	0	0	0	0	0	0	0	0	0	0	0	0	0	0	0	0	0	0	0	0	0	0	0	0	0	0	0	0	0	0	0	0	0	0	0	0	0	0	0	0	0
NCI_Plexin_D1_Signaling_Main_Pathway	NCI 1.2	0	0	0	0	0	0	0	0	0	0	0	0	0	0	0	0	0	0	0	0	0	0	0	0	0	0	0	0	0	0	0	0	0	0	0	0	0	0	0	0	0	0	0	0	0	0	0	0
NCI_Plexin_D1_Signaling_Pathway_(cell_adhesion_mediated_by_integrin)	NCI 1.2	0	0	0	0	0	0	0	0	0	0	0	0	0	0	0	0	0	0	0	0	0	0	0	0	0	0	0	0	0	0	0	0	0	0	0	0	0	0	0	0	0	0	0	0	0	0	0	0
NCI_Plexin_D1_Signaling_Pathway_(endothelial_cell_migration)	NCI 1.2	0	0	0	0	0	0	0	0	0	0	0	0	0	0	0	0	0	0	0	0	0	0	0	0	0	0	0	0	0	0	0	0	0	0	0	0	0	0	0	0	0	0	0	0	0	0	0	0
NCI_Plexin_D1_Signaling_Pathway_(focal_adhesion_assembly)	NCI 1.2	0	0	0	0	0	0	0	0	0	0	0	0	0	0	0	0	0	0	0	0	0	0	0	0	0	0	0	0	0	0	0	0	0	0	0	0	0	0	0	0	0	0	0	0	0	0	0	0
NCI_Plexin_D1_Signaling_Pathway_(receptor_recycling)	NCI 1.2	0	0	0	0	0	0	0	0	0	0	0	0	0	0	0	0	0	0	0	0	0	0	0	0	0	0	0	0	0	0	0	0	0	0	0	0	0	0	0	0	0	0	0	0	0	0	0	0
NCI_Plexin_D1_Signaling_Pathway_(regulation_of_synapse_organization)	NCI 1.2	0	0	0	0	0	0	0	0	0	0	0	0	0	0	0	0	0	0	0	0	0	0	0	0	0	0	0	0	0	0	0	0	0	0	0	0	0	0	0	0	0	0	0	0	0	0	0	0
NCI_Posttranslational_regulation_of_adherens_junction_stability_and_dissassembly_Main_Pathway	NCI 1.2	11.9639	13.5307	-1.90878	14.2092	10.6356	15.1522	11.7011	14.8256	15.0316	14.2916	14.7392	12.2102	15.6329	8.10486	10.2004	8.67281	13.5224	14.0269	14.8878	12.2932	10.3014	6.31628	12.8508	6.89695	12.1041	12.5343	12.5751	10.1767	13.2585	10.8327	14.7658	13.31	6.2392	12.9321	14.6508	16.24	14.6522	14.2131	7.89904	13.1826	16.6585	10.1472	16.1923	13.2216	14.5028	15.3067	16.1414	14.8736
NCI_Posttranslational_regulation_of_adherens_junction_stability_and_dissassembly_Pathway_(axonogenesis)	NCI 1.2	17.7378	18.618	-7.60771	18.6244	13.9147	21.2101	14.5199	19.7287	21.2405	19.1033	20.1679	15.5874	21.5544	10.4589	11.9195	9.20951	17.9111	17.9531	21.1794	16.5357	15.6685	6.89743	16.8836	5.23865	17.2161	16.5605	16.8754	12.6751	16.7203	13.8412	19.8514	17.811	4.50652	16.8672	19.7671	21.3718	20.3991	18.0395	9.94299	16.9486	22.0709	13.1636	22.141	17.7149	20.3505	20.3613	22.1971	20.5496
NCI_Presenilin_action_in_Notch_and_Wnt_signaling_Main_Pathway	NCI 1.2	0	0	0	0	0	0	0	0	0	0	0	0	0	0	0	0	0	0	0	0	0	0	0	0	0	0	0	0	0	0	0	0	0	0	0	0	0	0	0	0	0	0	0	0	0	0	0	0
NCI_Presenilin_action_in_Notch_and_Wnt_signaling_Pathway_(Pathway_degradation_of_CTNNB1)	NCI 1.2	0	0	0	0	0	0	0	0	0	0	0	0	0	0	0	0	0	0	0	0	0	0	0	0	0	0	0	0	0	0	0	0	0	0	0	0	0	0	0	0	0	0	0	0	0	0	0	0
NCI_Presenilin_action_in_Notch_and_Wnt_signaling_Pathway_(apoptosis)	NCI 1.2	0	0	0	0	0	0	0	0	0	0	0	0	0	0	0	0	0	0	0	0	0	0	0	0	0	0	0	0	0	0	0	0	0	0	0	0	0	0	0	0	0	0	0	0	0	0	0	0
NCI_Proteoglycan_syndecan_mediated_signaling_events_Main_Pathway	NCI 1.2	0	0	0	0	0	0	0	0	0	0	0	0	0	0	0	0	0	0	0	0	0	0	0	0	0	0	0	0	0	0	0	0	0	0	0	0	0	0	0	0	0	0	0	0	0	0	0	0
NCI_RAC1_signaling_Main_Pathway	NCI 1.2	0	0	0	0	0	0	0	0	0	0	0	0	0	0	0	0	0	0	0	0	0	0	0	0	0	0	0	0	0	0	0	0	0	0	0	0	0	0	0	0	0	0	0	0	0	0	0	0
NCI_RAC1_signaling_Pathway_(Pathway_positive_regulation_of_NF_kappaB_transcription_factor_activity_via_RAC1)	NCI 1.2	0	0	0	0	0	0	0	0	0	0	0	0	0	0	0	0	0	0	0	0	0	0	0	0	0	0	0	0	0	0	0	0	0	0	0	0	0	0	0	0	0	0	0	0	0	0	0	0
NCI_RAC1_signaling_Pathway_(actin_filament_depolymerization)	NCI 1.2	0	0	0	0	0	0	0	0	0	0	0	0	0	0	0	0	0	0	0	0	0	0	0	0	0	0	0	0	0	0	0	0	0	0	0	0	0	0	0	0	0	0	0	0	0	0	0	0
NCI_RAC1_signaling_Pathway_(actin_filament_polymerization)	NCI 1.2	0	0	0	0	0	0	0	0	0	0	0	0	0	0	0	0	0	0	0	0	0	0	0	0	0	0	0	0	0	0	0	0	0	0	0	0	0	0	0	0	0	0	0	0	0	0	0	0
NCI_RAC1_signaling_Pathway_(lamellipodium_assembly)	NCI 1.2	0	0	0	0	0	0	0	0	0	0	0	0	0	0	0	0	0	0	0	0	0	0	0	0	0	0	0	0	0	0	0	0	0	0	0	0	0	0	0	0	0	0	0	0	0	0	0	0
NCI_RAC1_signaling_Pathway_(neuron_projection_development)	NCI 1.2	0	0	0	0	0	0	0	0	0	0	0	0	0	0	0	0	0	0	0	0	0	0	0	0	0	0	0	0	0	0	0	0	0	0	0	0	0	0	0	0	0	0	0	0	0	0	0	0
NCI_RAC1_signaling_Pathway_(positive_regulation_of_Wnt_receptor_signaling_pathway)	NCI 1.2	0	0	0	0	0	0	0	0	0	0	0	0	0	0	0	0	0	0	0	0	0	0	0	0	0	0	0	0	0	0	0	0	0	0	0	0	0	0	0	0	0	0	0	0	0	0	0	0
NCI_RAC1_signaling_Pathway_(regulation_of_cell_cycle)	NCI 1.2	0	0	0	0	0	0	0	0	0	0	0	0	0	0	0	0	0	0	0	0	0	0	0	0	0	0	0	0	0	0	0	0	0	0	0	0	0	0	0	0	0	0	0	0	0	0	0	0
NCI_RXR_and_RAR_heterodimerization_with_other_nuclear_receptor_Main_Pathway	NCI 1.2	0	0	0	0	0	0	0	0	0	0	0	0	0	0	0	0	0	0	0	0	0	0	0	0	0	0	0	0	0	0	0	0	0	0	0	0	0	0	0	0	0	0	0	0	0	0	0	0
NCI_Rapid_glucocorticoid_signaling_Main_Pathway	NCI 1.2	0	0	0	0	0	0	0	0	0	0	0	0	0	0	0	0	0	0	0	0	0	0	0	0	0	0	0	0	0	0	0	0	0	0	0	0	0	0	0	0	0	0	0	0	0	0	0	0
NCI_Rapid_glucocorticoid_signaling_Pathway_(glutamate_secretion)	NCI 1.2	0	0	0	0	0	0	0	0	0	0	0	0	0	0	0	0	0	0	0	0	0	0	0	0	0	0	0	0	0	0	0	0	0	0	0	0	0	0	0	0	0	0	0	0	0	0	0	0
NCI_Ras_signaling_in_the_CD4_TCR_Main_Pathway	NCI 1.2	0	0	0	0	0	0	0	0	0	0	0	0	0	0	0	0	0	0	0	0	0	0	0	0	0	0	0	0	0	0	0	0	0	0	0	0	0	0	0	0	0	0	0	0	0	0	0	0
NCI_Reelin_signaling_Main_Pathway	NCI 1.2	0	0	0	0	0	0	0	0	0	0	0	0	0	0	0	0	0	0	0	0	0	0	0	0	0	0	0	0	0	0	0	0	0	0	0	0	0	0	0	0	0	0	0	0	0	0	0	0
NCI_Reelin_signaling_Pathway_(long_term_memory)	NCI 1.2	0	0	0	0	0	0	0	0	0	0	0	0	0	0	0	0	0	0	0	0	0	0	0	0	0	0	0	0	0	0	0	0	0	0	0	0	0	0	0	0	0	0	0	0	0	0	0	0
NCI_Reelin_signaling_Pathway_(neuron_migration)	NCI 1.2	0	0	0	0	0	0	0	0	0	0	0	0	0	0	0	0	0	0	0	0	0	0	0	0	0	0	0	0	0	0	0	0	0	0	0	0	0	0	0	0	0	0	0	0	0	0	0	0
NCI_Regulation_of_Androgen_receptor_activity_Main_Pathway	NCI 1.2	0	0	0	0	0	0	0	0	0	0	0	0	0	0	0	0	0	0	0	0	0	0	0	0	0	0	0	0	0	0	0	0	0	0	0	0	0	0	0	0	0	0	0	0	0	0	0	0
NCI_Regulation_of_Androgen_receptor_activity_Pathway_(Pathway_positive_regulation_of_transcription_via_GATA2)	NCI 1.2	0	0	0	0	0	0	0	0	0	0	0	0	0	0	0	0	0	0	0	0	0	0	0	0	0	0	0	0	0	0	0	0	0	0	0	0	0	0	0	0	0	0	0	0	0	0	0	0
NCI_Regulation_of_Androgen_receptor_activity_Pathway_(cell_proliferation)	NCI 1.2	0	0	0	0	0	0	0	0	0	0	0	0	0	0	0	0	0	0	0	0	0	0	0	0	0	0	0	0	0	0	0	0	0	0	0	0	0	0	0	0	0	0	0	0	0	0	0	0
NCI_Regulation_of_CDC42_activity_Main_Pathway	NCI 1.2	0	0	0	0	0	0	0	0	0	0	0	0	0	0	0	0	0	0	0	0	0	0	0	0	0	0	0	0	0	0	0	0	0	0	0	0	0	0	0	0	0	0	0	0	0	0	0	0
NCI_Regulation_of_RAC1_activity_Main_Pathway	NCI 1.2	0	0	0	0	0	0	0	0	0	0	0	0	0	0	0	0	0	0	0	0	0	0	0	0	0	0	0	0	0	0	0	0	0	0	0	0	0	0	0	0	0	0	0	0	0	0	0	0
NCI_Regulation_of_Ras_family_activation_Main_Pathway	NCI 1.2	0	0	0	0	0	0	0	0	0	0	0	0	0	0	0	0	0	0	0	0	0	0	0	0	0	0	0	0	0	0	0	0	0	0	0	0	0	0	0	0	0	0	0	0	0	0	0	0
NCI_Regulation_of_RhoA_activity_Main_Pathway	NCI 1.2	0	0	0	0	0	0	0	0	0	0	0	0	0	0	0	0	0	0	0	0	0	0	0	0	0	0	0	0	0	0	0	0	0	0	0	0	0	0	0	0	0	0	0	0	0	0	0	0
NCI_Regulation_of_Telomerase_Main_Pathway	NCI 1.2	0	0	0	0	0	0	0	0	0	0	0	0	0	0	0	0	0	0	0	0	0	0	0	0	0	0	0	0	0	0	0	0	0	0	0	0	0	0	0	0	0	0	0	0	0	0	0	0
NCI_Regulation_of_Telomerase_Pathway_(cell_cycle)	NCI 1.2	0	0	0	0	0	0	0	0	0	0	0	0	0	0	0	0	0	0	0	0	0	0	0	0	0	0	0	0	0	0	0	0	0	0	0	0	0	0	0	0	0	0	0	0	0	0	0	0
NCI_Regulation_of_cytoplasmic_and_nuclear_SMAD2_3_signaling_Main_Pathway	NCI 1.2	0	0	0	0	0	0	0	0	0	0	0	0	0	0	0	0	0	0	0	0	0	0	0	0	0	0	0	0	0	0	0	0	0	0	0	0	0	0	0	0	0	0	0	0	0	0	0	0
NCI_Regulation_of_nuclear_SMAD2_3_signaling_Main_Pathway	NCI 1.2	3.88833	5.91035	-0.629604	4.86442	4.29829	4.52528	4.63995	4.80755	5.19792	5.04756	4.2346	5.20941	5.3037	3.92386	5.12299	3.61732	5.25869	5.07338	4.56917	4.37427	3.20035	3.50897	4.67903	4.47826	5.85866	4.26591	4.44622	4.20591	6.61504	3.51724	4.7513	5.74206	3.0311	6.60582	5.2662	5.69819	5.55783	5.16306	4.70246	4.76909	6.33305	3.36446	5.08893	4.37724	5.57596	6.38852	5.49299	3.47511
NCI_Regulation_of_nuclear_SMAD2_3_signaling_Pathway_(Pathway_degradation_of_SMAD3)	NCI 1.2	0	0	0	0	0	0	0	0	0	0	0	0	0	0	0	0	0	0	0	0	0	0	0	0	0	0	0	0	0	0	0	0	0	0	0	0	0	0	0	0	0	0	0	0	0	0	0	0
NCI_Regulation_of_nuclear_SMAD2_3_signaling_Pathway_(muscle_cell_differentiation)	NCI 1.2	0	0	0	0	0	0	0	0	0	0	0	0	0	0	0	0	0	0	0	0	0	0	0	0	0	0	0	0	0	0	0	0	0	0	0	0	0	0	0	0	0	0	0	0	0	0	0	0
NCI_Regulation_of_nuclear_SMAD2_3_signaling_Pathway_(negative_regulation_of_cell_growth)	NCI 1.2	0	0	0	0	0	0	0	0	0	0	0	0	0	0	0	0	0	0	0	0	0	0	0	0	0	0	0	0	0	0	0	0	0	0	0	0	0	0	0	0	0	0	0	0	0	0	0	0
NCI_Regulation_of_nuclear_beta_catenin_signaling_and_target_gene_transcription_Main_Pathway	NCI 1.2	0	0	0	0	0	0	0	0	0	0	0	0	0	0	0	0	0	0	0	0	0	0	0	0	0	0	0	0	0	0	0	0	0	0	0	0	0	0	0	0	0	0	0	0	0	0	0	0
NCI_Regulation_of_p38_alpha_and_p38_beta_Main_Pathway	NCI 1.2	0	0	0	0	0	0	0	0	0	0	0	0	0	0	0	0	0	0	0	0	0	0	0	0	0	0	0	0	0	0	0	0	0	0	0	0	0	0	0	0	0	0	0	0	0	0	0	0
NCI_Regulation_of_p38_alpha_and_p38_beta_Pathway_(positive_regulation_of_innate_immune_response)	NCI 1.2	0	0	0	0	0	0	0	0	0	0	0	0	0	0	0	0	0	0	0	0	0	0	0	0	0	0	0	0	0	0	0	0	0	0	0	0	0	0	0	0	0	0	0	0	0	0	0	0
NCI_Regulation_of_retinoblastoma_protein_Main_Pathway	NCI 1.2	0	0	0	0	0	0	0	0	0	0	0	0	0	0	0	0	0	0	0	0	0	0	0	0	0	0	0	0	0	0	0	0	0	0	0	0	0	0	0	0	0	0	0	0	0	0	0	0
NCI_Regulation_of_retinoblastoma_protein_Pathway_(Pathway_rRNA_transcription_via_RB1)	NCI 1.2	0	0	0	0	0	0	0	0	0	0	0	0	0	0	0	0	0	0	0	0	0	0	0	0	0	0	0	0	0	0	0	0	0	0	0	0	0	0	0	0	0	0	0	0	0	0	0	0
NCI_Regulation_of_retinoblastoma_protein_Pathway_(erythrocyte_differentiation)	NCI 1.2	0	0	0	0	0	0	0	0	0	0	0	0	0	0	0	0	0	0	0	0	0	0	0	0	0	0	0	0	0	0	0	0	0	0	0	0	0	0	0	0	0	0	0	0	0	0	0	0
NCI_Regulation_of_retinoblastoma_protein_Pathway_(histone_methylation)	NCI 1.2	0	0	0	0	0	0	0	0	0	0	0	0	0	0	0	0	0	0	0	0	0	0	0	0	0	0	0	0	0	0	0	0	0	0	0	0	0	0	0	0	0	0	0	0	0	0	0	0
NCI_Regulation_of_retinoblastoma_protein_Pathway_(proteasomal_ubiquitin_dependent_protein_catabolic_process)	NCI 1.2	0	0	0	0	0	0	0	0	0	0	0	0	0	0	0	0	0	0	0	0	0	0	0	0	0	0	0	0	0	0	0	0	0	0	0	0	0	0	0	0	0	0	0	0	0	0	0	0
NCI_Retinoic_acid_receptors_mediated_signaling_Main_Pathway	NCI 1.2	0	0	0	0	0	0	0	0	0	0	0	0	0	0	0	0	0	0	0	0	0	0	0	0	0	0	0	0	0	0	0	0	0	0	0	0	0	0	0	0	0	0	0	0	0	0	0	0
NCI_Retinoic_acid_receptors_mediated_signaling_Pathway_(proteasomal_ubiquitin_dependent_protein_catabolic_process)	NCI 1.2	0	0	0	0	0	0	0	0	0	0	0	0	0	0	0	0	0	0	0	0	0	0	0	0	0	0	0	0	0	0	0	0	0	0	0	0	0	0	0	0	0	0	0	0	0	0	0	0
NCI_RhoA_signaling_Main_Pathway	NCI 1.2	0	0	0	0	0	0	0	0	0	0	0	0	0	0	0	0	0	0	0	0	0	0	0	0	0	0	0	0	0	0	0	0	0	0	0	0	0	0	0	0	0	0	0	0	0	0	0	0
NCI_RhoA_signaling_Pathway_(Golgi_organization)	NCI 1.2	0	0	0	0	0	0	0	0	0	0	0	0	0	0	0	0	0	0	0	0	0	0	0	0	0	0	0	0	0	0	0	0	0	0	0	0	0	0	0	0	0	0	0	0	0	0	0	0
NCI_RhoA_signaling_Pathway_(Pathway_positive_regulation_of_NF_kappaB_transcription_factor_activity_via_RHOA)	NCI 1.2	0	0	0	0	0	0	0	0	0	0	0	0	0	0	0	0	0	0	0	0	0	0	0	0	0	0	0	0	0	0	0	0	0	0	0	0	0	0	0	0	0	0	0	0	0	0	0	0
NCI_RhoA_signaling_Pathway_(actin_cytoskeleton_organization)	NCI 1.2	0	0	0	0	0	0	0	0	0	0	0	0	0	0	0	0	0	0	0	0	0	0	0	0	0	0	0	0	0	0	0	0	0	0	0	0	0	0	0	0	0	0	0	0	0	0	0	0
NCI_RhoA_signaling_Pathway_(actin_filament_depolymerization)	NCI 1.2	0	0	0	0	0	0	0	0	0	0	0	0	0	0	0	0	0	0	0	0	0	0	0	0	0	0	0	0	0	0	0	0	0	0	0	0	0	0	0	0	0	0	0	0	0	0	0	0
NCI_Role_of_Calcineurin_dependent_NFAT_signaling_in_lymphocytes_Main_Pathway	NCI 1.2	0	0	0	0	0	0	0	0	0	0	0	0	0	0	0	0	0	0	0	0	0	0	0	0	0	0	0	0	0	0	0	0	0	0	0	0	0	0	0	0	0	0	0	0	0	0	0	0
NCI_Role_of_Calcineurin_dependent_NFAT_signaling_in_lymphocytes_Pathway_(apoptosis)	NCI 1.2	0	0	0	0	0	0	0	0	0	0	0	0	0	0	0	0	0	0	0	0	0	0	0	0	0	0	0	0	0	0	0	0	0	0	0	0	0	0	0	0	0	0	0	0	0	0	0	0
NCI_Role_of_Calcineurin_dependent_NFAT_signaling_in_lymphocytes_Pathway_(positive_T_cell_selection)	NCI 1.2	0	0	0	0	0	0	0	0	0	0	0	0	0	0	0	0	0	0	0	0	0	0	0	0	0	0	0	0	0	0	0	0	0	0	0	0	0	0	0	0	0	0	0	0	0	0	0	0
NCI_S1P1_Main_Pathway	NCI 1.2	0	0	0	0	0	0	0	0	0	0	0	0	0	0	0	0	0	0	0	0	0	0	0	0	0	0	0	0	0	0	0	0	0	0	0	0	0	0	0	0	0	0	0	0	0	0	0	0
NCI_S1P1_Pathway_(negative_regulation_of_T_cell_proliferation)	NCI 1.2	0	0	0	0	0	0	0	0	0	0	0	0	0	0	0	0	0	0	0	0	0	0	0	0	0	0	0	0	0	0	0	0	0	0	0	0	0	0	0	0	0	0	0	0	0	0	0	0
NCI_S1P1_Pathway_(negative_regulation_of_cAMP_metabolic_process)	NCI 1.2	0	0	0	0	0	0	0	0	0	0	0	0	0	0	0	0	0	0	0	0	0	0	0	0	0	0	0	0	0	0	0	0	0	0	0	0	0	0	0	0	0	0	0	0	0	0	0	0
NCI_S1P1_Pathway_(receptor_internalization)	NCI 1.2	0	0	0	0	0	0	0	0	0	0	0	0	0	0	0	0	0	0	0	0	0	0	0	0	0	0	0	0	0	0	0	0	0	0	0	0	0	0	0	0	0	0	0	0	0	0	0	0
NCI_S1P2_Main_Pathway	NCI 1.2	0	0	0	0	0	0	0	0	0	0	0	0	0	0	0	0	0	0	0	0	0	0	0	0	0	0	0	0	0	0	0	0	0	0	0	0	0	0	0	0	0	0	0	0	0	0	0	0
NCI_S1P2_Pathway_(chemotaxis)	NCI 1.2	0	0	0	0	0	0	0	0	0	0	0	0	0	0	0	0	0	0	0	0	0	0	0	0	0	0	0	0	0	0	0	0	0	0	0	0	0	0	0	0	0	0	0	0	0	0	0	0
NCI_S1P2_Pathway_(regulation_of_vascular_permeability)	NCI 1.2	0	0	0	0	0	0	0	0	0	0	0	0	0	0	0	0	0	0	0	0	0	0	0	0	0	0	0	0	0	0	0	0	0	0	0	0	0	0	0	0	0	0	0	0	0	0	0	0
NCI_S1P3_Main_Pathway	NCI 1.2	0	0	0	0	0	0	0	0	0	0	0	0	0	0	0	0	0	0	0	0	0	0	0	0	0	0	0	0	0	0	0	0	0	0	0	0	0	0	0	0	0	0	0	0	0	0	0	0
NCI_S1P3_Pathway_(Sinus_Bradycardia)	NCI 1.2	0	0	0	0	0	0	0	0	0	0	0	0	0	0	0	0	0	0	0	0	0	0	0	0	0	0	0	0	0	0	0	0	0	0	0	0	0	0	0	0	0	0	0	0	0	0	0	0
NCI_S1P4_Main_Pathway	NCI 1.2	0	0	0	0	0	0	0	0	0	0	0	0	0	0	0	0	0	0	0	0	0	0	0	0	0	0	0	0	0	0	0	0	0	0	0	0	0	0	0	0	0	0	0	0	0	0	0	0
NCI_S1P4_Pathway_(cell_migration)	NCI 1.2	0	0	0	0	0	0	0	0	0	0	0	0	0	0	0	0	0	0	0	0	0	0	0	0	0	0	0	0	0	0	0	0	0	0	0	0	0	0	0	0	0	0	0	0	0	0	0	0
NCI_S1P5_Main_Pathway	NCI 1.2	0	0	0	0	0	0	0	0	0	0	0	0	0	0	0	0	0	0	0	0	0	0	0	0	0	0	0	0	0	0	0	0	0	0	0	0	0	0	0	0	0	0	0	0	0	0	0	0
NCI_S1P5_Pathway_(negative_regulation_of_cAMP_metabolic_process)	NCI 1.2	0	0	0	0	0	0	0	0	0	0	0	0	0	0	0	0	0	0	0	0	0	0	0	0	0	0	0	0	0	0	0	0	0	0	0	0	0	0	0	0	0	0	0	0	0	0	0	0
NCI_S1P5_Pathway_(telencephalon_oligodendrocyte_cell_migration)	NCI 1.2	0	0	0	0	0	0	0	0	0	0	0	0	0	0	0	0	0	0	0	0	0	0	0	0	0	0	0	0	0	0	0	0	0	0	0	0	0	0	0	0	0	0	0	0	0	0	0	0
NCI_SHP2_signaling_Main_Pathway	NCI 1.2	9.91792	10.41	-4.25377	10.4136	7.78028	11.8594	8.11863	11.0311	11.8764	10.6814	11.2767	8.71551	12.0519	5.84798	6.66469	5.1494	10.0148	10.0383	11.8423	9.24575	8.76089	3.85663	9.44031	2.92914	9.6262	9.25966	9.43572	7.08718	9.349	7.73918	11.0997	9.95886	2.51978	9.4311	11.0525	11.9498	11.4059	10.0866	5.55952	9.47661	12.3407	7.36029	12.3799	9.90508	11.3788	11.3848	12.4113	11.4901
NCI_Signaling_events_mediated_by_HDAC_Class_III_Main_Pathway	NCI 1.2	0	0	0	0	0	0	0	0	0	0	0	0	0	0	0	0	0	0	0	0	0	0	0	0	0	0	0	0	0	0	0	0	0	0	0	0	0	0	0	0	0	0	0	0	0	0	0	0
NCI_Signaling_events_mediated_by_HDAC_Class_III_Pathway_(muscle_cell_differentiation)	NCI 1.2	0	0	0	0	0	0	0	0	0	0	0	0	0	0	0	0	0	0	0	0	0	0	0	0	0	0	0	0	0	0	0	0	0	0	0	0	0	0	0	0	0	0	0	0	0	0	0	0
NCI_Signaling_events_mediated_by_HDAC_Class_III_Pathway_(regulation_of_S_phase_of_mitotic_cell_cycle)	NCI 1.2	0	0	0	0	0	0	0	0	0	0	0	0	0	0	0	0	0	0	0	0	0	0	0	0	0	0	0	0	0	0	0	0	0	0	0	0	0	0	0	0	0	0	0	0	0	0	0	0
NCI_Signaling_events_mediated_by_HDAC_Class_II_Main_Pathway	NCI 1.2	0	0	0	0	0	0	0	0	0	0	0	0	0	0	0	0	0	0	0	0	0	0	0	0	0	0	0	0	0	0	0	0	0	0	0	0	0	0	0	0	0	0	0	0	0	0	0	0
NCI_Signaling_events_mediated_by_HDAC_Class_I_Main_Pathway	NCI 1.2	0	0	0	0	0	0	0	0	0	0	0	0	0	0	0	0	0	0	0	0	0	0	0	0	0	0	0	0	0	0	0	0	0	0	0	0	0	0	0	0	0	0	0	0	0	0	0	0
NCI_Signaling_events_mediated_by_HDAC_Class_I_Pathway_(histone_deacetylation)	NCI 1.2	0	0	0	0	0	0	0	0	0	0	0	0	0	0	0	0	0	0	0	0	0	0	0	0	0	0	0	0	0	0	0	0	0	0	0	0	0	0	0	0	0	0	0	0	0	0	0	0
NCI_Signaling_events_mediated_by_HDAC_Class_I_Pathway_(proteasomal_ubiquitin_dependent_protein_catabolic_process)	NCI 1.2	0	0	0	0	0	0	0	0	0	0	0	0	0	0	0	0	0	0	0	0	0	0	0	0	0	0	0	0	0	0	0	0	0	0	0	0	0	0	0	0	0	0	0	0	0	0	0	0
NCI_Signaling_events_mediated_by_Hepatocyte_Growth_Factor_Receptor_c_Met__Main_Pathway	NCI 1.2	0	0	0	0	0	0	0	0	0	0	0	0	0	0	0	0	0	0	0	0	0	0	0	0	0	0	0	0	0	0	0	0	0	0	0	0	0	0	0	0	0	0	0	0	0	0	0	0
NCI_Signaling_events_mediated_by_Hepatocyte_Growth_Factor_Receptor_c_Met__Pathway_(Pathway_positive_regulation_of_NF_kappaB_transcription_factor_activity_via_RAF1)	NCI 1.2	0	0	0	0	0	0	0	0	0	0	0	0	0	0	0	0	0	0	0	0	0	0	0	0	0	0	0	0	0	0	0	0	0	0	0	0	0	0	0	0	0	0	0	0	0	0	0	0
NCI_Signaling_events_mediated_by_Hepatocyte_Growth_Factor_Receptor_c_Met__Pathway_(apoptosis)	NCI 1.2	0	0	0	0	0	0	0	0	0	0	0	0	0	0	0	0	0	0	0	0	0	0	0	0	0	0	0	0	0	0	0	0	0	0	0	0	0	0	0	0	0	0	0	0	0	0	0	0
NCI_Signaling_events_mediated_by_Hepatocyte_Growth_Factor_Receptor_c_Met__Pathway_(positive_regulation_of_tyrosine_phosphorylation_of_STAT_protein)	NCI 1.2	0	0	0	0	0	0	0	0	0	0	0	0	0	0	0	0	0	0	0	0	0	0	0	0	0	0	0	0	0	0	0	0	0	0	0	0	0	0	0	0	0	0	0	0	0	0	0	0
NCI_Signaling_events_mediated_by_Hepatocyte_Growth_Factor_Receptor_c_Met__Pathway_(translational_initiation)	NCI 1.2	0	0	0	0	0	0	0	0	0	0	0	0	0	0	0	0	0	0	0	0	0	0	0	0	0	0	0	0	0	0	0	0	0	0	0	0	0	0	0	0	0	0	0	0	0	0	0	0
NCI_Signaling_events_mediated_by_PRL_Main_Pathway	NCI 1.2	0	0	0	0	0	0	0	0	0	0	0	0	0	0	0	0	0	0	0	0	0	0	0	0	0	0	0	0	0	0	0	0	0	0	0	0	0	0	0	0	0	0	0	0	0	0	0	0
NCI_Signaling_events_mediated_by_PRL_Pathway_(cell_motility)	NCI 1.2	0	0	0	0	0	0	0	0	0	0	0	0	0	0	0	0	0	0	0	0	0	0	0	0	0	0	0	0	0	0	0	0	0	0	0	0	0	0	0	0	0	0	0	0	0	0	0	0
NCI_Signaling_events_mediated_by_PRL_Pathway_(mitosis)	NCI 1.2	0	0	0	0	0	0	0	0	0	0	0	0	0	0	0	0	0	0	0	0	0	0	0	0	0	0	0	0	0	0	0	0	0	0	0	0	0	0	0	0	0	0	0	0	0	0	0	0
NCI_Signaling_events_mediated_by_PTP1B_Main_Pathway	NCI 1.2	0	0	0	0	0	0	0	0	0	0	0	0	0	0	0	0	0	0	0	0	0	0	0	0	0	0	0	0	0	0	0	0	0	0	0	0	0	0	0	0	0	0	0	0	0	0	0	0
NCI_Signaling_events_mediated_by_PTP1B_Pathway_(Ras_protein_signal_transduction)	NCI 1.2	0	0	0	0	0	0	0	0	0	0	0	0	0	0	0	0	0	0	0	0	0	0	0	0	0	0	0	0	0	0	0	0	0	0	0	0	0	0	0	0	0	0	0	0	0	0	0	0
NCI_Signaling_events_mediated_by_PTP1B_Pathway_(cell_migration)	NCI 1.2	0	0	0	0	0	0	0	0	0	0	0	0	0	0	0	0	0	0	0	0	0	0	0	0	0	0	0	0	0	0	0	0	0	0	0	0	0	0	0	0	0	0	0	0	0	0	0	0
NCI_Signaling_events_mediated_by_Stem_cell_factor_receptor_c_Kit__Main_Pathway	NCI 1.2	3.62239	-4.65294	0.0401988	5.95298	7.35541	7.11911	7.33897	5.51304	7.034	-2.50319	6.22271	5.78967	-3.96321	3.98654	7.09322	3.74851	6.2764	6.97161	-3.61028	6.48402	5.22726	4.99242	7.14674	5.2394	5.54194	7.03268	5.97233	6.90495	-3.87222	5.93515	5.94896	2.03045	5.95574	-4.73315	6.92342	-6.82819	6.85639	1.41571	5.89086	6.08941	-4.65731	3.49113	-4.22793	6.13184	0.654182	-6.21171	3.28142	5.2806
NCI_Signaling_events_mediated_by_Stem_cell_factor_receptor_c_Kit__Pathway_(Pathway_positive_regulation_of_transcription_via_MAPK3)	NCI 1.2	0	0	0	0	0	0	0	0	0	0	0	0	0	0	0	0	0	0	0	0	0	0	0	0	0	0	0	0	0	0	0	0	0	0	0	0	0	0	0	0	0	0	0	0	0	0	0	0
NCI_Signaling_events_mediated_by_Stem_cell_factor_receptor_c_Kit__Pathway_(actin_filament_polymerization)	NCI 1.2	0	0	0	0	0	0	0	0	0	0	0	0	0	0	0	0	0	0	0	0	0	0	0	0	0	0	0	0	0	0	0	0	0	0	0	0	0	0	0	0	0	0	0	0	0	0	0	0
NCI_Signaling_events_mediated_by_Stem_cell_factor_receptor_c_Kit__Pathway_(cell_migration)	NCI 1.2	0	0	0	0	0	0	0	0	0	0	0	0	0	0	0	0	0	0	0	0	0	0	0	0	0	0	0	0	0	0	0	0	0	0	0	0	0	0	0	0	0	0	0	0	0	0	0	0
NCI_Signaling_events_mediated_by_Stem_cell_factor_receptor_c_Kit__Pathway_(cell_motility)	NCI 1.2	0	0	0	0	0	0	0	0	0	0	0	0	0	0	0	0	0	0	0	0	0	0	0	0	0	0	0	0	0	0	0	0	0	0	0	0	0	0	0	0	0	0	0	0	0	0	0	0
NCI_Signaling_events_mediated_by_Stem_cell_factor_receptor_c_Kit__Pathway_(cell_proliferation)	NCI 1.2	0	0	0	0	0	0	0	0	0	0	0	0	0	0	0	0	0	0	0	0	0	0	0	0	0	0	0	0	0	0	0	0	0	0	0	0	0	0	0	0	0	0	0	0	0	0	0	0
NCI_Signaling_events_mediated_by_Stem_cell_factor_receptor_c_Kit__Pathway_(megakaryocyte_differentiation)	NCI 1.2	58.5619	-75.2225	0.64988	96.2398	118.913	115.092	118.647	89.1274	113.716	-40.4683	100.6	93.5997	-64.0719	64.449	114.674	60.6009	101.468	112.708	-58.3661	104.825	84.5073	80.7107	115.539	84.7036	89.5948	113.695	96.5526	111.63	-62.6009	95.9515	96.1748	32.8256	96.2844	-76.5193	111.929	-110.389	110.845	22.8874	95.2356	98.4455	-75.2932	56.4399	-68.3515	99.1314	10.5759	-100.423	53.0496	85.3697
NCI_Signaling_events_mediated_by_Stem_cell_factor_receptor_c_Kit__Pathway_(positive_regulation_of_cell_proliferation)	NCI 1.2	0	0	0	0	0	0	0	0	0	0	0	0	0	0	0	0	0	0	0	0	0	0	0	0	0	0	0	0	0	0	0	0	0	0	0	0	0	0	0	0	0	0	0	0	0	0	0	0
NCI_Signaling_events_mediated_by_Stem_cell_factor_receptor_c_Kit__Pathway_(response_to_radiation)	NCI 1.2	0	0	0	0	0	0	0	0	0	0	0	0	0	0	0	0	0	0	0	0	0	0	0	0	0	0	0	0	0	0	0	0	0	0	0	0	0	0	0	0	0	0	0	0	0	0	0	0
NCI_Signaling_events_mediated_by_TCPTP_Main_Pathway	NCI 1.2	-9.04281	-9.49152	3.87844	-9.49479	-7.09378	-10.813	-7.40228	-10.0578	-10.8285	-9.73895	-10.2817	-7.9465	-10.9885	-5.33198	-6.07663	-4.69505	-9.13113	-9.15258	-10.7974	-8.42995	-7.98787	-3.51634	-8.60734	-2.67068	-8.77683	-8.44263	-8.60316	-6.46184	-8.52409	-7.05631	-10.1203	-9.08014	-2.29744	-8.59894	-10.0773	-10.8954	-10.3995	-9.19663	-5.06897	-8.64044	-11.2518	-6.71085	-11.2876	-9.0311	-10.3748	-10.3803	-11.3162	-10.4763
NCI_Signaling_events_mediated_by_TCPTP_Pathway_(G1_S_transition_of_mitotic_cell_cycle)	NCI 1.2	0	0	0	0	0	0	0	0	0	0	0	0	0	0	0	0	0	0	0	0	0	0	0	0	0	0	0	0	0	0	0	0	0	0	0	0	0	0	0	0	0	0	0	0	0	0	0	0
NCI_Signaling_events_mediated_by_TCPTP_Pathway_(MAPKKK_cascade)	NCI 1.2	0	0	0	0	0	0	0	0	0	0	0	0	0	0	0	0	0	0	0	0	0	0	0	0	0	0	0	0	0	0	0	0	0	0	0	0	0	0	0	0	0	0	0	0	0	0	0	0
NCI_Signaling_events_mediated_by_TCPTP_Pathway_(macrophage_differentiation)	NCI 1.2	0	0	0	0	0	0	0	0	0	0	0	0	0	0	0	0	0	0	0	0	0	0	0	0	0	0	0	0	0	0	0	0	0	0	0	0	0	0	0	0	0	0	0	0	0	0	0	0
NCI_Signaling_events_mediated_by_TCPTP_Pathway_(positive_regulation_of_S_phase_of_mitotic_cell_cycle)	NCI 1.2	0	0	0	0	0	0	0	0	0	0	0	0	0	0	0	0	0	0	0	0	0	0	0	0	0	0	0	0	0	0	0	0	0	0	0	0	0	0	0	0	0	0	0	0	0	0	0	0
NCI_Signaling_events_mediated_by_TCPTP_Pathway_(regulation_of_gluconeogenesis)	NCI 1.2	0	0	0	0	0	0	0	0	0	0	0	0	0	0	0	0	0	0	0	0	0	0	0	0	0	0	0	0	0	0	0	0	0	0	0	0	0	0	0	0	0	0	0	0	0	0	0	0
NCI_Signaling_events_mediated_by_VEGFR1_and_VEGFR2_Main_Pathway	NCI 1.2	0	0	0	0	0	0	0	0	0	0	0	0	0	0	0	0	0	0	0	0	0	0	0	0	0	0	0	0	0	0	0	0	0	0	0	0	0	0	0	0	0	0	0	0	0	0	0	0
NCI_Signaling_events_mediated_by_VEGFR1_and_VEGFR2_Pathway_(Pathway_degradation_of_AKAP1)	NCI 1.2	0	0	0	0	0	0	0	0	0	0	0	0	0	0	0	0	0	0	0	0	0	0	0	0	0	0	0	0	0	0	0	0	0	0	0	0	0	0	0	0	0	0	0	0	0	0	0	0
NCI_Signaling_events_mediated_by_VEGFR1_and_VEGFR2_Pathway_(angiogenesis)	NCI 1.2	0	0	0	0	0	0	0	0	0	0	0	0	0	0	0	0	0	0	0	0	0	0	0	0	0	0	0	0	0	0	0	0	0	0	0	0	0	0	0	0	0	0	0	0	0	0	0	0
NCI_Signaling_events_mediated_by_VEGFR1_and_VEGFR2_Pathway_(cell_proliferation)	NCI 1.2	0	0	0	0	0	0	0	0	0	0	0	0	0	0	0	0	0	0	0	0	0	0	0	0	0	0	0	0	0	0	0	0	0	0	0	0	0	0	0	0	0	0	0	0	0	0	0	0
NCI_Signaling_events_mediated_by_VEGFR1_and_VEGFR2_Pathway_(focal_adhesion_assembly)	NCI 1.2	0	0	0	0	0	0	0	0	0	0	0	0	0	0	0	0	0	0	0	0	0	0	0	0	0	0	0	0	0	0	0	0	0	0	0	0	0	0	0	0	0	0	0	0	0	0	0	0
NCI_Signaling_events_mediated_by_VEGFR1_and_VEGFR2_Pathway_(regulation_of_vascular_permeability)	NCI 1.2	0	0	0	0	0	0	0	0	0	0	0	0	0	0	0	0	0	0	0	0	0	0	0	0	0	0	0	0	0	0	0	0	0	0	0	0	0	0	0	0	0	0	0	0	0	0	0	0
NCI_Signaling_events_mediated_by_VEGFR1_and_VEGFR2_Pathway_(stress_fiber_assembly)	NCI 1.2	0	0	0	0	0	0	0	0	0	0	0	0	0	0	0	0	0	0	0	0	0	0	0	0	0	0	0	0	0	0	0	0	0	0	0	0	0	0	0	0	0	0	0	0	0	0	0	0
NCI_Signaling_events_mediated_by_focal_adhesion_kinase_Main_Pathway	NCI 1.2	0	0	0	0	0	0	0	0	0	0	0	0	0	0	0	0	0	0	0	0	0	0	0	0	0	0	0	0	0	0	0	0	0	0	0	0	0	0	0	0	0	0	0	0	0	0	0	0
NCI_Signaling_events_mediated_by_focal_adhesion_kinase_Pathway_(apoptosis)	NCI 1.2	0	0	0	0	0	0	0	0	0	0	0	0	0	0	0	0	0	0	0	0	0	0	0	0	0	0	0	0	0	0	0	0	0	0	0	0	0	0	0	0	0	0	0	0	0	0	0	0
NCI_Signaling_events_mediated_by_focal_adhesion_kinase_Pathway_(cell_migration)	NCI 1.2	0	0	0	0	0	0	0	0	0	0	0	0	0	0	0	0	0	0	0	0	0	0	0	0	0	0	0	0	0	0	0	0	0	0	0	0	0	0	0	0	0	0	0	0	0	0	0	0
NCI_Signaling_events_mediated_by_focal_adhesion_kinase_Pathway_(negative_regulation_of_cell_adhesion_involved_in_substrate_bound_cell_migration)	NCI 1.2	0	0	0	0	0	0	0	0	0	0	0	0	0	0	0	0	0	0	0	0	0	0	0	0	0	0	0	0	0	0	0	0	0	0	0	0	0	0	0	0	0	0	0	0	0	0	0	0
NCI_Signaling_events_mediated_by_focal_adhesion_kinase_Pathway_(regulation_of_cell_cycle)	NCI 1.2	0	0	0	0	0	0	0	0	0	0	0	0	0	0	0	0	0	0	0	0	0	0	0	0	0	0	0	0	0	0	0	0	0	0	0	0	0	0	0	0	0	0	0	0	0	0	0	0
NCI_Signaling_events_mediated_by_the_Hedgehog_family_Main_Pathway	NCI 1.2	0	0	0	0	0	0	0	0	0	0	0	0	0	0	0	0	0	0	0	0	0	0	0	0	0	0	0	0	0	0	0	0	0	0	0	0	0	0	0	0	0	0	0	0	0	0	0	0
NCI_Signaling_events_mediated_by_the_Hedgehog_family_Pathway_(catabolic_process)	NCI 1.2	0	0	0	0	0	0	0	0	0	0	0	0	0	0	0	0	0	0	0	0	0	0	0	0	0	0	0	0	0	0	0	0	0	0	0	0	0	0	0	0	0	0	0	0	0	0	0	0
NCI_Signaling_events_mediated_by_the_Hedgehog_family_Pathway_(determination_of_left_right_symmetry)	NCI 1.2	0	0	0	0	0	0	0	0	0	0	0	0	0	0	0	0	0	0	0	0	0	0	0	0	0	0	0	0	0	0	0	0	0	0	0	0	0	0	0	0	0	0	0	0	0	0	0	0
NCI_Signaling_events_mediated_by_the_Hedgehog_family_Pathway_(heart_development)	NCI 1.2	0	0	0	0	0	0	0	0	0	0	0	0	0	0	0	0	0	0	0	0	0	0	0	0	0	0	0	0	0	0	0	0	0	0	0	0	0	0	0	0	0	0	0	0	0	0	0	0
NCI_Signaling_events_mediated_by_the_Hedgehog_family_Pathway_(heart_looping)	NCI 1.2	0	0	0	0	0	0	0	0	0	0	0	0	0	0	0	0	0	0	0	0	0	0	0	0	0	0	0	0	0	0	0	0	0	0	0	0	0	0	0	0	0	0	0	0	0	0	0	0
NCI_Signaling_events_mediated_by_the_Hedgehog_family_Pathway_(pancreas_development)	NCI 1.2	0	0	0	0	0	0	0	0	0	0	0	0	0	0	0	0	0	0	0	0	0	0	0	0	0	0	0	0	0	0	0	0	0	0	0	0	0	0	0	0	0	0	0	0	0	0	0	0
NCI_Signaling_events_mediated_by_the_Hedgehog_family_Pathway_(receptor_mediated_endocytosis)	NCI 1.2	0	0	0	0	0	0	0	0	0	0	0	0	0	0	0	0	0	0	0	0	0	0	0	0	0	0	0	0	0	0	0	0	0	0	0	0	0	0	0	0	0	0	0	0	0	0	0	0
NCI_Signaling_events_mediated_by_the_Hedgehog_family_Pathway_(somite_specification)	NCI 1.2	0	0	0	0	0	0	0	0	0	0	0	0	0	0	0	0	0	0	0	0	0	0	0	0	0	0	0	0	0	0	0	0	0	0	0	0	0	0	0	0	0	0	0	0	0	0	0	0
NCI_Signaling_events_regulated_by_Ret_tyrosine_kinase_Main_Pathway	NCI 1.2	0	0	0	0	0	0	0	0	0	0	0	0	0	0	0	0	0	0	0	0	0	0	0	0	0	0	0	0	0	0	0	0	0	0	0	0	0	0	0	0	0	0	0	0	0	0	0	0
NCI_Signaling_events_regulated_by_Ret_tyrosine_kinase_Pathway_(MAPKKK_cascade)	NCI 1.2	0	0	0	0	0	0	0	0	0	0	0	0	0	0	0	0	0	0	0	0	0	0	0	0	0	0	0	0	0	0	0	0	0	0	0	0	0	0	0	0	0	0	0	0	0	0	0	0
NCI_Signaling_events_regulated_by_Ret_tyrosine_kinase_Pathway_(activation_of_MAPKK_activity)	NCI 1.2	0	0	0	0	0	0	0	0	0	0	0	0	0	0	0	0	0	0	0	0	0	0	0	0	0	0	0	0	0	0	0	0	0	0	0	0	0	0	0	0	0	0	0	0	0	0	0	0
NCI_Signaling_events_regulated_by_Ret_tyrosine_kinase_Pathway_(lamellipodium_assembly)	NCI 1.2	0	0	0	0	0	0	0	0	0	0	0	0	0	0	0	0	0	0	0	0	0	0	0	0	0	0	0	0	0	0	0	0	0	0	0	0	0	0	0	0	0	0	0	0	0	0	0	0
NCI_Signaling_events_regulated_by_Ret_tyrosine_kinase_Pathway_(tube_development)	NCI 1.2	0	0	0	0	0	0	0	0	0	0	0	0	0	0	0	0	0	0	0	0	0	0	0	0	0	0	0	0	0	0	0	0	0	0	0	0	0	0	0	0	0	0	0	0	0	0	0	0
NCI_Signaling_mediated_by_p38_alpha_and_p38_beta_Main_Pathway	NCI 1.2	0	0	0	0	0	0	0	0	0	0	0	0	0	0	0	0	0	0	0	0	0	0	0	0	0	0	0	0	0	0	0	0	0	0	0	0	0	0	0	0	0	0	0	0	0	0	0	0
NCI_Signaling_mediated_by_p38_gamma_and_p38_delta_Main_Pathway	NCI 1.2	0	0	0	0	0	0	0	0	0	0	0	0	0	0	0	0	0	0	0	0	0	0	0	0	0	0	0	0	0	0	0	0	0	0	0	0	0	0	0	0	0	0	0	0	0	0	0	0
NCI_Signaling_mediated_by_p38_gamma_and_p38_delta_Pathway_(G2_M_transition_checkpoint)	NCI 1.2	0	0	0	0	0	0	0	0	0	0	0	0	0	0	0	0	0	0	0	0	0	0	0	0	0	0	0	0	0	0	0	0	0	0	0	0	0	0	0	0	0	0	0	0	0	0	0	0
NCI_Sphingosine_1_phosphate_S1P_Main_Pathway	NCI 1.2	0	0	0	0	0	0	0	0	0	0	0	0	0	0	0	0	0	0	0	0	0	0	0	0	0	0	0	0	0	0	0	0	0	0	0	0	0	0	0	0	0	0	0	0	0	0	0	0
NCI_Stabilization_and_expansion_of_the_E_cadherin_adherens_junction_Main_Pathway	NCI 1.2	-11.2484	-11.8065	4.8244	-11.8106	-8.82397	-13.4503	-9.20771	-12.5109	-13.4696	-12.1143	-12.7894	-9.88467	-13.6687	-6.63247	-7.55873	-5.84018	-11.3582	-11.3849	-13.4309	-10.486	-9.93613	-4.37398	-10.7067	-3.32207	-10.9175	-10.5018	-10.7015	-8.0379	-10.6031	-8.77737	-12.5887	-11.2948	-2.85779	-10.6962	-12.5352	-13.5528	-12.936	-11.4397	-6.30531	-10.7479	-13.9962	-8.34764	-14.0406	-11.2338	-12.9052	-12.9121	-14.0762	-13.0315
NCI_Stabilization_and_expansion_of_the_E_cadherin_adherens_junction_Pathway_(Wnt_receptor_signaling_pathway)	NCI 1.2	0	0	0	0	0	0	0	0	0	0	0	0	0	0	0	0	0	0	0	0	0	0	0	0	0	0	0	0	0	0	0	0	0	0	0	0	0	0	0	0	0	0	0	0	0	0	0	0
NCI_Stabilization_and_expansion_of_the_E_cadherin_adherens_junction_Pathway_(actin_cable_formation)	NCI 1.2	0	0	0	0	0	0	0	0	0	0	0	0	0	0	0	0	0	0	0	0	0	0	0	0	0	0	0	0	0	0	0	0	0	0	0	0	0	0	0	0	0	0	0	0	0	0	0	0
NCI_Stabilization_and_expansion_of_the_E_cadherin_adherens_junction_Pathway_(actin_cytoskeleton_organization)	NCI 1.2	0	0	0	0	0	0	0	0	0	0	0	0	0	0	0	0	0	0	0	0	0	0	0	0	0	0	0	0	0	0	0	0	0	0	0	0	0	0	0	0	0	0	0	0	0	0	0	0
NCI_Stabilization_and_expansion_of_the_E_cadherin_adherens_junction_Pathway_(adherens_junction_assembly)	NCI 1.2	0	0	0	0	0	0	0	0	0	0	0	0	0	0	0	0	0	0	0	0	0	0	0	0	0	0	0	0	0	0	0	0	0	0	0	0	0	0	0	0	0	0	0	0	0	0	0	0
NCI_Stabilization_and_expansion_of_the_E_cadherin_adherens_junction_Pathway_(adherens_junction_organization)	NCI 1.2	0	0	0	0	0	0	0	0	0	0	0	0	0	0	0	0	0	0	0	0	0	0	0	0	0	0	0	0	0	0	0	0	0	0	0	0	0	0	0	0	0	0	0	0	0	0	0	0
NCI_Stabilization_and_expansion_of_the_E_cadherin_adherens_junction_Pathway_(cortical_microtubule_organization)	NCI 1.2	0	0	0	0	0	0	0	0	0	0	0	0	0	0	0	0	0	0	0	0	0	0	0	0	0	0	0	0	0	0	0	0	0	0	0	0	0	0	0	0	0	0	0	0	0	0	0	0
NCI_Stabilization_and_expansion_of_the_E_cadherin_adherens_junction_Pathway_(epithelial_cell_differentiation)	NCI 1.2	0	0	0	0	0	0	0	0	0	0	0	0	0	0	0	0	0	0	0	0	0	0	0	0	0	0	0	0	0	0	0	0	0	0	0	0	0	0	0	0	0	0	0	0	0	0	0	0
NCI_Stabilization_and_expansion_of_the_E_cadherin_adherens_junction_Pathway_(establishment_of_epithelial_cell_apical_basal_polarity)	NCI 1.2	0	0	0	0	0	0	0	0	0	0	0	0	0	0	0	0	0	0	0	0	0	0	0	0	0	0	0	0	0	0	0	0	0	0	0	0	0	0	0	0	0	0	0	0	0	0	0	0
NCI_Stabilization_and_expansion_of_the_E_cadherin_adherens_junction_Pathway_(regulation_of_calcium_dependent_cell_cell_adhesion)	NCI 1.2	0	0	0	0	0	0	0	0	0	0	0	0	0	0	0	0	0	0	0	0	0	0	0	0	0	0	0	0	0	0	0	0	0	0	0	0	0	0	0	0	0	0	0	0	0	0	0	0
NCI_Stabilization_and_expansion_of_the_E_cadherin_adherens_junction_Pathway_(regulation_of_cell_cell_adhesion)	NCI 1.2	0	0	0	0	0	0	0	0	0	0	0	0	0	0	0	0	0	0	0	0	0	0	0	0	0	0	0	0	0	0	0	0	0	0	0	0	0	0	0	0	0	0	0	0	0	0	0	0
NCI_Sumoylation_by_RanBP2_regulates_transcriptional_repression_Main_Pathway	NCI 1.2	0	0	0	0	0	0	0	0	0	0	0	0	0	0	0	0	0	0	0	0	0	0	0	0	0	0	0	0	0	0	0	0	0	0	0	0	0	0	0	0	0	0	0	0	0	0	0	0
NCI_Syndecan_1_mediated_signaling_events_Main_Pathway	NCI 1.2	0	0	0	0	0	0	0	0	0	0	0	0	0	0	0	0	0	0	0	0	0	0	0	0	0	0	0	0	0	0	0	0	0	0	0	0	0	0	0	0	0	0	0	0	0	0	0	0
NCI_Syndecan_1_mediated_signaling_events_Pathway_(Tumor_Cell_Invasion)	NCI 1.2	0	0	0	0	0	0	0	0	0	0	0	0	0	0	0	0	0	0	0	0	0	0	0	0	0	0	0	0	0	0	0	0	0	0	0	0	0	0	0	0	0	0	0	0	0	0	0	0
NCI_Syndecan_1_mediated_signaling_events_Pathway_(homophilic_cell_adhesion)	NCI 1.2	0	0	0	0	0	0	0	0	0	0	0	0	0	0	0	0	0	0	0	0	0	0	0	0	0	0	0	0	0	0	0	0	0	0	0	0	0	0	0	0	0	0	0	0	0	0	0	0
NCI_Syndecan_1_mediated_signaling_events_Pathway_(positive_regulation_of_cell_migration)	NCI 1.2	0	0	0	0	0	0	0	0	0	0	0	0	0	0	0	0	0	0	0	0	0	0	0	0	0	0	0	0	0	0	0	0	0	0	0	0	0	0	0	0	0	0	0	0	0	0	0	0
NCI_Syndecan_2_mediated_signaling_events_Main_Pathway	NCI 1.2	33.6074	35.2064	2.38202	34.6196	33.1159	36.7152	33.7294	36.2734	38.1027	36.638	35.287	35.314	37.5426	30.559	32.0758	28.6713	35.288	35.0083	38.2069	32.993	33.8336	29.6324	34.2388	26.699	36.5231	35.6446	35.4423	32.3746	32.9301	31.45	36.5076	34.99	25.8308	34.8481	35.4218	37.145	37.0726	35.012	31.708	33.8459	37.365	32.6809	38.1322	36.0877	38.208	37.4552	37.3531	36.7208
NCI_Syndecan_2_mediated_signaling_events_Pathway_(dendrite_morphogenesis)	NCI 1.2	0	0	0	0	0	0	0	0	0	0	0	0	0	0	0	0	0	0	0	0	0	0	0	0	0	0	0	0	0	0	0	0	0	0	0	0	0	0	0	0	0	0	0	0	0	0	0	0
NCI_Syndecan_2_mediated_signaling_events_Pathway_(determination_of_left_right_symmetry)	NCI 1.2	0	0	0	0	0	0	0	0	0	0	0	0	0	0	0	0	0	0	0	0	0	0	0	0	0	0	0	0	0	0	0	0	0	0	0	0	0	0	0	0	0	0	0	0	0	0	0	0
NCI_Syndecan_2_mediated_signaling_events_Pathway_(positive_regulation_of_cell_cell_adhesion)	NCI 1.2	0	0	0	0	0	0	0	0	0	0	0	0	0	0	0	0	0	0	0	0	0	0	0	0	0	0	0	0	0	0	0	0	0	0	0	0	0	0	0	0	0	0	0	0	0	0	0	0
NCI_Syndecan_3_mediated_signaling_events_Main_Pathway	NCI 1.2	0	0	0	0	0	0	0	0	0	0	0	0	0	0	0	0	0	0	0	0	0	0	0	0	0	0	0	0	0	0	0	0	0	0	0	0	0	0	0	0	0	0	0	0	0	0	0	0
NCI_Syndecan_3_mediated_signaling_events_Pathway_(limb_bud_formation)	NCI 1.2	0	0	0	0	0	0	0	0	0	0	0	0	0	0	0	0	0	0	0	0	0	0	0	0	0	0	0	0	0	0	0	0	0	0	0	0	0	0	0	0	0	0	0	0	0	0	0	0
NCI_Syndecan_4_mediated_signaling_events_Main_Pathway	NCI 1.2	0	0	0	0	0	0	0	0	0	0	0	0	0	0	0	0	0	0	0	0	0	0	0	0	0	0	0	0	0	0	0	0	0	0	0	0	0	0	0	0	0	0	0	0	0	0	0	0
NCI_Syndecan_4_mediated_signaling_events_Pathway_(cell_migration)	NCI 1.2	0	0	0	0	0	0	0	0	0	0	0	0	0	0	0	0	0	0	0	0	0	0	0	0	0	0	0	0	0	0	0	0	0	0	0	0	0	0	0	0	0	0	0	0	0	0	0	0
NCI_TCR_signaling_in_naive_CD4_T_cells_Main_Pathway	NCI 1.2	0	0	0	0	0	0	0	0	0	0	0	0	0	0	0	0	0	0	0	0	0	0	0	0	0	0	0	0	0	0	0	0	0	0	0	0	0	0	0	0	0	0	0	0	0	0	0	0
NCI_TCR_signaling_in_naive_CD4_T_cells_Pathway_(proteasomal_ubiquitin_dependent_protein_catabolic_process)	NCI 1.2	0	0	0	0	0	0	0	0	0	0	0	0	0	0	0	0	0	0	0	0	0	0	0	0	0	0	0	0	0	0	0	0	0	0	0	0	0	0	0	0	0	0	0	0	0	0	0	0
NCI_TCR_signaling_in_naive_CD8_T_cells_Main_Pathway	NCI 1.2	0	0	0	0	0	0	0	0	0	0	0	0	0	0	0	0	0	0	0	0	0	0	0	0	0	0	0	0	0	0	0	0	0	0	0	0	0	0	0	0	0	0	0	0	0	0	0	0
NCI_TCR_signaling_in_naive_CD8_T_cells_Pathway_(Pathway_regulation_of_survival_gene_product_expression_via_AKT1)	NCI 1.2	0	0	0	0	0	0	0	0	0	0	0	0	0	0	0	0	0	0	0	0	0	0	0	0	0	0	0	0	0	0	0	0	0	0	0	0	0	0	0	0	0	0	0	0	0	0	0	0
NCI_TGF_beta_receptor_signaling_Main_Pathway	NCI 1.2	0	0	0	0	0	0	0	0	0	0	0	0	0	0	0	0	0	0	0	0	0	0	0	0	0	0	0	0	0	0	0	0	0	0	0	0	0	0	0	0	0	0	0	0	0	0	0	0
NCI_TGF_beta_receptor_signaling_Pathway_(JNK_cascade)	NCI 1.2	0	0	0	0	0	0	0	0	0	0	0	0	0	0	0	0	0	0	0	0	0	0	0	0	0	0	0	0	0	0	0	0	0	0	0	0	0	0	0	0	0	0	0	0	0	0	0	0
NCI_TNF_receptor_signaling_pathway__Main_Pathway	NCI 1.2	0	0	0	0	0	0	0	0	0	0	0	0	0	0	0	0	0	0	0	0	0	0	0	0	0	0	0	0	0	0	0	0	0	0	0	0	0	0	0	0	0	0	0	0	0	0	0	0
NCI_TNF_receptor_signaling_pathway__Pathway_(JNK_cascade)	NCI 1.2	0	0	0	0	0	0	0	0	0	0	0	0	0	0	0	0	0	0	0	0	0	0	0	0	0	0	0	0	0	0	0	0	0	0	0	0	0	0	0	0	0	0	0	0	0	0	0	0
NCI_TRAIL_signaling_Main_Pathway	NCI 1.2	0	0	0	0	0	0	0	0	0	0	0	0	0	0	0	0	0	0	0	0	0	0	0	0	0	0	0	0	0	0	0	0	0	0	0	0	0	0	0	0	0	0	0	0	0	0	0	0
NCI_Thromboxane_A2_receptor_signaling_Main_Pathway	NCI 1.2	11.2484	11.8065	-4.8244	11.8106	8.82397	13.4503	9.20771	12.5109	13.4696	12.1143	12.7894	9.88467	13.6687	6.63247	7.55873	5.84018	11.3582	11.3849	13.4309	10.486	9.93613	4.37398	10.7067	3.32207	10.9175	10.5018	10.7015	8.0379	10.6031	8.77737	12.5887	11.2948	2.85779	10.6962	12.5352	13.5528	12.936	11.4397	6.30531	10.7479	13.9962	8.34764	14.0406	11.2338	12.9052	12.9121	14.0762	13.0315
NCI_Thromboxane_A2_receptor_signaling_Pathway_(JNK_cascade)	NCI 1.2	0	0	0	0	0	0	0	0	0	0	0	0	0	0	0	0	0	0	0	0	0	0	0	0	0	0	0	0	0	0	0	0	0	0	0	0	0	0	0	0	0	0	0	0	0	0	0	0
NCI_Thromboxane_A2_receptor_signaling_Pathway_(MAPKKK_cascade)	NCI 1.2	0	0	0	0	0	0	0	0	0	0	0	0	0	0	0	0	0	0	0	0	0	0	0	0	0	0	0	0	0	0	0	0	0	0	0	0	0	0	0	0	0	0	0	0	0	0	0	0
NCI_Thromboxane_A2_receptor_signaling_Pathway_(cAMP_biosynthetic_process)	NCI 1.2	0	0	0	0	0	0	0	0	0	0	0	0	0	0	0	0	0	0	0	0	0	0	0	0	0	0	0	0	0	0	0	0	0	0	0	0	0	0	0	0	0	0	0	0	0	0	0	0
NCI_Thromboxane_A2_receptor_signaling_Pathway_(chemotaxis)	NCI 1.2	0	0	0	0	0	0	0	0	0	0	0	0	0	0	0	0	0	0	0	0	0	0	0	0	0	0	0	0	0	0	0	0	0	0	0	0	0	0	0	0	0	0	0	0	0	0	0	0
NCI_Thromboxane_A2_receptor_signaling_Pathway_(muscle_contraction)	NCI 1.2	0	0	0	0	0	0	0	0	0	0	0	0	0	0	0	0	0	0	0	0	0	0	0	0	0	0	0	0	0	0	0	0	0	0	0	0	0	0	0	0	0	0	0	0	0	0	0	0
NCI_Thromboxane_A2_receptor_signaling_Pathway_(platelet_activation)	NCI 1.2	0	0	0	0	0	0	0	0	0	0	0	0	0	0	0	0	0	0	0	0	0	0	0	0	0	0	0	0	0	0	0	0	0	0	0	0	0	0	0	0	0	0	0	0	0	0	0	0
NCI_Trk_receptor_signaling_mediated_by_PI3K_and_PLC_gamma_Main_Pathway	NCI 1.2	0	0	0	0	0	0	0	0	0	0	0	0	0	0	0	0	0	0	0	0	0	0	0	0	0	0	0	0	0	0	0	0	0	0	0	0	0	0	0	0	0	0	0	0	0	0	0	0
NCI_Trk_receptor_signaling_mediated_by_PI3K_and_PLC_gamma_Pathway_(axonogenesis)	NCI 1.2	0	0	0	0	0	0	0	0	0	0	0	0	0	0	0	0	0	0	0	0	0	0	0	0	0	0	0	0	0	0	0	0	0	0	0	0	0	0	0	0	0	0	0	0	0	0	0	0
NCI_Trk_receptor_signaling_mediated_by_PI3K_and_PLC_gamma_Pathway_(neuron_apoptosis)	NCI 1.2	0	0	0	0	0	0	0	0	0	0	0	0	0	0	0	0	0	0	0	0	0	0	0	0	0	0	0	0	0	0	0	0	0	0	0	0	0	0	0	0	0	0	0	0	0	0	0	0
NCI_Trk_receptor_signaling_mediated_by_PI3K_and_PLC_gamma_Pathway_(regulation_of_long_term_neuronal_synaptic_plasticity)	NCI 1.2	0	0	0	0	0	0	0	0	0	0	0	0	0	0	0	0	0	0	0	0	0	0	0	0	0	0	0	0	0	0	0	0	0	0	0	0	0	0	0	0	0	0	0	0	0	0	0	0
NCI_Trk_receptor_signaling_mediated_by_the_MAPK_Main_Pathway	NCI 1.2	0	0	0	0	0	0	0	0	0	0	0	0	0	0	0	0	0	0	0	0	0	0	0	0	0	0	0	0	0	0	0	0	0	0	0	0	0	0	0	0	0	0	0	0	0	0	0	0
NCI_Trk_receptor_signaling_mediated_by_the_MAPK_Pathway_(neuron_apoptosis)	NCI 1.2	0	0	0	0	0	0	0	0	0	0	0	0	0	0	0	0	0	0	0	0	0	0	0	0	0	0	0	0	0	0	0	0	0	0	0	0	0	0	0	0	0	0	0	0	0	0	0	0
NCI_Trk_receptor_signaling_mediated_by_the_MAPK_Pathway_(neuron_projection_morphogenesis)	NCI 1.2	0	0	0	0	0	0	0	0	0	0	0	0	0	0	0	0	0	0	0	0	0	0	0	0	0	0	0	0	0	0	0	0	0	0	0	0	0	0	0	0	0	0	0	0	0	0	0	0
NCI_Urokinase_type_plasminogen_activator_uPA_and_uPAR_mediated_signaling_Main_Pathway	NCI 1.2	0	0	0	0	0	0	0	0	0	0	0	0	0	0	0	0	0	0	0	0	0	0	0	0	0	0	0	0	0	0	0	0	0	0	0	0	0	0	0	0	0	0	0	0	0	0	0	0
NCI_Urokinase_type_plasminogen_activator_uPA_and_uPAR_mediated_signaling_Pathway_(cell_adhesion)	NCI 1.2	0	0	0	0	0	0	0	0	0	0	0	0	0	0	0	0	0	0	0	0	0	0	0	0	0	0	0	0	0	0	0	0	0	0	0	0	0	0	0	0	0	0	0	0	0	0	0	0
NCI_Urokinase_type_plasminogen_activator_uPA_and_uPAR_mediated_signaling_Pathway_(cell_migration)	NCI 1.2	0	0	0	0	0	0	0	0	0	0	0	0	0	0	0	0	0	0	0	0	0	0	0	0	0	0	0	0	0	0	0	0	0	0	0	0	0	0	0	0	0	0	0	0	0	0	0	0
NCI_Urokinase_type_plasminogen_activator_uPA_and_uPAR_mediated_signaling_Pathway_(cell_proliferation)	NCI 1.2	0	0	0	0	0	0	0	0	0	0	0	0	0	0	0	0	0	0	0	0	0	0	0	0	0	0	0	0	0	0	0	0	0	0	0	0	0	0	0	0	0	0	0	0	0	0	0	0
NCI_VEGFR1_specific_signals_Main_Pathway	NCI 1.2	0	0	0	0	0	0	0	0	0	0	0	0	0	0	0	0	0	0	0	0	0	0	0	0	0	0	0	0	0	0	0	0	0	0	0	0	0	0	0	0	0	0	0	0	0	0	0	0
NCI_VEGFR3_signaling_in_lymphatic_endothelium_Main_Pathway	NCI 1.2	0	0	0	0	0	0	0	0	0	0	0	0	0	0	0	0	0	0	0	0	0	0	0	0	0	0	0	0	0	0	0	0	0	0	0	0	0	0	0	0	0	0	0	0	0	0	0	0
NCI_VEGFR3_signaling_in_lymphatic_endothelium_Pathway_(DNA_mediated_transformation)	NCI 1.2	0	0	0	0	0	0	0	0	0	0	0	0	0	0	0	0	0	0	0	0	0	0	0	0	0	0	0	0	0	0	0	0	0	0	0	0	0	0	0	0	0	0	0	0	0	0	0	0
NCI_VEGFR3_signaling_in_lymphatic_endothelium_Pathway_(cell_migration)	NCI 1.2	0	0	0	0	0	0	0	0	0	0	0	0	0	0	0	0	0	0	0	0	0	0	0	0	0	0	0	0	0	0	0	0	0	0	0	0	0	0	0	0	0	0	0	0	0	0	0	0
NCI_VEGFR3_signaling_in_lymphatic_endothelium_Pathway_(cell_proliferation)	NCI 1.2	0	0	0	0	0	0	0	0	0	0	0	0	0	0	0	0	0	0	0	0	0	0	0	0	0	0	0	0	0	0	0	0	0	0	0	0	0	0	0	0	0	0	0	0	0	0	0	0
NCI_VEGFR3_signaling_in_lymphatic_endothelium_Pathway_(lymphangiogenesis)	NCI 1.2	0	0	0	0	0	0	0	0	0	0	0	0	0	0	0	0	0	0	0	0	0	0	0	0	0	0	0	0	0	0	0	0	0	0	0	0	0	0	0	0	0	0	0	0	0	0	0	0
NCI_VEGFR3_signaling_in_lymphatic_endothelium_Pathway_(vasculogenesis)	NCI 1.2	0	0	0	0	0	0	0	0	0	0	0	0	0	0	0	0	0	0	0	0	0	0	0	0	0	0	0	0	0	0	0	0	0	0	0	0	0	0	0	0	0	0	0	0	0	0	0	0
NCI_VEGF_and_VEGFR_signaling_network_Main_Pathway	NCI 1.2	0	0	0	0	0	0	0	0	0	0	0	0	0	0	0	0	0	0	0	0	0	0	0	0	0	0	0	0	0	0	0	0	0	0	0	0	0	0	0	0	0	0	0	0	0	0	0	0
NCI_Validated_nuclear_estrogen_receptor_alpha_network_Main_Pathway	NCI 1.2	28.7618	30.0898	-24.604	28.0337	30.7181	30.4366	32.607	28.9943	29.1032	29.0451	28.0822	28.5249	29.3699	27.0468	31.1104	26.3881	30.2963	30.3943	29.6477	28.9066	28.8472	28.8599	27.996	24.0369	35.9081	27.864	33.7096	27.5997	30.2684	27.3979	29.5704	28.1692	26.0399	30.8675	33.9187	29.1179	32.9211	28.0159	28.0618	26.991	29.4676	25.696	30.3087	29.8559	30.0171	29.9333	30.9377	28.079
NCI_Validated_nuclear_estrogen_receptor_beta_network_Main_Pathway	NCI 1.2	69.8502	73.0753	-59.7525	68.0819	74.6011	73.9175	79.1883	70.4148	70.6792	70.538	68.1996	69.2747	71.3269	65.6852	75.5538	64.0854	73.5767	73.8148	72.0015	70.2019	70.0575	70.0883	67.9904	58.3754	87.2053	67.6697	81.8663	67.0278	73.5089	66.5376	71.8139	68.411	63.2398	74.9638	82.374	70.7149	79.9512	68.0387	68.1501	65.5496	71.5643	62.4046	73.6068	72.5072	72.8986	72.6951	75.1345	68.1919
NCI_Validated_targets_of_C_MYC_transcriptional_activation_Main_Pathway	NCI 1.2	0	0	0	0	0	0	0	0	0	0	0	0	0	0	0	0	0	0	0	0	0	0	0	0	0	0	0	0	0	0	0	0	0	0	0	0	0	0	0	0	0	0	0	0	0	0	0	0
NCI_Validated_targets_of_C_MYC_transcriptional_activation_Pathway_(Pathway_rRNA_transcription_via_MAX)	NCI 1.2	0	0	0	0	0	0	0	0	0	0	0	0	0	0	0	0	0	0	0	0	0	0	0	0	0	0	0	0	0	0	0	0	0	0	0	0	0	0	0	0	0	0	0	0	0	0	0	0
NCI_Validated_targets_of_C_MYC_transcriptional_repression_Main_Pathway	NCI 1.2	0	0	0	0	0	0	0	0	0	0	0	0	0	0	0	0	0	0	0	0	0	0	0	0	0	0	0	0	0	0	0	0	0	0	0	0	0	0	0	0	0	0	0	0	0	0	0	0
NCI_Validated_targets_of_C_MYC_transcriptional_repression_Pathway_(cell_cycle_arrest)	NCI 1.2	0	0	0	0	0	0	0	0	0	0	0	0	0	0	0	0	0	0	0	0	0	0	0	0	0	0	0	0	0	0	0	0	0	0	0	0	0	0	0	0	0	0	0	0	0	0	0	0
NCI_Validated_transcriptional_targets_of_AP1_family_members_Fra1_and_Fra2_Main_Pathway	NCI 1.2	0	0	0	0	0	0	0	0	0	0	0	0	0	0	0	0	0	0	0	0	0	0	0	0	0	0	0	0	0	0	0	0	0	0	0	0	0	0	0	0	0	0	0	0	0	0	0	0
NCI_Validated_transcriptional_targets_of_TAp63_isoforms_Main_Pathway	NCI 1.2	0	0	0	0	0	0	0	0	0	0	0	0	0	0	0	0	0	0	0	0	0	0	0	0	0	0	0	0	0	0	0	0	0	0	0	0	0	0	0	0	0	0	0	0	0	0	0	0
NCI_Validated_transcriptional_targets_of_TAp63_isoforms_Pathway_(Metastasis)	NCI 1.2	0	0	0	0	0	0	0	0	0	0	0	0	0	0	0	0	0	0	0	0	0	0	0	0	0	0	0	0	0	0	0	0	0	0	0	0	0	0	0	0	0	0	0	0	0	0	0	0
NCI_Validated_transcriptional_targets_of_TAp63_isoforms_Pathway_(Pathway_degradation_of_TP63)	NCI 1.2	0	0	0	0	0	0	0	0	0	0	0	0	0	0	0	0	0	0	0	0	0	0	0	0	0	0	0	0	0	0	0	0	0	0	0	0	0	0	0	0	0	0	0	0	0	0	0	0
NCI_Validated_transcriptional_targets_of_deltaNp63_isoforms_Main_Pathway	NCI 1.2	0	0	0	0	0	0	0	0	0	0	0	0	0	0	0	0	0	0	0	0	0	0	0	0	0	0	0	0	0	0	0	0	0	0	0	0	0	0	0	0	0	0	0	0	0	0	0	0
NCI_Validated_transcriptional_targets_of_deltaNp63_isoforms_Pathway_(Pathway_degradation_of_TP63)	NCI 1.2	0	0	0	0	0	0	0	0	0	0	0	0	0	0	0	0	0	0	0	0	0	0	0	0	0	0	0	0	0	0	0	0	0	0	0	0	0	0	0	0	0	0	0	0	0	0	0	0
NCI_Visual_signal_transduction_Cones_Main_Pathway	NCI 1.2	0	0	0	0	0	0	0	0	0	0	0	0	0	0	0	0	0	0	0	0	0	0	0	0	0	0	0	0	0	0	0	0	0	0	0	0	0	0	0	0	0	0	0	0	0	0	0	0
NCI_Visual_signal_transduction_Rods_Main_Pathway	NCI 1.2	0	0	0	0	0	0	0	0	0	0	0	0	0	0	0	0	0	0	0	0	0	0	0	0	0	0	0	0	0	0	0	0	0	0	0	0	0	0	0	0	0	0	0	0	0	0	0	0
NCI_Wnt_signaling_network_Main_Pathway	NCI 1.2	0	0	0	0	0	0	0	0	0	0	0	0	0	0	0	0	0	0	0	0	0	0	0	0	0	0	0	0	0	0	0	0	0	0	0	0	0	0	0	0	0	0	0	0	0	0	0	0
NCI_Wnt_signaling_network_Pathway_(Wnt_receptor_signaling_pathway_through_beta_catenin)	NCI 1.2	0	0	0	0	0	0	0	0	0	0	0	0	0	0	0	0	0	0	0	0	0	0	0	0	0	0	0	0	0	0	0	0	0	0	0	0	0	0	0	0	0	0	0	0	0	0	0	0
NCI_a4b7_Integrin_signaling_Main_Pathway	NCI 1.2	0	0	0	0	0	0	0	0	0	0	0	0	0	0	0	0	0	0	0	0	0	0	0	0	0	0	0	0	0	0	0	0	0	0	0	0	0	0	0	0	0	0	0	0	0	0	0	0
NCI_a6b1_and_a6b4_Integrin_signaling_Main_Pathway	NCI 1.2	11.8252	12.412	-5.07181	12.4163	9.27648	14.14	9.6799	13.1525	14.1604	12.7356	13.4453	10.3916	14.3696	6.97259	7.94636	6.13967	11.9407	11.9688	14.1196	11.0238	10.4457	4.59828	11.2558	3.49243	11.4774	11.0404	11.2503	8.4501	11.1469	9.22749	13.2343	11.874	3.00435	11.2448	13.178	14.2478	13.5994	12.0264	6.62866	11.299	14.7139	8.77573	14.7606	11.8099	13.567	13.5742	14.7981	13.6997
NCI_a6b1_and_a6b4_Integrin_signaling_Pathway_(Pathway_degradation_of_ITGA6)	NCI 1.2	57.6479	60.5084	-24.7251	60.5293	45.2228	68.9327	47.1895	64.1184	69.0318	62.0858	65.5457	50.6589	70.0519	33.9914	38.7385	29.9309	58.211	58.3477	68.8331	53.7409	50.9227	22.4166	54.8718	17.0256	55.9523	53.8218	54.8451	41.1942	54.3411	44.984	64.517	57.8859	14.6462	54.8183	64.2429	69.4582	66.297	58.6285	32.3147	55.0828	71.7304	42.7817	71.9582	57.5733	66.1391	66.1743	72.1405	66.7862
NCI_a6b1_and_a6b4_Integrin_signaling_Pathway_(Tumor_Cell_Invasion)	NCI 1.2	0	0	0	0	0	0	0	0	0	0	0	0	0	0	0	0	0	0	0	0	0	0	0	0	0	0	0	0	0	0	0	0	0	0	0	0	0	0	0	0	0	0	0	0	0	0	0	0
NCI_a6b1_and_a6b4_Integrin_signaling_Pathway_(apoptosis)	NCI 1.2	57.6479	60.5084	-24.7251	60.5293	45.2228	68.9327	47.1895	64.1184	69.0318	62.0858	65.5457	50.6589	70.0519	33.9914	38.7385	29.9309	58.211	58.3477	68.8331	53.7409	50.9227	22.4166	54.8718	17.0256	55.9523	53.8218	54.8451	41.1942	54.3411	44.984	64.517	57.8859	14.6462	54.8183	64.2429	69.4582	66.297	58.6285	32.3147	55.0828	71.7304	42.7817	71.9582	57.5733	66.1391	66.1743	72.1405	66.7862
NCI_a6b1_and_a6b4_Integrin_signaling_Pathway_(cell_migration)	NCI 1.2	57.6479	60.5084	-24.7251	60.5293	45.2228	68.9327	47.1895	64.1184	69.0318	62.0858	65.5457	50.6589	70.0519	33.9914	38.7385	29.9309	58.211	58.3477	68.8331	53.7409	50.9227	22.4166	54.8718	17.0256	55.9523	53.8218	54.8451	41.1942	54.3411	44.984	64.517	57.8859	14.6462	54.8183	64.2429	69.4582	66.297	58.6285	32.3147	55.0828	71.7304	42.7817	71.9582	57.5733	66.1391	66.1743	72.1405	66.7862
NCI_a6b1_and_a6b4_Integrin_signaling_Pathway_(hemidesmosome_assembly)	NCI 1.2	0	0	0	0	0	0	0	0	0	0	0	0	0	0	0	0	0	0	0	0	0	0	0	0	0	0	0	0	0	0	0	0	0	0	0	0	0	0	0	0	0	0	0	0	0	0	0	0
NCI_a6b1_and_a6b4_Integrin_signaling_Pathway_(proteasomal_ubiquitin_dependent_protein_catabolic_process)	NCI 1.2	0	0	0	0	0	0	0	0	0	0	0	0	0	0	0	0	0	0	0	0	0	0	0	0	0	0	0	0	0	0	0	0	0	0	0	0	0	0	0	0	0	0	0	0	0	0	0	0
NCI_amb2_Integrin_signaling_Main_Pathway	NCI 1.2	0	0	0	0	0	0	0	0	0	0	0	0	0	0	0	0	0	0	0	0	0	0	0	0	0	0	0	0	0	0	0	0	0	0	0	0	0	0	0	0	0	0	0	0	0	0	0	0
NCI_amb2_Integrin_signaling_Pathway_(actin_filament_polymerization)	NCI 1.2	0	0	0	0	0	0	0	0	0	0	0	0	0	0	0	0	0	0	0	0	0	0	0	0	0	0	0	0	0	0	0	0	0	0	0	0	0	0	0	0	0	0	0	0	0	0	0	0
NCI_amb2_Integrin_signaling_Pathway_(dendritic_cell_antigen_processing_and_presentation)	NCI 1.2	0	0	0	0	0	0	0	0	0	0	0	0	0	0	0	0	0	0	0	0	0	0	0	0	0	0	0	0	0	0	0	0	0	0	0	0	0	0	0	0	0	0	0	0	0	0	0	0
NCI_amb2_Integrin_signaling_Pathway_(leukocyte_adhesion)	NCI 1.2	0	0	0	0	0	0	0	0	0	0	0	0	0	0	0	0	0	0	0	0	0	0	0	0	0	0	0	0	0	0	0	0	0	0	0	0	0	0	0	0	0	0	0	0	0	0	0	0
NCI_amb2_Integrin_signaling_Pathway_(phagocytosis_triggered_by_activation_of_immune_response_cell_surface_activating_receptor)	NCI 1.2	0	0	0	0	0	0	0	0	0	0	0	0	0	0	0	0	0	0	0	0	0	0	0	0	0	0	0	0	0	0	0	0	0	0	0	0	0	0	0	0	0	0	0	0	0	0	0	0
NCI_amb2_Integrin_signaling_Pathway_(positive_regulation_of_phagocytosis)	NCI 1.2	0	0	0	0	0	0	0	0	0	0	0	0	0	0	0	0	0	0	0	0	0	0	0	0	0	0	0	0	0	0	0	0	0	0	0	0	0	0	0	0	0	0	0	0	0	0	0	0
NCI_mTOR_signaling_Main_Pathway	NCI 1.2	0	0	0	0	0	0	0	0	0	0	0	0	0	0	0	0	0	0	0	0	0	0	0	0	0	0	0	0	0	0	0	0	0	0	0	0	0	0	0	0	0	0	0	0	0	0	0	0
NCI_mTOR_signaling_Pathway_(Pathway_rRNA_transcription_via_RRN3)	NCI 1.2	0	0	0	0	0	0	0	0	0	0	0	0	0	0	0	0	0	0	0	0	0	0	0	0	0	0	0	0	0	0	0	0	0	0	0	0	0	0	0	0	0	0	0	0	0	0	0	0
NCI_mTOR_signaling_Pathway_(lipid_biosynthetic_process)	NCI 1.2	0	0	0	0	0	0	0	0	0	0	0	0	0	0	0	0	0	0	0	0	0	0	0	0	0	0	0	0	0	0	0	0	0	0	0	0	0	0	0	0	0	0	0	0	0	0	0	0
NCI_mTOR_signaling_Pathway_(regulation_of_actin_cytoskeleton_organization)	NCI 1.2	0	0	0	0	0	0	0	0	0	0	0	0	0	0	0	0	0	0	0	0	0	0	0	0	0	0	0	0	0	0	0	0	0	0	0	0	0	0	0	0	0	0	0	0	0	0	0	0
NCI_mTOR_signaling_Pathway_(regulation_of_protein_stability)	NCI 1.2	0	0	0	0	0	0	0	0	0	0	0	0	0	0	0	0	0	0	0	0	0	0	0	0	0	0	0	0	0	0	0	0	0	0	0	0	0	0	0	0	0	0	0	0	0	0	0	0
NCI_mTOR_signaling_Pathway_(translational_initiation)	NCI 1.2	0	0	0	0	0	0	0	0	0	0	0	0	0	0	0	0	0	0	0	0	0	0	0	0	0	0	0	0	0	0	0	0	0	0	0	0	0	0	0	0	0	0	0	0	0	0	0	0
NCI_p38_MAPK_signaling_Main_Pathway	NCI 1.2	0	0	0	0	0	0	0	0	0	0	0	0	0	0	0	0	0	0	0	0	0	0	0	0	0	0	0	0	0	0	0	0	0	0	0	0	0	0	0	0	0	0	0	0	0	0	0	0
NCI_p38_signaling_mediated_by_MAPKAP_kinases_Main_Pathway	NCI 1.2	0	0	0	0	0	0	0	0	0	0	0	0	0	0	0	0	0	0	0	0	0	0	0	0	0	0	0	0	0	0	0	0	0	0	0	0	0	0	0	0	0	0	0	0	0	0	0	0
NCI_p38_signaling_mediated_by_MAPKAP_kinases_Pathway_(actin_cytoskeleton_reorganization)	NCI 1.2	0	0	0	0	0	0	0	0	0	0	0	0	0	0	0	0	0	0	0	0	0	0	0	0	0	0	0	0	0	0	0	0	0	0	0	0	0	0	0	0	0	0	0	0	0	0	0	0
NCI_p38_signaling_mediated_by_MAPKAP_kinases_Pathway_(chemotaxis)	NCI 1.2	0	0	0	0	0	0	0	0	0	0	0	0	0	0	0	0	0	0	0	0	0	0	0	0	0	0	0	0	0	0	0	0	0	0	0	0	0	0	0	0	0	0	0	0	0	0	0	0
NCI_p38_signaling_mediated_by_MAPKAP_kinases_Pathway_(regulation_of_mRNA_stability)	NCI 1.2	0	0	0	0	0	0	0	0	0	0	0	0	0	0	0	0	0	0	0	0	0	0	0	0	0	0	0	0	0	0	0	0	0	0	0	0	0	0	0	0	0	0	0	0	0	0	0	0
NCI_p53_Main_Pathway	NCI 1.2	0	0	0	0	0	0	0	0	0	0	0	0	0	0	0	0	0	0	0	0	0	0	0	0	0	0	0	0	0	0	0	0	0	0	0	0	0	0	0	0	0	0	0	0	0	0	0	0
NCI_p53_Pathway_(apoptosis)	NCI 1.2	0	0	0	0	0	0	0	0	0	0	0	0	0	0	0	0	0	0	0	0	0	0	0	0	0	0	0	0	0	0	0	0	0	0	0	0	0	0	0	0	0	0	0	0	0	0	0	0
NCI_p53_Pathway_(proteasomal_ubiquitin_dependent_protein_catabolic_process)	NCI 1.2	0	0	0	0	0	0	0	0	0	0	0	0	0	0	0	0	0	0	0	0	0	0	0	0	0	0	0	0	0	0	0	0	0	0	0	0	0	0	0	0	0	0	0	0	0	0	0	0
NCI_p73_transcription_factor_network_Main_Pathway	NCI 1.2	-10.0406	-6.63469	-0.451172	-13.0896	-13.427	-14.5455	-15.8762	-12.7232	-14.9641	-0.917847	-13.5662	-11.4401	-3.1166	-9.14163	-15.0343	-9.26301	-13.4634	-14.9114	-0.428617	-13.384	-12.073	-10.9463	-14.7676	-12.6616	-12.9418	-13.8859	-13.1107	-14.6954	3.3696	-12.8587	-13.4043	-7.12819	-12.8754	3.24299	-15.0447	-3.19728	-15.1345	-6.61001	-12.9	-12.3394	-3.87131	-9.57081	1.11337	-13.9391	-5.90414	-2.83403	-8.60325	-11.5769
NCI_p73_transcription_factor_network_Pathway_(apoptosis)	NCI 1.2	0	0	0	0	0	0	0	0	0	0	0	0	0	0	0	0	0	0	0	0	0	0	0	0	0	0	0	0	0	0	0	0	0	0	0	0	0	0	0	0	0	0	0	0	0	0	0	0
NCI_p75_NTR_mediated_signaling_Main_Pathway	NCI 1.2	0	0	0	0	0	0	0	0	0	0	0	0	0	0	0	0	0	0	0	0	0	0	0	0	0	0	0	0	0	0	0	0	0	0	0	0	0	0	0	0	0	0	0	0	0	0	0	0
NCI_p75_NTR_mediated_signaling_Pathway_(activation_of_caspase_activity)	NCI 1.2	0	0	0	0	0	0	0	0	0	0	0	0	0	0	0	0	0	0	0	0	0	0	0	0	0	0	0	0	0	0	0	0	0	0	0	0	0	0	0	0	0	0	0	0	0	0	0	0
NCI_p75_NTR_mediated_signaling_Pathway_(cell_cycle_arrest)	NCI 1.2	0	0	0	0	0	0	0	0	0	0	0	0	0	0	0	0	0	0	0	0	0	0	0	0	0	0	0	0	0	0	0	0	0	0	0	0	0	0	0	0	0	0	0	0	0	0	0	0
NCI_p75_NTR_mediated_signaling_Pathway_(neuron_apoptosis)	NCI 1.2	0	0	0	0	0	0	0	0	0	0	0	0	0	0	0	0	0	0	0	0	0	0	0	0	0	0	0	0	0	0	0	0	0	0	0	0	0	0	0	0	0	0	0	0	0	0	0	0
NCI_p75_NTR_mediated_signaling_Pathway_(neuron_projection_morphogenesis)	NCI 1.2	0	0	0	0	0	0	0	0	0	0	0	0	0	0	0	0	0	0	0	0	0	0	0	0	0	0	0	0	0	0	0	0	0	0	0	0	0	0	0	0	0	0	0	0	0	0	0	0
biocarta__U_00DF_arrestins_in_gpcr_desensitization_Main_Pathway	Biocarta 1.2	0	0	0	0	0	0	0	0	0	0	0	0	0	0	0	0	0	0	0	0	0	0	0	0	0	0	0	0	0	0	0	0	0	0	0	0	0	0	0	0	0	0	0	0	0	0	0	0
biocarta_acetylation_and_deacetylation_of_rela_in_nucleus_Main_Pathway	Biocarta 1.2	0	0	0	0	0	0	0	0	0	0	0	0	0	0	0	0	0	0	0	0	0	0	0	0	0	0	0	0	0	0	0	0	0	0	0	0	0	0	0	0	0	0	0	0	0	0	0	0
biocarta_actions_of_nitric_oxide_in_the_heart_Main_Pathway	Biocarta 1.2	-28.1868	-29.528	-1.99782	-29.0358	-27.7746	-30.7934	-28.2892	-30.4228	-31.9571	-30.7286	-29.5955	-29.6182	-31.4874	-25.6301	-26.9023	-24.0469	-29.5964	-29.3618	-32.0445	-27.6716	-28.3766	-24.853	-28.7164	-22.3927	-30.6323	-29.8955	-29.7258	-27.1529	-27.6188	-26.3774	-30.6193	-29.3464	-21.6645	-29.2274	-29.7086	-31.1539	-31.0931	-29.3649	-26.5938	-28.3869	-31.3384	-27.4098	-31.9819	-30.2671	-32.0455	-31.414	-31.3284	-30.7981
biocarta_activation_of_camp_dependent_protein_kinase_pka_Main_Pathway	Biocarta 1.2	0	0	0	0	0	0	0	0	0	0	0	0	0	0	0	0	0	0	0	0	0	0	0	0	0	0	0	0	0	0	0	0	0	0	0	0	0	0	0	0	0	0	0	0	0	0	0	0
biocarta_activation_of_csk_by_camp_dependent_protein_kinase_inhibits_signaling_through_the_t_cell_receptor_Main_Pathway	Biocarta 1.2	0	0	0	0	0	0	0	0	0	0	0	0	0	0	0	0	0	0	0	0	0	0	0	0	0	0	0	0	0	0	0	0	0	0	0	0	0	0	0	0	0	0	0	0	0	0	0	0
biocarta_activation_of_pkc_through_g_protein_coupled_receptors_Main_Pathway	Biocarta 1.2	0	0	0	0	0	0	0	0	0	0	0	0	0	0	0	0	0	0	0	0	0	0	0	0	0	0	0	0	0	0	0	0	0	0	0	0	0	0	0	0	0	0	0	0	0	0	0	0
biocarta_activation_of_pkc_through_g_protein_coupled_receptors_Pathway_(secretion)	Biocarta 1.2	0	0	0	0	0	0	0	0	0	0	0	0	0	0	0	0	0	0	0	0	0	0	0	0	0	0	0	0	0	0	0	0	0	0	0	0	0	0	0	0	0	0	0	0	0	0	0	0
biocarta_adp_ribosylation_factor_Main_Pathway	Biocarta 1.2	0	0	0	0	0	0	0	0	0	0	0	0	0	0	0	0	0	0	0	0	0	0	0	0	0	0	0	0	0	0	0	0	0	0	0	0	0	0	0	0	0	0	0	0	0	0	0	0
biocarta_agrin_in_postsynaptic_differentiation_Main_Pathway	Biocarta 1.2	0	0	0	0	0	0	0	0	0	0	0	0	0	0	0	0	0	0	0	0	0	0	0	0	0	0	0	0	0	0	0	0	0	0	0	0	0	0	0	0	0	0	0	0	0	0	0	0
biocarta_ahr_signal_transduction_Main_Pathway	Biocarta 1.2	0	0	0	0	0	0	0	0	0	0	0	0	0	0	0	0	0	0	0	0	0	0	0	0	0	0	0	0	0	0	0	0	0	0	0	0	0	0	0	0	0	0	0	0	0	0	0	0
biocarta_akap95_role_in_mitosis_and_chromosome_dynamics_Main_Pathway	Biocarta 1.2	0	0	0	0	0	0	0	0	0	0	0	0	0	0	0	0	0	0	0	0	0	0	0	0	0	0	0	0	0	0	0	0	0	0	0	0	0	0	0	0	0	0	0	0	0	0	0	0
biocarta_akap95_role_in_mitosis_and_chromosome_dynamics_Pathway_(mitotic_chromosome_condensation)	Biocarta 1.2	0	0	0	0	0	0	0	0	0	0	0	0	0	0	0	0	0	0	0	0	0	0	0	0	0	0	0	0	0	0	0	0	0	0	0	0	0	0	0	0	0	0	0	0	0	0	0	0
biocarta_akap95_role_in_mitosis_and_chromosome_dynamics_Pathway_(mitotic_chromosome_decondensation)	Biocarta 1.2	0	0	0	0	0	0	0	0	0	0	0	0	0	0	0	0	0	0	0	0	0	0	0	0	0	0	0	0	0	0	0	0	0	0	0	0	0	0	0	0	0	0	0	0	0	0	0	0
biocarta_akt_signaling_Main_Pathway	Biocarta 1.2	0	0	0	0	0	0	0	0	0	0	0	0	0	0	0	0	0	0	0	0	0	0	0	0	0	0	0	0	0	0	0	0	0	0	0	0	0	0	0	0	0	0	0	0	0	0	0	0
biocarta_akt_signaling_Pathway_(Pathway_protein_ubiquitination_of_CHUK)	Biocarta 1.2	0	0	0	0	0	0	0	0	0	0	0	0	0	0	0	0	0	0	0	0	0	0	0	0	0	0	0	0	0	0	0	0	0	0	0	0	0	0	0	0	0	0	0	0	0	0	0	0
biocarta_akt_signaling_Pathway_(apoptosis)	Biocarta 1.2	0	0	0	0	0	0	0	0	0	0	0	0	0	0	0	0	0	0	0	0	0	0	0	0	0	0	0	0	0	0	0	0	0	0	0	0	0	0	0	0	0	0	0	0	0	0	0	0
biocarta_akt_signaling_Pathway_(cell_survival)	Biocarta 1.2	0	0	0	0	0	0	0	0	0	0	0	0	0	0	0	0	0	0	0	0	0	0	0	0	0	0	0	0	0	0	0	0	0	0	0	0	0	0	0	0	0	0	0	0	0	0	0	0
biocarta_alk_in_cardiac_myocytes_Main_Pathway	Biocarta 1.2	0	0	0	0	0	0	0	0	0	0	0	0	0	0	0	0	0	0	0	0	0	0	0	0	0	0	0	0	0	0	0	0	0	0	0	0	0	0	0	0	0	0	0	0	0	0	0	0
biocarta_alternative_complement_Main_Pathway	Biocarta 1.2	0	0	0	0	0	0	0	0	0	0	0	0	0	0	0	0	0	0	0	0	0	0	0	0	0	0	0	0	0	0	0	0	0	0	0	0	0	0	0	0	0	0	0	0	0	0	0	0
biocarta_angiotensin_ii_mediated_activation_of_jnk_pathway_via_pyk2_dependent_signaling_Main_Pathway	Biocarta 1.2	0	0	0	0	0	0	0	0	0	0	0	0	0	0	0	0	0	0	0	0	0	0	0	0	0	0	0	0	0	0	0	0	0	0	0	0	0	0	0	0	0	0	0	0	0	0	0	0
biocarta_apoptotic_signaling_in_response_to_dna_damage_Main_Pathway	Biocarta 1.2	0	0	0	0	0	0	0	0	0	0	0	0	0	0	0	0	0	0	0	0	0	0	0	0	0	0	0	0	0	0	0	0	0	0	0	0	0	0	0	0	0	0	0	0	0	0	0	0
biocarta_apoptotic_signaling_in_response_to_dna_damage_Pathway_(apoptosis)	Biocarta 1.2	0	0	0	0	0	0	0	0	0	0	0	0	0	0	0	0	0	0	0	0	0	0	0	0	0	0	0	0	0	0	0	0	0	0	0	0	0	0	0	0	0	0	0	0	0	0	0	0
biocarta_aspirin_blocks_signaling_pathway_involved_in_platelet_activation_Main_Pathway	Biocarta 1.2	0	0	0	0	0	0	0	0	0	0	0	0	0	0	0	0	0	0	0	0	0	0	0	0	0	0	0	0	0	0	0	0	0	0	0	0	0	0	0	0	0	0	0	0	0	0	0	0
biocarta_aspirin_blocks_signaling_pathway_involved_in_platelet_activation_Pathway_(vasoconstriction)	Biocarta 1.2	0	0	0	0	0	0	0	0	0	0	0	0	0	0	0	0	0	0	0	0	0	0	0	0	0	0	0	0	0	0	0	0	0	0	0	0	0	0	0	0	0	0	0	0	0	0	0	0
biocarta_atm_signaling_Main_Pathway	Biocarta 1.2	0	0	0	0	0	0	0	0	0	0	0	0	0	0	0	0	0	0	0	0	0	0	0	0	0	0	0	0	0	0	0	0	0	0	0	0	0	0	0	0	0	0	0	0	0	0	0	0
biocarta_atm_signaling_Pathway_(DNA_repair)	Biocarta 1.2	0	0	0	0	0	0	0	0	0	0	0	0	0	0	0	0	0	0	0	0	0	0	0	0	0	0	0	0	0	0	0	0	0	0	0	0	0	0	0	0	0	0	0	0	0	0	0	0
biocarta_atm_signaling_Pathway_(Pathway_protein_ubiquitination_of_ATM)	Biocarta 1.2	0	0	0	0	0	0	0	0	0	0	0	0	0	0	0	0	0	0	0	0	0	0	0	0	0	0	0	0	0	0	0	0	0	0	0	0	0	0	0	0	0	0	0	0	0	0	0	0
biocarta_atm_signaling_Pathway_(apoptosis)	Biocarta 1.2	0	0	0	0	0	0	0	0	0	0	0	0	0	0	0	0	0	0	0	0	0	0	0	0	0	0	0	0	0	0	0	0	0	0	0	0	0	0	0	0	0	0	0	0	0	0	0	0
biocarta_attenuation_of_gpcr_signaling_Main_Pathway	Biocarta 1.2	0	0	0	0	0	0	0	0	0	0	0	0	0	0	0	0	0	0	0	0	0	0	0	0	0	0	0	0	0	0	0	0	0	0	0	0	0	0	0	0	0	0	0	0	0	0	0	0
biocarta_b_cell_survival_Main_Pathway	Biocarta 1.2	0	0	0	0	0	0	0	0	0	0	0	0	0	0	0	0	0	0	0	0	0	0	0	0	0	0	0	0	0	0	0	0	0	0	0	0	0	0	0	0	0	0	0	0	0	0	0	0
biocarta_b_cell_survival_Pathway_(apoptosis)	Biocarta 1.2	0	0	0	0	0	0	0	0	0	0	0	0	0	0	0	0	0	0	0	0	0	0	0	0	0	0	0	0	0	0	0	0	0	0	0	0	0	0	0	0	0	0	0	0	0	0	0	0
biocarta_b_cell_survival_Pathway_(cell_proliferation)	Biocarta 1.2	0	0	0	0	0	0	0	0	0	0	0	0	0	0	0	0	0	0	0	0	0	0	0	0	0	0	0	0	0	0	0	0	0	0	0	0	0	0	0	0	0	0	0	0	0	0	0	0
biocarta_basic_mechanism_of_action_of_ppara_pparb_d_and_pparg_and_effects_on_gene_expression_Main_Pathway	Biocarta 1.2	0	0	0	0	0	0	0	0	0	0	0	0	0	0	0	0	0	0	0	0	0	0	0	0	0	0	0	0	0	0	0	0	0	0	0	0	0	0	0	0	0	0	0	0	0	0	0	0
biocarta_basic_mechanisms_of_sumoylation_Main_Pathway	Biocarta 1.2	0	0	0	0	0	0	0	0	0	0	0	0	0	0	0	0	0	0	0	0	0	0	0	0	0	0	0	0	0	0	0	0	0	0	0	0	0	0	0	0	0	0	0	0	0	0	0	0
biocarta_basic_mechanisms_of_sumoylation_Pathway_(protein_modification_process)	Biocarta 1.2	0	0	0	0	0	0	0	0	0	0	0	0	0	0	0	0	0	0	0	0	0	0	0	0	0	0	0	0	0	0	0	0	0	0	0	0	0	0	0	0	0	0	0	0	0	0	0	0
biocarta_bcr_signaling_Main_Pathway	Biocarta 1.2	0	0	0	0	0	0	0	0	0	0	0	0	0	0	0	0	0	0	0	0	0	0	0	0	0	0	0	0	0	0	0	0	0	0	0	0	0	0	0	0	0	0	0	0	0	0	0	0
biocarta_bcr_signaling_Pathway_(re_entry_into_mitotic_cell_cycle)	Biocarta 1.2	0	0	0	0	0	0	0	0	0	0	0	0	0	0	0	0	0	0	0	0	0	0	0	0	0	0	0	0	0	0	0	0	0	0	0	0	0	0	0	0	0	0	0	0	0	0	0	0
biocarta_bioactive_peptide_induced_signaling_Main_Pathway	Biocarta 1.2	0	0	0	0	0	0	0	0	0	0	0	0	0	0	0	0	0	0	0	0	0	0	0	0	0	0	0	0	0	0	0	0	0	0	0	0	0	0	0	0	0	0	0	0	0	0	0	0
biocarta_bone_remodeling_Main_Pathway	Biocarta 1.2	0	0	0	0	0	0	0	0	0	0	0	0	0	0	0	0	0	0	0	0	0	0	0	0	0	0	0	0	0	0	0	0	0	0	0	0	0	0	0	0	0	0	0	0	0	0	0	0
biocarta_bone_remodeling_Pathway_(Pathway_protein_ubiquitination_of_CHUK)	Biocarta 1.2	0	0	0	0	0	0	0	0	0	0	0	0	0	0	0	0	0	0	0	0	0	0	0	0	0	0	0	0	0	0	0	0	0	0	0	0	0	0	0	0	0	0	0	0	0	0	0	0
biocarta_bone_remodeling_Pathway_(osteoclast_differentiation)	Biocarta 1.2	0	0	0	0	0	0	0	0	0	0	0	0	0	0	0	0	0	0	0	0	0	0	0	0	0	0	0	0	0	0	0	0	0	0	0	0	0	0	0	0	0	0	0	0	0	0	0	0
biocarta_brca1_dependent_ub_ligase_activity_Main_Pathway	Biocarta 1.2	0	0	0	0	0	0	0	0	0	0	0	0	0	0	0	0	0	0	0	0	0	0	0	0	0	0	0	0	0	0	0	0	0	0	0	0	0	0	0	0	0	0	0	0	0	0	0	0
biocarta_ca_calmodulin_dependent_protein_kinase_activation_Main_Pathway	Biocarta 1.2	0	0	0	0	0	0	0	0	0	0	0	0	0	0	0	0	0	0	0	0	0	0	0	0	0	0	0	0	0	0	0	0	0	0	0	0	0	0	0	0	0	0	0	0	0	0	0	0
biocarta_calcium_signaling_by_hbx_of_hepatitis_b_virus_Main_Pathway	Biocarta 1.2	0	0	0	0	0	0	0	0	0	0	0	0	0	0	0	0	0	0	0	0	0	0	0	0	0	0	0	0	0	0	0	0	0	0	0	0	0	0	0	0	0	0	0	0	0	0	0	0
biocarta_calcium_signaling_by_hbx_of_hepatitis_b_virus_Pathway_(viral_genome_replication)	Biocarta 1.2	0	0	0	0	0	0	0	0	0	0	0	0	0	0	0	0	0	0	0	0	0	0	0	0	0	0	0	0	0	0	0	0	0	0	0	0	0	0	0	0	0	0	0	0	0	0	0	0
biocarta_caspase_cascade_in_apoptosis_Main_Pathway	Biocarta 1.2	0	0	0	0	0	0	0	0	0	0	0	0	0	0	0	0	0	0	0	0	0	0	0	0	0	0	0	0	0	0	0	0	0	0	0	0	0	0	0	0	0	0	0	0	0	0	0	0
biocarta_caspase_cascade_in_apoptosis_Pathway_(Pathway_degradation_of_CASP1_CASP3_CASP4_CASP10_GZMB)	Biocarta 1.2	0	0	0	0	0	0	0	0	0	0	0	0	0	0	0	0	0	0	0	0	0	0	0	0	0	0	0	0	0	0	0	0	0	0	0	0	0	0	0	0	0	0	0	0	0	0	0	0
biocarta_cd40l_signaling_Main_Pathway	Biocarta 1.2	0	0	0	0	0	0	0	0	0	0	0	0	0	0	0	0	0	0	0	0	0	0	0	0	0	0	0	0	0	0	0	0	0	0	0	0	0	0	0	0	0	0	0	0	0	0	0	0
biocarta_cd40l_signaling_Pathway_(Pathway_protein_ubiquitination_of_TNFAIP3_MAP3K1_MAP4K4)	Biocarta 1.2	0	0	0	0	0	0	0	0	0	0	0	0	0	0	0	0	0	0	0	0	0	0	0	0	0	0	0	0	0	0	0	0	0	0	0	0	0	0	0	0	0	0	0	0	0	0	0	0
biocarta_cdc25_and_chk1_regulatory_pathway_in_response_to_dna_damage_Main_Pathway	Biocarta 1.2	0	0	0	0	0	0	0	0	0	0	0	0	0	0	0	0	0	0	0	0	0	0	0	0	0	0	0	0	0	0	0	0	0	0	0	0	0	0	0	0	0	0	0	0	0	0	0	0
biocarta_cdk_regulation_of_dna_replication_Main_Pathway	Biocarta 1.2	0	0	0	0	0	0	0	0	0	0	0	0	0	0	0	0	0	0	0	0	0	0	0	0	0	0	0	0	0	0	0	0	0	0	0	0	0	0	0	0	0	0	0	0	0	0	0	0
biocarta_cell_cycle_g1_s_check_point_Main_Pathway	Biocarta 1.2	0	0	0	0	0	0	0	0	0	0	0	0	0	0	0	0	0	0	0	0	0	0	0	0	0	0	0	0	0	0	0	0	0	0	0	0	0	0	0	0	0	0	0	0	0	0	0	0
biocarta_cell_cycle_g2_m_checkpoint_Main_Pathway	Biocarta 1.2	0	0	0	0	0	0	0	0	0	0	0	0	0	0	0	0	0	0	0	0	0	0	0	0	0	0	0	0	0	0	0	0	0	0	0	0	0	0	0	0	0	0	0	0	0	0	0	0
biocarta_cell_cycle_g2_m_checkpoint_Pathway_(DNA_repair)	Biocarta 1.2	0	0	0	0	0	0	0	0	0	0	0	0	0	0	0	0	0	0	0	0	0	0	0	0	0	0	0	0	0	0	0	0	0	0	0	0	0	0	0	0	0	0	0	0	0	0	0	0
biocarta_cell_to_cell_adhesion_signaling_Main_Pathway	Biocarta 1.2	0	0	0	0	0	0	0	0	0	0	0	0	0	0	0	0	0	0	0	0	0	0	0	0	0	0	0	0	0	0	0	0	0	0	0	0	0	0	0	0	0	0	0	0	0	0	0	0
biocarta_cell_to_cell_adhesion_signaling_Pathway_(cell_cell_adhesion)	Biocarta 1.2	0	0	0	0	0	0	0	0	0	0	0	0	0	0	0	0	0	0	0	0	0	0	0	0	0	0	0	0	0	0	0	0	0	0	0	0	0	0	0	0	0	0	0	0	0	0	0	0
biocarta_cell_to_cell_adhesion_signaling_Pathway_(cell_migration)	Biocarta 1.2	0	0	0	0	0	0	0	0	0	0	0	0	0	0	0	0	0	0	0	0	0	0	0	0	0	0	0	0	0	0	0	0	0	0	0	0	0	0	0	0	0	0	0	0	0	0	0	0
biocarta_ceramide_signaling_Main_Pathway	Biocarta 1.2	0	0	0	0	0	0	0	0	0	0	0	0	0	0	0	0	0	0	0	0	0	0	0	0	0	0	0	0	0	0	0	0	0	0	0	0	0	0	0	0	0	0	0	0	0	0	0	0
biocarta_ceramide_signaling_Pathway_(Pathway_protein_ubiquitination_of_CHUK)	Biocarta 1.2	0	0	0	0	0	0	0	0	0	0	0	0	0	0	0	0	0	0	0	0	0	0	0	0	0	0	0	0	0	0	0	0	0	0	0	0	0	0	0	0	0	0	0	0	0	0	0	0
biocarta_chaperones_modulate_interferon_signaling_Main_Pathway	Biocarta 1.2	34.0265	22.4842	1.52897	44.3591	45.5027	49.293	53.8026	43.1176	50.7116	3.11048	45.9743	38.7692	10.5618	30.98	50.9495	31.3913	45.6258	50.533	1.45253	45.357	40.9141	37.0957	50.0459	42.9089	43.8584	47.0576	44.4307	49.8012	-11.4192	43.5768	45.4257	24.1567	43.6333	-10.9901	50.9847	10.8352	51.2892	22.4006	43.7165	41.8169	13.1194	32.4344	-3.77309	47.2382	20.0085	9.60423	29.1555	39.2328
biocarta_chaperones_modulate_interferon_signaling_Pathway_(Pathway_protein_ubiquitination_of_DNAJA3)	Biocarta 1.2	0	0	0	0	0	0	0	0	0	0	0	0	0	0	0	0	0	0	0	0	0	0	0	0	0	0	0	0	0	0	0	0	0	0	0	0	0	0	0	0	0	0	0	0	0	0	0	0
biocarta_chaperones_modulate_interferon_signaling_Pathway_(apoptosis)	Biocarta 1.2	0	0	0	0	0	0	0	0	0	0	0	0	0	0	0	0	0	0	0	0	0	0	0	0	0	0	0	0	0	0	0	0	0	0	0	0	0	0	0	0	0	0	0	0	0	0	0	0
biocarta_chrebp_regulation_by_carbohydrates_and_camp_Main_Pathway	Biocarta 1.2	0	0	0	0	0	0	0	0	0	0	0	0	0	0	0	0	0	0	0	0	0	0	0	0	0	0	0	0	0	0	0	0	0	0	0	0	0	0	0	0	0	0	0	0	0	0	0	0
biocarta_chromatin_remodeling_by_hswi_snf_atp_dependent_complexes_Main_Pathway	Biocarta 1.2	0	0	0	0	0	0	0	0	0	0	0	0	0	0	0	0	0	0	0	0	0	0	0	0	0	0	0	0	0	0	0	0	0	0	0	0	0	0	0	0	0	0	0	0	0	0	0	0
biocarta_chromatin_remodeling_by_hswi_snf_atp_dependent_complexes_Pathway_(chromatin_remodeling)	Biocarta 1.2	0	0	0	0	0	0	0	0	0	0	0	0	0	0	0	0	0	0	0	0	0	0	0	0	0	0	0	0	0	0	0	0	0	0	0	0	0	0	0	0	0	0	0	0	0	0	0	0
biocarta_control_of_skeletal_myogenesis_by_hdac_and_calcium_calmodulin_dependent_kinase_camk__Main_Pathway	Biocarta 1.2	0	0	0	0	0	0	0	0	0	0	0	0	0	0	0	0	0	0	0	0	0	0	0	0	0	0	0	0	0	0	0	0	0	0	0	0	0	0	0	0	0	0	0	0	0	0	0	0
biocarta_ctcf_first_multivalent_nuclear_factor_Main_Pathway	Biocarta 1.2	0	0	0	0	0	0	0	0	0	0	0	0	0	0	0	0	0	0	0	0	0	0	0	0	0	0	0	0	0	0	0	0	0	0	0	0	0	0	0	0	0	0	0	0	0	0	0	0
biocarta_cxcr4_signaling_Main_Pathway	Biocarta 1.2	0	0	0	0	0	0	0	0	0	0	0	0	0	0	0	0	0	0	0	0	0	0	0	0	0	0	0	0	0	0	0	0	0	0	0	0	0	0	0	0	0	0	0	0	0	0	0	0
biocarta_cycling_of_ran_in_nucleocytoplasmic_transport_Main_Pathway	Biocarta 1.2	0	0	0	0	0	0	0	0	0	0	0	0	0	0	0	0	0	0	0	0	0	0	0	0	0	0	0	0	0	0	0	0	0	0	0	0	0	0	0	0	0	0	0	0	0	0	0	0
biocarta_cyclins_and_cell_cycle_regulation_Main_Pathway	Biocarta 1.2	0	0	0	0	0	0	0	0	0	0	0	0	0	0	0	0	0	0	0	0	0	0	0	0	0	0	0	0	0	0	0	0	0	0	0	0	0	0	0	0	0	0	0	0	0	0	0	0
biocarta_cystic_fibrosis_transmembrane_conductance_regulator_cftr_and_beta_2_adrenergic_receptor_b2ar_Main_Pathway	Biocarta 1.2	0	0	0	0	0	0	0	0	0	0	0	0	0	0	0	0	0	0	0	0	0	0	0	0	0	0	0	0	0	0	0	0	0	0	0	0	0	0	0	0	0	0	0	0	0	0	0	0
biocarta_d4gdi_signaling_Main_Pathway	Biocarta 1.2	0	0	0	0	0	0	0	0	0	0	0	0	0	0	0	0	0	0	0	0	0	0	0	0	0	0	0	0	0	0	0	0	0	0	0	0	0	0	0	0	0	0	0	0	0	0	0	0
biocarta_d4gdi_signaling_Pathway_(apoptosis)	Biocarta 1.2	0	0	0	0	0	0	0	0	0	0	0	0	0	0	0	0	0	0	0	0	0	0	0	0	0	0	0	0	0	0	0	0	0	0	0	0	0	0	0	0	0	0	0	0	0	0	0	0
biocarta_deregulation_of_cdk5_in_alzheimers_disease_Main_Pathway	Biocarta 1.2	0	0	0	0	0	0	0	0	0	0	0	0	0	0	0	0	0	0	0	0	0	0	0	0	0	0	0	0	0	0	0	0	0	0	0	0	0	0	0	0	0	0	0	0	0	0	0	0
biocarta_deregulation_of_cdk5_in_alzheimers_disease_Pathway_(apoptosis)	Biocarta 1.2	0	0	0	0	0	0	0	0	0	0	0	0	0	0	0	0	0	0	0	0	0	0	0	0	0	0	0	0	0	0	0	0	0	0	0	0	0	0	0	0	0	0	0	0	0	0	0	0
biocarta_double_stranded_rna_induced_gene_expression_Main_Pathway	Biocarta 1.2	0	0	0	0	0	0	0	0	0	0	0	0	0	0	0	0	0	0	0	0	0	0	0	0	0	0	0	0	0	0	0	0	0	0	0	0	0	0	0	0	0	0	0	0	0	0	0	0
biocarta_double_stranded_rna_induced_gene_expression_Pathway_(Pathway_protein_ubiquitination_of_CHUK)	Biocarta 1.2	0	0	0	0	0	0	0	0	0	0	0	0	0	0	0	0	0	0	0	0	0	0	0	0	0	0	0	0	0	0	0	0	0	0	0	0	0	0	0	0	0	0	0	0	0	0	0	0
biocarta_double_stranded_rna_induced_gene_expression_Pathway_(translational_initiation)	Biocarta 1.2	0	0	0	0	0	0	0	0	0	0	0	0	0	0	0	0	0	0	0	0	0	0	0	0	0	0	0	0	0	0	0	0	0	0	0	0	0	0	0	0	0	0	0	0	0	0	0	0
biocarta_downregulated_of_mta_3_in_er_negative_breast_tumors_Main_Pathway	Biocarta 1.2	0	0	0	0	0	0	0	0	0	0	0	0	0	0	0	0	0	0	0	0	0	0	0	0	0	0	0	0	0	0	0	0	0	0	0	0	0	0	0	0	0	0	0	0	0	0	0	0
biocarta_e2f1_destruction_Main_Pathway	Biocarta 1.2	0	0	0	0	0	0	0	0	0	0	0	0	0	0	0	0	0	0	0	0	0	0	0	0	0	0	0	0	0	0	0	0	0	0	0	0	0	0	0	0	0	0	0	0	0	0	0	0
biocarta_egf_signaling_Main_Pathway	Biocarta 1.2	24.9288	26.1658	-10.6919	26.1748	19.5558	29.8088	20.4063	27.7269	29.8516	26.8479	28.3441	21.9066	30.2927	14.699	16.7518	12.9431	25.1723	25.2314	29.7657	23.2393	22.0206	9.69368	23.7284	7.36242	24.1956	23.2743	23.7168	17.8137	23.4988	19.4525	27.8992	25.0317	6.33349	23.7052	27.7807	30.036	28.669	25.3529	13.9739	23.8196	31.0186	18.5002	31.117	24.8965	28.6007	28.6159	31.1959	28.8805
biocarta_endocytotic_role_of_ndk_phosphins_and_dynamin_Main_Pathway	Biocarta 1.2	0	0	0	0	0	0	0	0	0	0	0	0	0	0	0	0	0	0	0	0	0	0	0	0	0	0	0	0	0	0	0	0	0	0	0	0	0	0	0	0	0	0	0	0	0	0	0	0
biocarta_endocytotic_role_of_ndk_phosphins_and_dynamin_Pathway_(endocytosis)	Biocarta 1.2	0	0	0	0	0	0	0	0	0	0	0	0	0	0	0	0	0	0	0	0	0	0	0	0	0	0	0	0	0	0	0	0	0	0	0	0	0	0	0	0	0	0	0	0	0	0	0	0
biocarta_epo_signaling_Main_Pathway	Biocarta 1.2	0	0	0	0	0	0	0	0	0	0	0	0	0	0	0	0	0	0	0	0	0	0	0	0	0	0	0	0	0	0	0	0	0	0	0	0	0	0	0	0	0	0	0	0	0	0	0	0
biocarta_erk1_erk2_mapk_signaling_Main_Pathway	Biocarta 1.2	0	0	0	0	0	0	0	0	0	0	0	0	0	0	0	0	0	0	0	0	0	0	0	0	0	0	0	0	0	0	0	0	0	0	0	0	0	0	0	0	0	0	0	0	0	0	0	0
biocarta_erk_and_pi_3_kinase_are_necessary_for_collagen_binding_in_corneal_epithelia_Main_Pathway	Biocarta 1.2	0	0	0	0	0	0	0	0	0	0	0	0	0	0	0	0	0	0	0	0	0	0	0	0	0	0	0	0	0	0	0	0	0	0	0	0	0	0	0	0	0	0	0	0	0	0	0	0
biocarta_erk_and_pi_3_kinase_are_necessary_for_collagen_binding_in_corneal_epithelia_Pathway_(actin_filament_stabilization)	Biocarta 1.2	0	0	0	0	0	0	0	0	0	0	0	0	0	0	0	0	0	0	0	0	0	0	0	0	0	0	0	0	0	0	0	0	0	0	0	0	0	0	0	0	0	0	0	0	0	0	0	0
biocarta_erk_and_pi_3_kinase_are_necessary_for_collagen_binding_in_corneal_epithelia_Pathway_(cell_matrix_adhesion)	Biocarta 1.2	0	0	0	0	0	0	0	0	0	0	0	0	0	0	0	0	0	0	0	0	0	0	0	0	0	0	0	0	0	0	0	0	0	0	0	0	0	0	0	0	0	0	0	0	0	0	0	0
biocarta_eukaryotic_protein_translation_Main_Pathway	Biocarta 1.2	0	0	0	0	0	0	0	0	0	0	0	0	0	0	0	0	0	0	0	0	0	0	0	0	0	0	0	0	0	0	0	0	0	0	0	0	0	0	0	0	0	0	0	0	0	0	0	0
biocarta_extrinsic_prothrombin_activation_Main_Pathway	Biocarta 1.2	0	0	0	0	0	0	0	0	0	0	0	0	0	0	0	0	0	0	0	0	0	0	0	0	0	0	0	0	0	0	0	0	0	0	0	0	0	0	0	0	0	0	0	0	0	0	0	0
biocarta_fas_signaling_pathway_cd95__Main_Pathway	Biocarta 1.2	0	0	0	0	0	0	0	0	0	0	0	0	0	0	0	0	0	0	0	0	0	0	0	0	0	0	0	0	0	0	0	0	0	0	0	0	0	0	0	0	0	0	0	0	0	0	0	0
biocarta_fc_epsilon_receptor_i_signaling_in_mast_cells_Main_Pathway	Biocarta 1.2	0	0	0	0	0	0	0	0	0	0	0	0	0	0	0	0	0	0	0	0	0	0	0	0	0	0	0	0	0	0	0	0	0	0	0	0	0	0	0	0	0	0	0	0	0	0	0	0
biocarta_fc_epsilon_receptor_i_signaling_in_mast_cells_Pathway_(acid_secretion)	Biocarta 1.2	0	0	0	0	0	0	0	0	0	0	0	0	0	0	0	0	0	0	0	0	0	0	0	0	0	0	0	0	0	0	0	0	0	0	0	0	0	0	0	0	0	0	0	0	0	0	0	0
biocarta_fc_epsilon_receptor_i_signaling_in_mast_cells_Pathway_(degranulation)	Biocarta 1.2	0	0	0	0	0	0	0	0	0	0	0	0	0	0	0	0	0	0	0	0	0	0	0	0	0	0	0	0	0	0	0	0	0	0	0	0	0	0	0	0	0	0	0	0	0	0	0	0
biocarta_fmlp_induced_chemokine_gene_expression_in_hmc_1_cells_Main_Pathway	Biocarta 1.2	0	0	0	0	0	0	0	0	0	0	0	0	0	0	0	0	0	0	0	0	0	0	0	0	0	0	0	0	0	0	0	0	0	0	0	0	0	0	0	0	0	0	0	0	0	0	0	0
biocarta_fmlp_induced_chemokine_gene_expression_in_hmc_1_cells_Pathway_(Pathway_degradation_of_PRKCA)	Biocarta 1.2	0	0	0	0	0	0	0	0	0	0	0	0	0	0	0	0	0	0	0	0	0	0	0	0	0	0	0	0	0	0	0	0	0	0	0	0	0	0	0	0	0	0	0	0	0	0	0	0
biocarta_g_protein_signaling_through_tubby_proteins_Main_Pathway	Biocarta 1.2	0	0	0	0	0	0	0	0	0	0	0	0	0	0	0	0	0	0	0	0	0	0	0	0	0	0	0	0	0	0	0	0	0	0	0	0	0	0	0	0	0	0	0	0	0	0	0	0
biocarta_g_secretase_mediated_erbb4_signaling_Main_Pathway	Biocarta 1.2	48.8182	48.21	-3.4464	58.0081	52.4495	63.6537	63.1829	64.0275	65.1161	59.4384	61.5913	64.8723	48.6113	50.7193	57.661	58.8037	63.3537	59.5578	56.6604	55.0107	47.5673	58.8121	58.352	55.0596	52.9956	59.2678	59.0761	54.6853	53.0434	56.6921	65.2231	55.6446	51.8217	49.8403	60.9888	36.2087	63.8241	54.7826	54.7517	62.8257	52.4041	53.299	59.2352	57.0138	63.4497	46.9756	58.2452	63.0189
biocarta_gamma_aminobutyric_acid_receptor_life_cycle_Main_Pathway	Biocarta 1.2	0	0	0	0	0	0	0	0	0	0	0	0	0	0	0	0	0	0	0	0	0	0	0	0	0	0	0	0	0	0	0	0	0	0	0	0	0	0	0	0	0	0	0	0	0	0	0	0
biocarta_granzyme_a_mediated_apoptosis_Main_Pathway	Biocarta 1.2	0	0	0	0	0	0	0	0	0	0	0	0	0	0	0	0	0	0	0	0	0	0	0	0	0	0	0	0	0	0	0	0	0	0	0	0	0	0	0	0	0	0	0	0	0	0	0	0
biocarta_granzyme_a_mediated_apoptosis_Pathway_(DNA_fragmentation_during_apoptosis)	Biocarta 1.2	0	0	0	0	0	0	0	0	0	0	0	0	0	0	0	0	0	0	0	0	0	0	0	0	0	0	0	0	0	0	0	0	0	0	0	0	0	0	0	0	0	0	0	0	0	0	0	0
biocarta_granzyme_a_mediated_apoptosis_Pathway_(DNA_repair)	Biocarta 1.2	0	0	0	0	0	0	0	0	0	0	0	0	0	0	0	0	0	0	0	0	0	0	0	0	0	0	0	0	0	0	0	0	0	0	0	0	0	0	0	0	0	0	0	0	0	0	0	0
biocarta_granzyme_a_mediated_apoptosis_Pathway_(Pathway_degradation_of_GZMB)	Biocarta 1.2	0	0	0	0	0	0	0	0	0	0	0	0	0	0	0	0	0	0	0	0	0	0	0	0	0	0	0	0	0	0	0	0	0	0	0	0	0	0	0	0	0	0	0	0	0	0	0	0
biocarta_granzyme_a_mediated_apoptosis_Pathway_(Pathway_regulation_of_transcription_via_SET_ANP32A_APEX1)	Biocarta 1.2	0	0	0	0	0	0	0	0	0	0	0	0	0	0	0	0	0	0	0	0	0	0	0	0	0	0	0	0	0	0	0	0	0	0	0	0	0	0	0	0	0	0	0	0	0	0	0	0
biocarta_growth_hormone_signaling_Main_Pathway	Biocarta 1.2	0	0	0	0	0	0	0	0	0	0	0	0	0	0	0	0	0	0	0	0	0	0	0	0	0	0	0	0	0	0	0	0	0	0	0	0	0	0	0	0	0	0	0	0	0	0	0	0
biocarta_hiv_1_nef_negative_effector_of_fas_and_tnf_Main_Pathway	Biocarta 1.2	0	0	0	0	0	0	0	0	0	0	0	0	0	0	0	0	0	0	0	0	0	0	0	0	0	0	0	0	0	0	0	0	0	0	0	0	0	0	0	0	0	0	0	0	0	0	0	0
biocarta_hiv_1_nef_negative_effector_of_fas_and_tnf_Pathway_(Pathway_degradation_of_CASP8_BIRC2_APAF1)	Biocarta 1.2	0	0	0	0	0	0	0	0	0	0	0	0	0	0	0	0	0	0	0	0	0	0	0	0	0	0	0	0	0	0	0	0	0	0	0	0	0	0	0	0	0	0	0	0	0	0	0	0
biocarta_hiv_1_nef_negative_effector_of_fas_and_tnf_Pathway_(Pathway_protein_ubiquitination_of_CHUK)	Biocarta 1.2	0	0	0	0	0	0	0	0	0	0	0	0	0	0	0	0	0	0	0	0	0	0	0	0	0	0	0	0	0	0	0	0	0	0	0	0	0	0	0	0	0	0	0	0	0	0	0	0
biocarta_hop_pathway_in_cardiac_development_Main_Pathway	Biocarta 1.2	0	0	0	0	0	0	0	0	0	0	0	0	0	0	0	0	0	0	0	0	0	0	0	0	0	0	0	0	0	0	0	0	0	0	0	0	0	0	0	0	0	0	0	0	0	0	0	0
biocarta_hop_pathway_in_cardiac_development_Pathway_(cell_differentiation)	Biocarta 1.2	0	0	0	0	0	0	0	0	0	0	0	0	0	0	0	0	0	0	0	0	0	0	0	0	0	0	0	0	0	0	0	0	0	0	0	0	0	0	0	0	0	0	0	0	0	0	0	0
biocarta_hop_pathway_in_cardiac_development_Pathway_(cell_proliferation)	Biocarta 1.2	0	0	0	0	0	0	0	0	0	0	0	0	0	0	0	0	0	0	0	0	0	0	0	0	0	0	0	0	0	0	0	0	0	0	0	0	0	0	0	0	0	0	0	0	0	0	0	0
biocarta_how_does_salmonella_hijack_a_cell_Main_Pathway	Biocarta 1.2	0	0	0	0	0	0	0	0	0	0	0	0	0	0	0	0	0	0	0	0	0	0	0	0	0	0	0	0	0	0	0	0	0	0	0	0	0	0	0	0	0	0	0	0	0	0	0	0
biocarta_how_does_salmonella_hijack_a_cell_Pathway_(lamellipodium_assembly)	Biocarta 1.2	0	0	0	0	0	0	0	0	0	0	0	0	0	0	0	0	0	0	0	0	0	0	0	0	0	0	0	0	0	0	0	0	0	0	0	0	0	0	0	0	0	0	0	0	0	0	0	0
biocarta_how_progesterone_initiates_the_oocyte_maturation_Main_Pathway	Biocarta 1.2	0	0	0	0	0	0	0	0	0	0	0	0	0	0	0	0	0	0	0	0	0	0	0	0	0	0	0	0	0	0	0	0	0	0	0	0	0	0	0	0	0	0	0	0	0	0	0	0
biocarta_how_progesterone_initiates_the_oocyte_maturation_Pathway_(oocyte_maturation)	Biocarta 1.2	0	0	0	0	0	0	0	0	0	0	0	0	0	0	0	0	0	0	0	0	0	0	0	0	0	0	0	0	0	0	0	0	0	0	0	0	0	0	0	0	0	0	0	0	0	0	0	0
biocarta_human_cytomegalovirus_and_map_kinase_pathways_Main_Pathway	Biocarta 1.2	0	0	0	0	0	0	0	0	0	0	0	0	0	0	0	0	0	0	0	0	0	0	0	0	0	0	0	0	0	0	0	0	0	0	0	0	0	0	0	0	0	0	0	0	0	0	0	0
biocarta_hypoxia_and_p53_in_the_cardiovascular_system_Main_Pathway	Biocarta 1.2	0	0	0	0	0	0	0	0	0	0	0	0	0	0	0	0	0	0	0	0	0	0	0	0	0	0	0	0	0	0	0	0	0	0	0	0	0	0	0	0	0	0	0	0	0	0	0	0
biocarta_hypoxia_inducible_factor_in_the_cardivascular_system_Main_Pathway	Biocarta 1.2	0	0	0	0	0	0	0	0	0	0	0	0	0	0	0	0	0	0	0	0	0	0	0	0	0	0	0	0	0	0	0	0	0	0	0	0	0	0	0	0	0	0	0	0	0	0	0	0
biocarta_ifn_alpha_signaling_Main_Pathway	Biocarta 1.2	0	0	0	0	0	0	0	0	0	0	0	0	0	0	0	0	0	0	0	0	0	0	0	0	0	0	0	0	0	0	0	0	0	0	0	0	0	0	0	0	0	0	0	0	0	0	0	0
biocarta_ifn_gamma_signaling_Main_Pathway	Biocarta 1.2	0	0	0	0	0	0	0	0	0	0	0	0	0	0	0	0	0	0	0	0	0	0	0	0	0	0	0	0	0	0	0	0	0	0	0	0	0	0	0	0	0	0	0	0	0	0	0	0
biocarta_igf_1_signaling_Main_Pathway	Biocarta 1.2	0	0	0	0	0	0	0	0	0	0	0	0	0	0	0	0	0	0	0	0	0	0	0	0	0	0	0	0	0	0	0	0	0	0	0	0	0	0	0	0	0	0	0	0	0	0	0	0
biocarta_il12_and_stat4_dependent_signaling_pathway_in_th1_development_Main_Pathway	Biocarta 1.2	0	0	0	0	0	0	0	0	0	0	0	0	0	0	0	0	0	0	0	0	0	0	0	0	0	0	0	0	0	0	0	0	0	0	0	0	0	0	0	0	0	0	0	0	0	0	0	0
biocarta_il22_soluble_receptor_signaling_Main_Pathway	Biocarta 1.2	0	0	0	0	0	0	0	0	0	0	0	0	0	0	0	0	0	0	0	0	0	0	0	0	0	0	0	0	0	0	0	0	0	0	0	0	0	0	0	0	0	0	0	0	0	0	0	0
biocarta_il_2_receptor_beta_chain_in_t_cell_activation_Main_Pathway	Biocarta 1.2	0	0	0	0	0	0	0	0	0	0	0	0	0	0	0	0	0	0	0	0	0	0	0	0	0	0	0	0	0	0	0	0	0	0	0	0	0	0	0	0	0	0	0	0	0	0	0	0
biocarta_il_2_receptor_beta_chain_in_t_cell_activation_Pathway_(apoptosis)	Biocarta 1.2	0	0	0	0	0	0	0	0	0	0	0	0	0	0	0	0	0	0	0	0	0	0	0	0	0	0	0	0	0	0	0	0	0	0	0	0	0	0	0	0	0	0	0	0	0	0	0	0
biocarta_il_2_receptor_beta_chain_in_t_cell_activation_Pathway_(cell_proliferation)	Biocarta 1.2	0	0	0	0	0	0	0	0	0	0	0	0	0	0	0	0	0	0	0	0	0	0	0	0	0	0	0	0	0	0	0	0	0	0	0	0	0	0	0	0	0	0	0	0	0	0	0	0
biocarta_il_2_signaling_Main_Pathway	Biocarta 1.2	0	0	0	0	0	0	0	0	0	0	0	0	0	0	0	0	0	0	0	0	0	0	0	0	0	0	0	0	0	0	0	0	0	0	0	0	0	0	0	0	0	0	0	0	0	0	0	0
biocarta_il_3_signaling_Main_Pathway	Biocarta 1.2	0	0	0	0	0	0	0	0	0	0	0	0	0	0	0	0	0	0	0	0	0	0	0	0	0	0	0	0	0	0	0	0	0	0	0	0	0	0	0	0	0	0	0	0	0	0	0	0
biocarta_il_4_signaling_Main_Pathway	Biocarta 1.2	0	0	0	0	0	0	0	0	0	0	0	0	0	0	0	0	0	0	0	0	0	0	0	0	0	0	0	0	0	0	0	0	0	0	0	0	0	0	0	0	0	0	0	0	0	0	0	0
biocarta_il_4_signaling_Pathway_(G1_phase_of_mitotic_cell_cycle)	Biocarta 1.2	0	0	0	0	0	0	0	0	0	0	0	0	0	0	0	0	0	0	0	0	0	0	0	0	0	0	0	0	0	0	0	0	0	0	0	0	0	0	0	0	0	0	0	0	0	0	0	0
biocarta_il_4_signaling_Pathway_(cell_proliferation)	Biocarta 1.2	0	0	0	0	0	0	0	0	0	0	0	0	0	0	0	0	0	0	0	0	0	0	0	0	0	0	0	0	0	0	0	0	0	0	0	0	0	0	0	0	0	0	0	0	0	0	0	0
biocarta_il_4_signaling_Pathway_(cell_survival)	Biocarta 1.2	0	0	0	0	0	0	0	0	0	0	0	0	0	0	0	0	0	0	0	0	0	0	0	0	0	0	0	0	0	0	0	0	0	0	0	0	0	0	0	0	0	0	0	0	0	0	0	0
biocarta_il_6_signaling_Main_Pathway	Biocarta 1.2	0	0	0	0	0	0	0	0	0	0	0	0	0	0	0	0	0	0	0	0	0	0	0	0	0	0	0	0	0	0	0	0	0	0	0	0	0	0	0	0	0	0	0	0	0	0	0	0
biocarta_il_7_signal_transduction_Main_Pathway	Biocarta 1.2	0	0	0	0	0	0	0	0	0	0	0	0	0	0	0	0	0	0	0	0	0	0	0	0	0	0	0	0	0	0	0	0	0	0	0	0	0	0	0	0	0	0	0	0	0	0	0	0
biocarta_il_7_signal_transduction_Pathway_(cell_proliferation)	Biocarta 1.2	0	0	0	0	0	0	0	0	0	0	0	0	0	0	0	0	0	0	0	0	0	0	0	0	0	0	0	0	0	0	0	0	0	0	0	0	0	0	0	0	0	0	0	0	0	0	0	0
biocarta_il_7_signal_transduction_Pathway_(cell_survival)	Biocarta 1.2	0	0	0	0	0	0	0	0	0	0	0	0	0	0	0	0	0	0	0	0	0	0	0	0	0	0	0	0	0	0	0	0	0	0	0	0	0	0	0	0	0	0	0	0	0	0	0	0
biocarta_inactivation_of_gsk3_by_akt_causes_accumulation_of_b_catenin_in_alveolar_macrophages_Main_Pathway	Biocarta 1.2	0	0	0	0	0	0	0	0	0	0	0	0	0	0	0	0	0	0	0	0	0	0	0	0	0	0	0	0	0	0	0	0	0	0	0	0	0	0	0	0	0	0	0	0	0	0	0	0
biocarta_inactivation_of_gsk3_by_akt_causes_accumulation_of_b_catenin_in_alveolar_macrophages_Pathway_(Pathway_protein_ubiquitination_of_CHUK)	Biocarta 1.2	0	0	0	0	0	0	0	0	0	0	0	0	0	0	0	0	0	0	0	0	0	0	0	0	0	0	0	0	0	0	0	0	0	0	0	0	0	0	0	0	0	0	0	0	0	0	0	0
biocarta_induction_of_apoptosis_through_dr3_and_dr4_5_death_receptors_Main_Pathway	Biocarta 1.2	0	0	0	0	0	0	0	0	0	0	0	0	0	0	0	0	0	0	0	0	0	0	0	0	0	0	0	0	0	0	0	0	0	0	0	0	0	0	0	0	0	0	0	0	0	0	0	0
biocarta_induction_of_apoptosis_through_dr3_and_dr4_5_death_receptors_Pathway_(Pathway_degradation_of_CASP3_CASP10_CASP10)	Biocarta 1.2	0	0	0	0	0	0	0	0	0	0	0	0	0	0	0	0	0	0	0	0	0	0	0	0	0	0	0	0	0	0	0	0	0	0	0	0	0	0	0	0	0	0	0	0	0	0	0	0
biocarta_induction_of_apoptosis_through_dr3_and_dr4_5_death_receptors_Pathway_(apoptosis)	Biocarta 1.2	0	0	0	0	0	0	0	0	0	0	0	0	0	0	0	0	0	0	0	0	0	0	0	0	0	0	0	0	0	0	0	0	0	0	0	0	0	0	0	0	0	0	0	0	0	0	0	0
biocarta_influence_of_ras_and_rho_proteins_on_g1_to_s_transition_Main_Pathway	Biocarta 1.2	0	0	0	0	0	0	0	0	0	0	0	0	0	0	0	0	0	0	0	0	0	0	0	0	0	0	0	0	0	0	0	0	0	0	0	0	0	0	0	0	0	0	0	0	0	0	0	0
biocarta_influence_of_ras_and_rho_proteins_on_g1_to_s_transition_Pathway_(Pathway_protein_ubiquitination_of_CHUK)	Biocarta 1.2	0	0	0	0	0	0	0	0	0	0	0	0	0	0	0	0	0	0	0	0	0	0	0	0	0	0	0	0	0	0	0	0	0	0	0	0	0	0	0	0	0	0	0	0	0	0	0	0
biocarta_inhibition_of_cellular_proliferation_by_gleevec_Main_Pathway	Biocarta 1.2	0	0	0	0	0	0	0	0	0	0	0	0	0	0	0	0	0	0	0	0	0	0	0	0	0	0	0	0	0	0	0	0	0	0	0	0	0	0	0	0	0	0	0	0	0	0	0	0
biocarta_inhibition_of_matrix_metalloproteinases_Main_Pathway	Biocarta 1.2	0	0	0	0	0	0	0	0	0	0	0	0	0	0	0	0	0	0	0	0	0	0	0	0	0	0	0	0	0	0	0	0	0	0	0	0	0	0	0	0	0	0	0	0	0	0	0	0
biocarta_inhibition_of_matrix_metalloproteinases_Pathway_(Pathway_degradation_of_RECK_TIMP4_MMP14_TIMP2_TIMP1_TIMP3)	Biocarta 1.2	0	0	0	0	0	0	0	0	0	0	0	0	0	0	0	0	0	0	0	0	0	0	0	0	0	0	0	0	0	0	0	0	0	0	0	0	0	0	0	0	0	0	0	0	0	0	0	0
biocarta_insulin_signaling_Main_Pathway	Biocarta 1.2	0	0	0	0	0	0	0	0	0	0	0	0	0	0	0	0	0	0	0	0	0	0	0	0	0	0	0	0	0	0	0	0	0	0	0	0	0	0	0	0	0	0	0	0	0	0	0	0
biocarta_integrin_signaling_Main_Pathway	Biocarta 1.2	0	0	0	0	0	0	0	0	0	0	0	0	0	0	0	0	0	0	0	0	0	0	0	0	0	0	0	0	0	0	0	0	0	0	0	0	0	0	0	0	0	0	0	0	0	0	0	0
biocarta_internal_ribosome_entry_Main_Pathway	Biocarta 1.2	0	0	0	0	0	0	0	0	0	0	0	0	0	0	0	0	0	0	0	0	0	0	0	0	0	0	0	0	0	0	0	0	0	0	0	0	0	0	0	0	0	0	0	0	0	0	0	0
biocarta_internal_ribosome_entry_Pathway_(translational_initiation)	Biocarta 1.2	0	0	0	0	0	0	0	0	0	0	0	0	0	0	0	0	0	0	0	0	0	0	0	0	0	0	0	0	0	0	0	0	0	0	0	0	0	0	0	0	0	0	0	0	0	0	0	0
biocarta_keratinocyte_differentiation_Main_Pathway	Biocarta 1.2	9.70912	10.1909	-4.16422	10.1944	7.61648	11.6097	7.94771	10.7989	11.6264	10.4566	11.0393	8.53203	11.7982	5.72486	6.52438	5.041	9.80395	9.82698	11.5929	9.0511	8.57645	3.77543	9.24157	2.86747	9.42354	9.06472	9.23707	6.93797	9.15218	7.57625	10.866	9.7492	2.46673	9.23255	10.8199	11.6982	11.1658	9.87428	5.44248	9.27711	12.0809	7.20533	12.1193	9.69655	11.1392	11.1451	12.15	11.2482
biocarta_keratinocyte_differentiation_Pathway_(Pathway_protein_ubiquitination_of_CHUK)	Biocarta 1.2	0	0	0	0	0	0	0	0	0	0	0	0	0	0	0	0	0	0	0	0	0	0	0	0	0	0	0	0	0	0	0	0	0	0	0	0	0	0	0	0	0	0	0	0	0	0	0	0
biocarta_keratinocyte_differentiation_Pathway_(apoptosis)	Biocarta 1.2	0	0	0	0	0	0	0	0	0	0	0	0	0	0	0	0	0	0	0	0	0	0	0	0	0	0	0	0	0	0	0	0	0	0	0	0	0	0	0	0	0	0	0	0	0	0	0	0
biocarta_keratinocyte_differentiation_Pathway_(keratinocyte_differentiation)	Biocarta 1.2	0	0	0	0	0	0	0	0	0	0	0	0	0	0	0	0	0	0	0	0	0	0	0	0	0	0	0	0	0	0	0	0	0	0	0	0	0	0	0	0	0	0	0	0	0	0	0	0
biocarta_lck_and_fyn_tyrosine_kinases_in_initiation_of_tcr_activation_Main_Pathway	Biocarta 1.2	0	0	0	0	0	0	0	0	0	0	0	0	0	0	0	0	0	0	0	0	0	0	0	0	0	0	0	0	0	0	0	0	0	0	0	0	0	0	0	0	0	0	0	0	0	0	0	0
biocarta_lissencephaly_gene_lis1_in_neuronal_migration_and_development_Main_Pathway	Biocarta 1.2	0	0	0	0	0	0	0	0	0	0	0	0	0	0	0	0	0	0	0	0	0	0	0	0	0	0	0	0	0	0	0	0	0	0	0	0	0	0	0	0	0	0	0	0	0	0	0	0
biocarta_lissencephaly_gene_lis1_in_neuronal_migration_and_development_Pathway_(negative_regulation_of_microtubule_depolymerization)	Biocarta 1.2	0	0	0	0	0	0	0	0	0	0	0	0	0	0	0	0	0	0	0	0	0	0	0	0	0	0	0	0	0	0	0	0	0	0	0	0	0	0	0	0	0	0	0	0	0	0	0	0
biocarta_lissencephaly_gene_lis1_in_neuronal_migration_and_development_Pathway_(retrograde_axon_cargo_transport)	Biocarta 1.2	0	0	0	0	0	0	0	0	0	0	0	0	0	0	0	0	0	0	0	0	0	0	0	0	0	0	0	0	0	0	0	0	0	0	0	0	0	0	0	0	0	0	0	0	0	0	0	0
biocarta_map_kinase_inactivation_of_smrt_corepressor_Main_Pathway	Biocarta 1.2	38.4319	40.3389	-16.4834	40.3529	30.1486	45.9552	31.4597	42.7456	46.0212	41.3905	43.6971	33.7726	46.7012	22.6609	25.8257	19.9539	38.8073	38.8985	45.8888	35.8273	33.9484	14.9444	36.5812	11.3504	37.3015	35.8812	36.5634	27.4628	36.2274	29.9893	43.0113	38.5906	9.76413	36.5455	42.8286	46.3055	44.198	39.0857	21.5431	36.7219	47.8203	28.5211	47.9721	38.3822	44.0927	44.1162	48.0937	44.5241
biocarta_mapkinase_signaling_Main_Pathway	Biocarta 1.2	0	0	0	0	0	0	0	0	0	0	0	0	0	0	0	0	0	0	0	0	0	0	0	0	0	0	0	0	0	0	0	0	0	0	0	0	0	0	0	0	0	0	0	0	0	0	0	0
biocarta_mcalpain_and_friends_in_cell_motility_Main_Pathway	Biocarta 1.2	15.3728	16.1356	-6.59335	16.1411	12.0594	18.3821	12.5839	17.0982	18.4085	16.5562	17.4788	13.509	18.6805	9.06437	10.3303	7.98158	15.5229	15.5594	18.3555	14.3309	13.5794	5.97777	14.6325	4.54016	14.9206	14.3525	14.6254	10.9851	14.4909	11.9957	17.2045	15.4362	3.90565	14.6182	17.1314	18.5222	17.6792	15.6343	8.61726	14.6888	19.1281	11.4084	19.1888	15.3529	17.6371	17.6465	19.2375	17.8097
biocarta_mcalpain_and_friends_in_cell_motility_Pathway_(cell_migration)	Biocarta 1.2	0	0	0	0	0	0	0	0	0	0	0	0	0	0	0	0	0	0	0	0	0	0	0	0	0	0	0	0	0	0	0	0	0	0	0	0	0	0	0	0	0	0	0	0	0	0	0	0
biocarta_mechanism_of_acetaminophen_activity_and_toxicity_Main_Pathway	Biocarta 1.2	0	0	0	0	0	0	0	0	0	0	0	0	0	0	0	0	0	0	0	0	0	0	0	0	0	0	0	0	0	0	0	0	0	0	0	0	0	0	0	0	0	0	0	0	0	0	0	0
biocarta_mechanism_of_acetaminophen_activity_and_toxicity_Pathway_(fever)	Biocarta 1.2	0	0	0	0	0	0	0	0	0	0	0	0	0	0	0	0	0	0	0	0	0	0	0	0	0	0	0	0	0	0	0	0	0	0	0	0	0	0	0	0	0	0	0	0	0	0	0	0
biocarta_mechanism_of_acetaminophen_activity_and_toxicity_Pathway_(inflammatory_response)	Biocarta 1.2	0	0	0	0	0	0	0	0	0	0	0	0	0	0	0	0	0	0	0	0	0	0	0	0	0	0	0	0	0	0	0	0	0	0	0	0	0	0	0	0	0	0	0	0	0	0	0	0
biocarta_mechanism_of_acetaminophen_activity_and_toxicity_Pathway_(platelet_activation)	Biocarta 1.2	0	0	0	0	0	0	0	0	0	0	0	0	0	0	0	0	0	0	0	0	0	0	0	0	0	0	0	0	0	0	0	0	0	0	0	0	0	0	0	0	0	0	0	0	0	0	0	0
biocarta_mechanism_of_acetaminophen_activity_and_toxicity_Pathway_(prostaglandin_biosynthetic_process)	Biocarta 1.2	0	0	0	0	0	0	0	0	0	0	0	0	0	0	0	0	0	0	0	0	0	0	0	0	0	0	0	0	0	0	0	0	0	0	0	0	0	0	0	0	0	0	0	0	0	0	0	0
biocarta_mechanism_of_protein_import_into_the_nucleus_Main_Pathway	Biocarta 1.2	0	0	0	0	0	0	0	0	0	0	0	0	0	0	0	0	0	0	0	0	0	0	0	0	0	0	0	0	0	0	0	0	0	0	0	0	0	0	0	0	0	0	0	0	0	0	0	0
biocarta_mechanisms_of_transcriptional_repression_by_dna_methylation_Main_Pathway	Biocarta 1.2	0	0	0	0	0	0	0	0	0	0	0	0	0	0	0	0	0	0	0	0	0	0	0	0	0	0	0	0	0	0	0	0	0	0	0	0	0	0	0	0	0	0	0	0	0	0	0	0
biocarta_mechanisms_of_transcriptional_repression_by_dna_methylation_Pathway_(histone_deacetylation)	Biocarta 1.2	0	0	0	0	0	0	0	0	0	0	0	0	0	0	0	0	0	0	0	0	0	0	0	0	0	0	0	0	0	0	0	0	0	0	0	0	0	0	0	0	0	0	0	0	0	0	0	0
biocarta_melanocyte_development_and_pigmentation_Main_Pathway	Biocarta 1.2	0	0	0	0	0	0	0	0	0	0	0	0	0	0	0	0	0	0	0	0	0	0	0	0	0	0	0	0	0	0	0	0	0	0	0	0	0	0	0	0	0	0	0	0	0	0	0	0
biocarta_mets_affect_on_macrophage_differentiation_Main_Pathway	Biocarta 1.2	0	0	0	0	0	0	0	0	0	0	0	0	0	0	0	0	0	0	0	0	0	0	0	0	0	0	0	0	0	0	0	0	0	0	0	0	0	0	0	0	0	0	0	0	0	0	0	0
biocarta_mets_affect_on_macrophage_differentiation_Pathway_(RNA_processing)	Biocarta 1.2	0	0	0	0	0	0	0	0	0	0	0	0	0	0	0	0	0	0	0	0	0	0	0	0	0	0	0	0	0	0	0	0	0	0	0	0	0	0	0	0	0	0	0	0	0	0	0	0
biocarta_multi_step_regulation_of_transcription_by_pitx2_Main_Pathway	Biocarta 1.2	0	0	0	0	0	0	0	0	0	0	0	0	0	0	0	0	0	0	0	0	0	0	0	0	0	0	0	0	0	0	0	0	0	0	0	0	0	0	0	0	0	0	0	0	0	0	0	0
biocarta_multiple_antiapoptotic_pathways_from_igf_1r_signaling_lead_to_bad_phosphorylation_Main_Pathway	Biocarta 1.2	0	0	0	0	0	0	0	0	0	0	0	0	0	0	0	0	0	0	0	0	0	0	0	0	0	0	0	0	0	0	0	0	0	0	0	0	0	0	0	0	0	0	0	0	0	0	0	0
biocarta_multiple_antiapoptotic_pathways_from_igf_1r_signaling_lead_to_bad_phosphorylation_Pathway_(apoptosis)	Biocarta 1.2	0	0	0	0	0	0	0	0	0	0	0	0	0	0	0	0	0	0	0	0	0	0	0	0	0	0	0	0	0	0	0	0	0	0	0	0	0	0	0	0	0	0	0	0	0	0	0	0
biocarta_multiple_antiapoptotic_pathways_from_igf_1r_signaling_lead_to_bad_phosphorylation_Pathway_(cell_growth_and_or_maintenance)	Biocarta 1.2	0	0	0	0	0	0	0	0	0	0	0	0	0	0	0	0	0	0	0	0	0	0	0	0	0	0	0	0	0	0	0	0	0	0	0	0	0	0	0	0	0	0	0	0	0	0	0	0
biocarta_nerve_growth_factor_pathway_ngf__Main_Pathway	Biocarta 1.2	0	0	0	0	0	0	0	0	0	0	0	0	0	0	0	0	0	0	0	0	0	0	0	0	0	0	0	0	0	0	0	0	0	0	0	0	0	0	0	0	0	0	0	0	0	0	0	0
biocarta_nf_kb_signaling_Main_Pathway	Biocarta 1.2	0	0	0	0	0	0	0	0	0	0	0	0	0	0	0	0	0	0	0	0	0	0	0	0	0	0	0	0	0	0	0	0	0	0	0	0	0	0	0	0	0	0	0	0	0	0	0	0
biocarta_nf_kb_signaling_Pathway_(Pathway_protein_ubiquitination_of_CHUK)	Biocarta 1.2	0	0	0	0	0	0	0	0	0	0	0	0	0	0	0	0	0	0	0	0	0	0	0	0	0	0	0	0	0	0	0	0	0	0	0	0	0	0	0	0	0	0	0	0	0	0	0	0
biocarta_nfat_and_hypertrophy_of_the_heart__Main_Pathway	Biocarta 1.2	0	0	0	0	0	0	0	0	0	0	0	0	0	0	0	0	0	0	0	0	0	0	0	0	0	0	0	0	0	0	0	0	0	0	0	0	0	0	0	0	0	0	0	0	0	0	0	0
biocarta_nfkb_activation_by_nontypeable_hemophilus_influenzae_Main_Pathway	Biocarta 1.2	0	0	0	0	0	0	0	0	0	0	0	0	0	0	0	0	0	0	0	0	0	0	0	0	0	0	0	0	0	0	0	0	0	0	0	0	0	0	0	0	0	0	0	0	0	0	0	0
biocarta_nfkb_activation_by_nontypeable_hemophilus_influenzae_Pathway_(Pathway_protein_ubiquitination_of_CHUK)	Biocarta 1.2	0	0	0	0	0	0	0	0	0	0	0	0	0	0	0	0	0	0	0	0	0	0	0	0	0	0	0	0	0	0	0	0	0	0	0	0	0	0	0	0	0	0	0	0	0	0	0	0
biocarta_nitric_oxide_signaling_Main_Pathway	Biocarta 1.2	0	0	0	0	0	0	0	0	0	0	0	0	0	0	0	0	0	0	0	0	0	0	0	0	0	0	0	0	0	0	0	0	0	0	0	0	0	0	0	0	0	0	0	0	0	0	0	0
biocarta_no2_dependent_il_12_pathway_in_nk_cells_Main_Pathway	Biocarta 1.2	0	0	0	0	0	0	0	0	0	0	0	0	0	0	0	0	0	0	0	0	0	0	0	0	0	0	0	0	0	0	0	0	0	0	0	0	0	0	0	0	0	0	0	0	0	0	0	0
biocarta_no2_dependent_il_12_pathway_in_nk_cells_Pathway_(interleukin_12_biosynthetic_process)	Biocarta 1.2	0	0	0	0	0	0	0	0	0	0	0	0	0	0	0	0	0	0	0	0	0	0	0	0	0	0	0	0	0	0	0	0	0	0	0	0	0	0	0	0	0	0	0	0	0	0	0	0
biocarta_nuclear_receptors_coordinate_the_activities_of_chromatin_remodeling_complexes_and_coactivators_to_facilitate_initiation_of_transcription_in_carcinoma_cells_Main_Pathway	Biocarta 1.2	0	0	0	0	0	0	0	0	0	0	0	0	0	0	0	0	0	0	0	0	0	0	0	0	0	0	0	0	0	0	0	0	0	0	0	0	0	0	0	0	0	0	0	0	0	0	0	0
biocarta_opposing_roles_of_aif_in_apoptosis_and_cell_survival_Main_Pathway	Biocarta 1.2	0	0	0	0	0	0	0	0	0	0	0	0	0	0	0	0	0	0	0	0	0	0	0	0	0	0	0	0	0	0	0	0	0	0	0	0	0	0	0	0	0	0	0	0	0	0	0	0
biocarta_opposing_roles_of_aif_in_apoptosis_and_cell_survival_Pathway_(DNA_fragmentation_during_apoptosis)	Biocarta 1.2	0	0	0	0	0	0	0	0	0	0	0	0	0	0	0	0	0	0	0	0	0	0	0	0	0	0	0	0	0	0	0	0	0	0	0	0	0	0	0	0	0	0	0	0	0	0	0	0
biocarta_opposing_roles_of_aif_in_apoptosis_and_cell_survival_Pathway_(removal_of_superoxide_radicals)	Biocarta 1.2	0	0	0	0	0	0	0	0	0	0	0	0	0	0	0	0	0	0	0	0	0	0	0	0	0	0	0	0	0	0	0	0	0	0	0	0	0	0	0	0	0	0	0	0	0	0	0	0
biocarta_overview_of_telomerase_rna_component_gene_hterc_transcriptional_regulation_Main_Pathway	Biocarta 1.2	0	0	0	0	0	0	0	0	0	0	0	0	0	0	0	0	0	0	0	0	0	0	0	0	0	0	0	0	0	0	0	0	0	0	0	0	0	0	0	0	0	0	0	0	0	0	0	0
biocarta_oxidative_stress_induced_gene_expression_via_nrf2_Main_Pathway	Biocarta 1.2	0	0	0	0	0	0	0	0	0	0	0	0	0	0	0	0	0	0	0	0	0	0	0	0	0	0	0	0	0	0	0	0	0	0	0	0	0	0	0	0	0	0	0	0	0	0	0	0
biocarta_p38_mapk_signaling_Main_Pathway	Biocarta 1.2	0	0	0	0	0	0	0	0	0	0	0	0	0	0	0	0	0	0	0	0	0	0	0	0	0	0	0	0	0	0	0	0	0	0	0	0	0	0	0	0	0	0	0	0	0	0	0	0
biocarta_p53_signaling_Main_Pathway	Biocarta 1.2	0	0	0	0	0	0	0	0	0	0	0	0	0	0	0	0	0	0	0	0	0	0	0	0	0	0	0	0	0	0	0	0	0	0	0	0	0	0	0	0	0	0	0	0	0	0	0	0
biocarta_pdgf_signaling_Main_Pathway	Biocarta 1.2	0	0	0	0	0	0	0	0	0	0	0	0	0	0	0	0	0	0	0	0	0	0	0	0	0	0	0	0	0	0	0	0	0	0	0	0	0	0	0	0	0	0	0	0	0	0	0	0
biocarta_pelp1_modulation_of_estrogen_receptor_activity_Main_Pathway	Biocarta 1.2	0	0	0	0	0	0	0	0	0	0	0	0	0	0	0	0	0	0	0	0	0	0	0	0	0	0	0	0	0	0	0	0	0	0	0	0	0	0	0	0	0	0	0	0	0	0	0	0
biocarta_phospholipids_as_signalling_intermediaries_Main_Pathway	Biocarta 1.2	0	0	0	0	0	0	0	0	0	0	0	0	0	0	0	0	0	0	0	0	0	0	0	0	0	0	0	0	0	0	0	0	0	0	0	0	0	0	0	0	0	0	0	0	0	0	0	0
biocarta_phospholipids_as_signalling_intermediaries_Pathway_(actin_filament_organization)	Biocarta 1.2	0	0	0	0	0	0	0	0	0	0	0	0	0	0	0	0	0	0	0	0	0	0	0	0	0	0	0	0	0	0	0	0	0	0	0	0	0	0	0	0	0	0	0	0	0	0	0	0
biocarta_phospholipids_as_signalling_intermediaries_Pathway_(cell_proliferation)	Biocarta 1.2	0	0	0	0	0	0	0	0	0	0	0	0	0	0	0	0	0	0	0	0	0	0	0	0	0	0	0	0	0	0	0	0	0	0	0	0	0	0	0	0	0	0	0	0	0	0	0	0
biocarta_phospholipids_as_signalling_intermediaries_Pathway_(cell_survival)	Biocarta 1.2	0	0	0	0	0	0	0	0	0	0	0	0	0	0	0	0	0	0	0	0	0	0	0	0	0	0	0	0	0	0	0	0	0	0	0	0	0	0	0	0	0	0	0	0	0	0	0	0
biocarta_phospholipids_as_signalling_intermediaries_Pathway_(chemotaxis)	Biocarta 1.2	0	0	0	0	0	0	0	0	0	0	0	0	0	0	0	0	0	0	0	0	0	0	0	0	0	0	0	0	0	0	0	0	0	0	0	0	0	0	0	0	0	0	0	0	0	0	0	0
biocarta_phospholipids_as_signalling_intermediaries_Pathway_(lamellipodium_assembly)	Biocarta 1.2	0	0	0	0	0	0	0	0	0	0	0	0	0	0	0	0	0	0	0	0	0	0	0	0	0	0	0	0	0	0	0	0	0	0	0	0	0	0	0	0	0	0	0	0	0	0	0	0
biocarta_phosphorylation_of_mek1_by_cdk5_p35_down_regulates_the_map_kinase_Main_Pathway	Biocarta 1.2	0	0	0	0	0	0	0	0	0	0	0	0	0	0	0	0	0	0	0	0	0	0	0	0	0	0	0	0	0	0	0	0	0	0	0	0	0	0	0	0	0	0	0	0	0	0	0	0
biocarta_pkc_catalyzed_phosphorylation_of_inhibitory_phosphoprotein_of_myosin_phosphatase_Main_Pathway	Biocarta 1.2	0	0	0	0	0	0	0	0	0	0	0	0	0	0	0	0	0	0	0	0	0	0	0	0	0	0	0	0	0	0	0	0	0	0	0	0	0	0	0	0	0	0	0	0	0	0	0	0
biocarta_pkc_catalyzed_phosphorylation_of_inhibitory_phosphoprotein_of_myosin_phosphatase_Pathway_(secretion)	Biocarta 1.2	0	0	0	0	0	0	0	0	0	0	0	0	0	0	0	0	0	0	0	0	0	0	0	0	0	0	0	0	0	0	0	0	0	0	0	0	0	0	0	0	0	0	0	0	0	0	0	0
biocarta_polyadenylation_of_mrna_Main_Pathway	Biocarta 1.2	0	0	0	0	0	0	0	0	0	0	0	0	0	0	0	0	0	0	0	0	0	0	0	0	0	0	0	0	0	0	0	0	0	0	0	0	0	0	0	0	0	0	0	0	0	0	0	0
biocarta_prion_Main_Pathway	Biocarta 1.2	0	0	0	0	0	0	0	0	0	0	0	0	0	0	0	0	0	0	0	0	0	0	0	0	0	0	0	0	0	0	0	0	0	0	0	0	0	0	0	0	0	0	0	0	0	0	0	0
biocarta_proteasome_complex_Main_Pathway	Biocarta 1.2	0	0	0	0	0	0	0	0	0	0	0	0	0	0	0	0	0	0	0	0	0	0	0	0	0	0	0	0	0	0	0	0	0	0	0	0	0	0	0	0	0	0	0	0	0	0	0	0
biocarta_proteasome_complex_Pathway_(Pathway_degradation_of_PSMA1)	Biocarta 1.2	0	0	0	0	0	0	0	0	0	0	0	0	0	0	0	0	0	0	0	0	0	0	0	0	0	0	0	0	0	0	0	0	0	0	0	0	0	0	0	0	0	0	0	0	0	0	0	0
biocarta_protein_kinase_a_at_the_centrosome_Main_Pathway	Biocarta 1.2	0	0	0	0	0	0	0	0	0	0	0	0	0	0	0	0	0	0	0	0	0	0	0	0	0	0	0	0	0	0	0	0	0	0	0	0	0	0	0	0	0	0	0	0	0	0	0	0
biocarta_pten_dependent_cell_cycle_arrest_and_apoptosis_Main_Pathway	Biocarta 1.2	0	0	0	0	0	0	0	0	0	0	0	0	0	0	0	0	0	0	0	0	0	0	0	0	0	0	0	0	0	0	0	0	0	0	0	0	0	0	0	0	0	0	0	0	0	0	0	0
biocarta_pten_dependent_cell_cycle_arrest_and_apoptosis_Pathway_(cell_migration)	Biocarta 1.2	0	0	0	0	0	0	0	0	0	0	0	0	0	0	0	0	0	0	0	0	0	0	0	0	0	0	0	0	0	0	0	0	0	0	0	0	0	0	0	0	0	0	0	0	0	0	0	0
biocarta_pten_dependent_cell_cycle_arrest_and_apoptosis_Pathway_(cell_survival)	Biocarta 1.2	0	0	0	0	0	0	0	0	0	0	0	0	0	0	0	0	0	0	0	0	0	0	0	0	0	0	0	0	0	0	0	0	0	0	0	0	0	0	0	0	0	0	0	0	0	0	0	0
biocarta_rac1_cell_motility_signaling_Main_Pathway	Biocarta 1.2	0	0	0	0	0	0	0	0	0	0	0	0	0	0	0	0	0	0	0	0	0	0	0	0	0	0	0	0	0	0	0	0	0	0	0	0	0	0	0	0	0	0	0	0	0	0	0	0
biocarta_rac1_cell_motility_signaling_Pathway_(actin_filament_depolymerization)	Biocarta 1.2	0	0	0	0	0	0	0	0	0	0	0	0	0	0	0	0	0	0	0	0	0	0	0	0	0	0	0	0	0	0	0	0	0	0	0	0	0	0	0	0	0	0	0	0	0	0	0	0
biocarta_rac1_cell_motility_signaling_Pathway_(actin_filament_organization)	Biocarta 1.2	0	0	0	0	0	0	0	0	0	0	0	0	0	0	0	0	0	0	0	0	0	0	0	0	0	0	0	0	0	0	0	0	0	0	0	0	0	0	0	0	0	0	0	0	0	0	0	0
biocarta_rac1_cell_motility_signaling_Pathway_(phosphatidic_acid_metabolic_process)	Biocarta 1.2	0	0	0	0	0	0	0	0	0	0	0	0	0	0	0	0	0	0	0	0	0	0	0	0	0	0	0	0	0	0	0	0	0	0	0	0	0	0	0	0	0	0	0	0	0	0	0	0
biocarta_ras_independent_pathway_in_nk_cell_mediated_cytotoxicity_Main_Pathway	Biocarta 1.2	0	0	0	0	0	0	0	0	0	0	0	0	0	0	0	0	0	0	0	0	0	0	0	0	0	0	0	0	0	0	0	0	0	0	0	0	0	0	0	0	0	0	0	0	0	0	0	0
biocarta_ras_independent_pathway_in_nk_cell_mediated_cytotoxicity_Pathway_(positive_regulation_of_natural_killer_cell_mediated_cytotoxicity)	Biocarta 1.2	0	0	0	0	0	0	0	0	0	0	0	0	0	0	0	0	0	0	0	0	0	0	0	0	0	0	0	0	0	0	0	0	0	0	0	0	0	0	0	0	0	0	0	0	0	0	0	0
biocarta_rb_tumor_suppressor_checkpoint_signaling_in_response_to_dna_damage_Main_Pathway	Biocarta 1.2	0	0	0	0	0	0	0	0	0	0	0	0	0	0	0	0	0	0	0	0	0	0	0	0	0	0	0	0	0	0	0	0	0	0	0	0	0	0	0	0	0	0	0	0	0	0	0	0
biocarta_regulation_of_bad_phosphorylation_Main_Pathway	Biocarta 1.2	0	0	0	0	0	0	0	0	0	0	0	0	0	0	0	0	0	0	0	0	0	0	0	0	0	0	0	0	0	0	0	0	0	0	0	0	0	0	0	0	0	0	0	0	0	0	0	0
biocarta_regulation_of_bad_phosphorylation_Pathway_(apoptosis)	Biocarta 1.2	0	0	0	0	0	0	0	0	0	0	0	0	0	0	0	0	0	0	0	0	0	0	0	0	0	0	0	0	0	0	0	0	0	0	0	0	0	0	0	0	0	0	0	0	0	0	0	0
biocarta_regulation_of_ck1_cdk5_by_type_1_glutamate_receptors_Main_Pathway	Biocarta 1.2	0	0	0	0	0	0	0	0	0	0	0	0	0	0	0	0	0	0	0	0	0	0	0	0	0	0	0	0	0	0	0	0	0	0	0	0	0	0	0	0	0	0	0	0	0	0	0	0
biocarta_regulation_of_eif2_Main_Pathway	Biocarta 1.2	0	0	0	0	0	0	0	0	0	0	0	0	0	0	0	0	0	0	0	0	0	0	0	0	0	0	0	0	0	0	0	0	0	0	0	0	0	0	0	0	0	0	0	0	0	0	0	0
biocarta_regulation_of_eif_4e_and_p70s6_kinase_Main_Pathway	Biocarta 1.2	0	0	0	0	0	0	0	0	0	0	0	0	0	0	0	0	0	0	0	0	0	0	0	0	0	0	0	0	0	0	0	0	0	0	0	0	0	0	0	0	0	0	0	0	0	0	0	0
biocarta_regulation_of_map_kinase_pathways_through_dual_specificity_phosphatases_Main_Pathway	Biocarta 1.2	-58.0983	-62.846	-30.8214	-54.5473	-50.9824	-61.3985	-55.0292	-64.5979	-61.7909	-64.8862	-57.7521	-61.1296	-61.4252	-50.7078	-48.6246	-48.2847	-64.8095	-57.7244	-65.3751	-58.3693	-54.2392	-49.3392	-54.3947	-42.5498	-62.7407	-59.1733	-60.0695	-51.4926	-60.1715	-50.7608	-61.5603	-60.5544	-41.2011	-62.9551	-60.2908	-59.6168	-66.088	-62.9716	-54.2053	-58.3078	-62.4181	-55.5376	-66.9356	-62.8488	-70.0776	-57.6006	-64.7557	-58.5091
biocarta_regulation_of_pgc_1a_Main_Pathway	Biocarta 1.2	0	0	0	0	0	0	0	0	0	0	0	0	0	0	0	0	0	0	0	0	0	0	0	0	0	0	0	0	0	0	0	0	0	0	0	0	0	0	0	0	0	0	0	0	0	0	0	0
biocarta_regulation_of_spermatogenesis_by_crem_Main_Pathway	Biocarta 1.2	0	0	0	0	0	0	0	0	0	0	0	0	0	0	0	0	0	0	0	0	0	0	0	0	0	0	0	0	0	0	0	0	0	0	0	0	0	0	0	0	0	0	0	0	0	0	0	0
biocarta_regulation_of_spermatogenesis_by_crem_Pathway_(spermatogenesis)	Biocarta 1.2	0	0	0	0	0	0	0	0	0	0	0	0	0	0	0	0	0	0	0	0	0	0	0	0	0	0	0	0	0	0	0	0	0	0	0	0	0	0	0	0	0	0	0	0	0	0	0	0
biocarta_regulation_of_splicing_through_sam68_Main_Pathway	Biocarta 1.2	0	0	0	0	0	0	0	0	0	0	0	0	0	0	0	0	0	0	0	0	0	0	0	0	0	0	0	0	0	0	0	0	0	0	0	0	0	0	0	0	0	0	0	0	0	0	0	0
biocarta_regulation_of_splicing_through_sam68_Pathway_(negative_regulation_of_cell_growth)	Biocarta 1.2	0	0	0	0	0	0	0	0	0	0	0	0	0	0	0	0	0	0	0	0	0	0	0	0	0	0	0	0	0	0	0	0	0	0	0	0	0	0	0	0	0	0	0	0	0	0	0	0
biocarta_regulation_of_splicing_through_sam68_Pathway_(positive_regulation_of_nuclear_mRNA_splicing_via_spliceosome)	Biocarta 1.2	0	0	0	0	0	0	0	0	0	0	0	0	0	0	0	0	0	0	0	0	0	0	0	0	0	0	0	0	0	0	0	0	0	0	0	0	0	0	0	0	0	0	0	0	0	0	0	0
biocarta_regulation_of_transcriptional_activity_by_pml_Main_Pathway	Biocarta 1.2	0	0	0	0	0	0	0	0	0	0	0	0	0	0	0	0	0	0	0	0	0	0	0	0	0	0	0	0	0	0	0	0	0	0	0	0	0	0	0	0	0	0	0	0	0	0	0	0
biocarta_regulation_of_transcriptional_activity_by_pml_Pathway_(negative_regulation_of_cell_proliferation)	Biocarta 1.2	0	0	0	0	0	0	0	0	0	0	0	0	0	0	0	0	0	0	0	0	0	0	0	0	0	0	0	0	0	0	0	0	0	0	0	0	0	0	0	0	0	0	0	0	0	0	0	0
biocarta_regulators_of_bone_mineralization_Main_Pathway	Biocarta 1.2	0	0	0	0	0	0	0	0	0	0	0	0	0	0	0	0	0	0	0	0	0	0	0	0	0	0	0	0	0	0	0	0	0	0	0	0	0	0	0	0	0	0	0	0	0	0	0	0
biocarta_repression_of_pain_sensation_by_the_transcriptional_regulator_dream_Main_Pathway	Biocarta 1.2	0	0	0	0	0	0	0	0	0	0	0	0	0	0	0	0	0	0	0	0	0	0	0	0	0	0	0	0	0	0	0	0	0	0	0	0	0	0	0	0	0	0	0	0	0	0	0	0
biocarta_reversal_of_insulin_resistance_by_leptin_Main_Pathway	Biocarta 1.2	0	0	0	0	0	0	0	0	0	0	0	0	0	0	0	0	0	0	0	0	0	0	0	0	0	0	0	0	0	0	0	0	0	0	0	0	0	0	0	0	0	0	0	0	0	0	0	0
biocarta_reversal_of_insulin_resistance_by_leptin_Pathway_(fatty_acid_oxidation)	Biocarta 1.2	0	0	0	0	0	0	0	0	0	0	0	0	0	0	0	0	0	0	0	0	0	0	0	0	0	0	0	0	0	0	0	0	0	0	0	0	0	0	0	0	0	0	0	0	0	0	0	0
biocarta_rho_cell_motility_signaling_Main_Pathway	Biocarta 1.2	0	0	0	0	0	0	0	0	0	0	0	0	0	0	0	0	0	0	0	0	0	0	0	0	0	0	0	0	0	0	0	0	0	0	0	0	0	0	0	0	0	0	0	0	0	0	0	0
biocarta_rho_cell_motility_signaling_Pathway_(actin_filament_polymerization)	Biocarta 1.2	0	0	0	0	0	0	0	0	0	0	0	0	0	0	0	0	0	0	0	0	0	0	0	0	0	0	0	0	0	0	0	0	0	0	0	0	0	0	0	0	0	0	0	0	0	0	0	0
biocarta_rho_cell_motility_signaling_Pathway_(actin_filament_stabilization)	Biocarta 1.2	0	0	0	0	0	0	0	0	0	0	0	0	0	0	0	0	0	0	0	0	0	0	0	0	0	0	0	0	0	0	0	0	0	0	0	0	0	0	0	0	0	0	0	0	0	0	0	0
biocarta_rho_cell_motility_signaling_Pathway_(focal_adhesion_formation)	Biocarta 1.2	0	0	0	0	0	0	0	0	0	0	0	0	0	0	0	0	0	0	0	0	0	0	0	0	0	0	0	0	0	0	0	0	0	0	0	0	0	0	0	0	0	0	0	0	0	0	0	0
biocarta_rho_selective_guanine_exchange_factor_akap13_mediates_stress_fiber_formation_Main_Pathway	Biocarta 1.2	0	0	0	0	0	0	0	0	0	0	0	0	0	0	0	0	0	0	0	0	0	0	0	0	0	0	0	0	0	0	0	0	0	0	0	0	0	0	0	0	0	0	0	0	0	0	0	0
biocarta_rna_polymerase_iii_transcription_Main_Pathway	Biocarta 1.2	0	0	0	0	0	0	0	0	0	0	0	0	0	0	0	0	0	0	0	0	0	0	0	0	0	0	0	0	0	0	0	0	0	0	0	0	0	0	0	0	0	0	0	0	0	0	0	0
biocarta_rna_polymerase_iii_transcription_Pathway_(Pathway_transcription_initiation_via_BDP1)	Biocarta 1.2	0	0	0	0	0	0	0	0	0	0	0	0	0	0	0	0	0	0	0	0	0	0	0	0	0	0	0	0	0	0	0	0	0	0	0	0	0	0	0	0	0	0	0	0	0	0	0	0
biocarta_role_of_U_00DF_arrestins_in_the_activation_and_targeting_of_map_kinases_Main_Pathway	Biocarta 1.2	0	0	0	0	0	0	0	0	0	0	0	0	0	0	0	0	0	0	0	0	0	0	0	0	0	0	0	0	0	0	0	0	0	0	0	0	0	0	0	0	0	0	0	0	0	0	0	0
biocarta_role_of_brca1_brca2_and_atr_in_cancer_susceptibility_Main_Pathway	Biocarta 1.2	0	0	0	0	0	0	0	0	0	0	0	0	0	0	0	0	0	0	0	0	0	0	0	0	0	0	0	0	0	0	0	0	0	0	0	0	0	0	0	0	0	0	0	0	0	0	0	0
biocarta_role_of_brca1_brca2_and_atr_in_cancer_susceptibility_Pathway_(DNA_replication_termination)	Biocarta 1.2	0	0	0	0	0	0	0	0	0	0	0	0	0	0	0	0	0	0	0	0	0	0	0	0	0	0	0	0	0	0	0	0	0	0	0	0	0	0	0	0	0	0	0	0	0	0	0	0
biocarta_role_of_brca1_brca2_and_atr_in_cancer_susceptibility_Pathway_(Pathway_protein_ubiquitination_of_ATM_BRCA1)	Biocarta 1.2	0	0	0	0	0	0	0	0	0	0	0	0	0	0	0	0	0	0	0	0	0	0	0	0	0	0	0	0	0	0	0	0	0	0	0	0	0	0	0	0	0	0	0	0	0	0	0	0
biocarta_role_of_brca1_brca2_and_atr_in_cancer_susceptibility_Pathway_(regulation_of_DNA_replication)	Biocarta 1.2	0	0	0	0	0	0	0	0	0	0	0	0	0	0	0	0	0	0	0	0	0	0	0	0	0	0	0	0	0	0	0	0	0	0	0	0	0	0	0	0	0	0	0	0	0	0	0	0
biocarta_role_of_egf_receptor_transactivation_by_gpcrs_in_cardiac_hypertrophy_Main_Pathway	Biocarta 1.2	24.2728	25.4772	-10.4106	25.486	19.0412	29.0243	19.8693	26.9972	29.066	26.1414	27.5982	21.3301	29.4955	14.3122	16.311	12.6025	24.5099	24.5675	28.9824	22.6278	21.4411	9.43858	23.1039	7.16868	23.5589	22.6618	23.0927	17.3449	22.8804	18.9406	27.165	24.373	6.16682	23.0814	27.0497	29.2456	27.9145	24.6857	13.6062	23.1928	30.2023	18.0133	30.2982	24.2414	27.848	27.8629	30.3749	28.1205
biocarta_role_of_egf_receptor_transactivation_by_gpcrs_in_cardiac_hypertrophy_Pathway_(Pathway_protein_ubiquitination_of_CHUK)	Biocarta 1.2	0	0	0	0	0	0	0	0	0	0	0	0	0	0	0	0	0	0	0	0	0	0	0	0	0	0	0	0	0	0	0	0	0	0	0	0	0	0	0	0	0	0	0	0	0	0	0	0
biocarta_role_of_egf_receptor_transactivation_by_gpcrs_in_cardiac_hypertrophy_Pathway_(cell_growth)	Biocarta 1.2	46.1183	48.4067	-19.7801	48.4234	36.1783	55.1462	37.7516	51.2947	55.2254	49.6686	52.4365	40.5271	56.0415	27.1931	30.9908	23.9447	46.5688	46.6782	55.0665	42.9927	40.7381	17.9333	43.8975	13.6205	44.7618	43.0574	43.8761	32.9554	43.4728	35.9872	51.6136	46.3087	11.717	43.8546	51.3943	55.5666	53.0376	46.9028	25.8518	44.0663	57.3843	34.2253	57.5665	46.0586	52.9113	52.9394	57.7124	53.429
biocarta_role_of_erbb2_in_signal_transduction_and_oncology_Main_Pathway	Biocarta 1.2	18.5974	18.3657	-1.31291	22.0983	19.9808	24.249	24.0697	24.3914	24.8061	22.6432	23.4634	24.7133	18.5186	19.3216	21.9661	22.4014	24.1348	22.6887	21.5849	20.9565	18.1209	22.4046	22.2293	20.9751	20.1888	22.5782	22.5052	20.8325	20.207	21.597	24.8469	21.1979	19.7416	18.9868	23.2338	13.7938	24.314	20.8696	20.8578	23.9336	19.9635	20.3044	22.5658	21.7195	24.1713	17.8955	22.1887	24.0072
biocarta_role_of_erk5_in_neuronal_survival_Main_Pathway	Biocarta 1.2	0	0	0	0	0	0	0	0	0	0	0	0	0	0	0	0	0	0	0	0	0	0	0	0	0	0	0	0	0	0	0	0	0	0	0	0	0	0	0	0	0	0	0	0	0	0	0	0
biocarta_role_of_erk5_in_neuronal_survival_Pathway_(cell_survival)	Biocarta 1.2	0	0	0	0	0	0	0	0	0	0	0	0	0	0	0	0	0	0	0	0	0	0	0	0	0	0	0	0	0	0	0	0	0	0	0	0	0	0	0	0	0	0	0	0	0	0	0	0
biocarta_role_of_erk5_in_neuronal_survival_Pathway_(positive_regulation_of_axon_extension)	Biocarta 1.2	0	0	0	0	0	0	0	0	0	0	0	0	0	0	0	0	0	0	0	0	0	0	0	0	0	0	0	0	0	0	0	0	0	0	0	0	0	0	0	0	0	0	0	0	0	0	0	0
biocarta_role_of_mal_in_rho_mediated_activation_of_srf_Main_Pathway	Biocarta 1.2	16.9492	21.4876	5.95771	15.453	16.044	17.289	18.4388	18.3405	19.1112	22.7377	15.2393	20.2884	22.7543	14.6811	18.8972	13.2337	18.0808	17.3019	20.4202	17.3556	15.1462	17.5249	16.9732	16.9374	21.7269	17.6288	17.6312	16.5015	24.1497	14.1915	18.1725	18.6186	15.5239	21.2379	19.1195	22.3206	19.383	19.9447	17.1207	16.0886	21.1657	14.6045	21.5847	17.7721	20.3848	21.8035	19.4936	15.7423
biocarta_role_of_mef2d_in_t_cell_apoptosis_Main_Pathway	Biocarta 1.2	0	0	0	0	0	0	0	0	0	0	0	0	0	0	0	0	0	0	0	0	0	0	0	0	0	0	0	0	0	0	0	0	0	0	0	0	0	0	0	0	0	0	0	0	0	0	0	0
biocarta_role_of_mef2d_in_t_cell_apoptosis_Pathway_(Pathway_degradation_of_CAPN2)	Biocarta 1.2	0	0	0	0	0	0	0	0	0	0	0	0	0	0	0	0	0	0	0	0	0	0	0	0	0	0	0	0	0	0	0	0	0	0	0	0	0	0	0	0	0	0	0	0	0	0	0	0
biocarta_role_of_mitochondria_in_apoptotic_signaling_Main_Pathway	Biocarta 1.2	0	0	0	0	0	0	0	0	0	0	0	0	0	0	0	0	0	0	0	0	0	0	0	0	0	0	0	0	0	0	0	0	0	0	0	0	0	0	0	0	0	0	0	0	0	0	0	0
biocarta_role_of_nicotinic_acetylcholine_receptors_in_the_regulation_of_apoptosis_Main_Pathway	Biocarta 1.2	0	0	0	0	0	0	0	0	0	0	0	0	0	0	0	0	0	0	0	0	0	0	0	0	0	0	0	0	0	0	0	0	0	0	0	0	0	0	0	0	0	0	0	0	0	0	0	0
biocarta_role_of_parkin_in_ubiquitin_proteasomal_Main_Pathway	Biocarta 1.2	0	0	0	0	0	0	0	0	0	0	0	0	0	0	0	0	0	0	0	0	0	0	0	0	0	0	0	0	0	0	0	0	0	0	0	0	0	0	0	0	0	0	0	0	0	0	0	0
biocarta_role_of_pi3k_subunit_p85_in_regulation_of_actin_organization_and_cell_migration_Main_Pathway	Biocarta 1.2	0	0	0	0	0	0	0	0	0	0	0	0	0	0	0	0	0	0	0	0	0	0	0	0	0	0	0	0	0	0	0	0	0	0	0	0	0	0	0	0	0	0	0	0	0	0	0	0
biocarta_role_of_pi3k_subunit_p85_in_regulation_of_actin_organization_and_cell_migration_Pathway_(filopodium_formation)	Biocarta 1.2	0	0	0	0	0	0	0	0	0	0	0	0	0	0	0	0	0	0	0	0	0	0	0	0	0	0	0	0	0	0	0	0	0	0	0	0	0	0	0	0	0	0	0	0	0	0	0	0
biocarta_role_of_pi3k_subunit_p85_in_regulation_of_actin_organization_and_cell_migration_Pathway_(negative_regulation_of_actin_polymerization_and_or_depolymerization)	Biocarta 1.2	0	0	0	0	0	0	0	0	0	0	0	0	0	0	0	0	0	0	0	0	0	0	0	0	0	0	0	0	0	0	0	0	0	0	0	0	0	0	0	0	0	0	0	0	0	0	0	0
biocarta_role_of_ppar_gamma_coactivators_in_obesity_and_thermogenesis_Main_Pathway	Biocarta 1.2	0	0	0	0	0	0	0	0	0	0	0	0	0	0	0	0	0	0	0	0	0	0	0	0	0	0	0	0	0	0	0	0	0	0	0	0	0	0	0	0	0	0	0	0	0	0	0	0
biocarta_role_of_ppar_gamma_coactivators_in_obesity_and_thermogenesis_Pathway_(fat_cell_differentiation)	Biocarta 1.2	0	0	0	0	0	0	0	0	0	0	0	0	0	0	0	0	0	0	0	0	0	0	0	0	0	0	0	0	0	0	0	0	0	0	0	0	0	0	0	0	0	0	0	0	0	0	0	0
biocarta_role_of_ran_in_mitotic_spindle_regulation_Main_Pathway	Biocarta 1.2	0	0	0	0	0	0	0	0	0	0	0	0	0	0	0	0	0	0	0	0	0	0	0	0	0	0	0	0	0	0	0	0	0	0	0	0	0	0	0	0	0	0	0	0	0	0	0	0
biocarta_segmentation_clock_Main_Pathway	Biocarta 1.2	0	0	0	0	0	0	0	0	0	0	0	0	0	0	0	0	0	0	0	0	0	0	0	0	0	0	0	0	0	0	0	0	0	0	0	0	0	0	0	0	0	0	0	0	0	0	0	0
biocarta_signal_dependent_regulation_of_myogenesis_by_corepressor_mitr_Main_Pathway	Biocarta 1.2	0	0	0	0	0	0	0	0	0	0	0	0	0	0	0	0	0	0	0	0	0	0	0	0	0	0	0	0	0	0	0	0	0	0	0	0	0	0	0	0	0	0	0	0	0	0	0	0
biocarta_signal_transduction_through_il1r_Main_Pathway	Biocarta 1.2	0	0	0	0	0	0	0	0	0	0	0	0	0	0	0	0	0	0	0	0	0	0	0	0	0	0	0	0	0	0	0	0	0	0	0	0	0	0	0	0	0	0	0	0	0	0	0	0
biocarta_signal_transduction_through_il1r_Pathway_(Pathway_protein_ubiquitination_of_CHUK_PEBP1)	Biocarta 1.2	0	0	0	0	0	0	0	0	0	0	0	0	0	0	0	0	0	0	0	0	0	0	0	0	0	0	0	0	0	0	0	0	0	0	0	0	0	0	0	0	0	0	0	0	0	0	0	0
biocarta_signaling_pathway_from_g_protein_families_Main_Pathway	Biocarta 1.2	0	0	0	0	0	0	0	0	0	0	0	0	0	0	0	0	0	0	0	0	0	0	0	0	0	0	0	0	0	0	0	0	0	0	0	0	0	0	0	0	0	0	0	0	0	0	0	0
biocarta_skeletal_muscle_hypertrophy_is_regulated_via_akt_mtor_Main_Pathway	Biocarta 1.2	0	0	0	0	0	0	0	0	0	0	0	0	0	0	0	0	0	0	0	0	0	0	0	0	0	0	0	0	0	0	0	0	0	0	0	0	0	0	0	0	0	0	0	0	0	0	0	0
biocarta_skeletal_muscle_hypertrophy_is_regulated_via_akt_mtor_Pathway_(muscle_development)	Biocarta 1.2	0	0	0	0	0	0	0	0	0	0	0	0	0	0	0	0	0	0	0	0	0	0	0	0	0	0	0	0	0	0	0	0	0	0	0	0	0	0	0	0	0	0	0	0	0	0	0	0
biocarta_sodd_tnfr1_signaling_Main_Pathway	Biocarta 1.2	0	0	0	0	0	0	0	0	0	0	0	0	0	0	0	0	0	0	0	0	0	0	0	0	0	0	0	0	0	0	0	0	0	0	0	0	0	0	0	0	0	0	0	0	0	0	0	0
biocarta_sonic_hedgehog_receptor_ptc1_regulates_cell_cycle_Main_Pathway	Biocarta 1.2	0	0	0	0	0	0	0	0	0	0	0	0	0	0	0	0	0	0	0	0	0	0	0	0	0	0	0	0	0	0	0	0	0	0	0	0	0	0	0	0	0	0	0	0	0	0	0	0
biocarta_sonic_hedgehog_receptor_ptc1_regulates_cell_cycle_Pathway_(cell_cycle_arrest)	Biocarta 1.2	0	0	0	0	0	0	0	0	0	0	0	0	0	0	0	0	0	0	0	0	0	0	0	0	0	0	0	0	0	0	0	0	0	0	0	0	0	0	0	0	0	0	0	0	0	0	0	0
biocarta_sonic_hedgehog_receptor_ptc1_regulates_cell_cycle_Pathway_(re_entry_into_mitotic_cell_cycle)	Biocarta 1.2	0	0	0	0	0	0	0	0	0	0	0	0	0	0	0	0	0	0	0	0	0	0	0	0	0	0	0	0	0	0	0	0	0	0	0	0	0	0	0	0	0	0	0	0	0	0	0	0
biocarta_spliceosomal_assembly_Main_Pathway	Biocarta 1.2	0	0	0	0	0	0	0	0	0	0	0	0	0	0	0	0	0	0	0	0	0	0	0	0	0	0	0	0	0	0	0	0	0	0	0	0	0	0	0	0	0	0	0	0	0	0	0	0
biocarta_sprouty_regulation_of_tyrosine_kinase_signals_Main_Pathway	Biocarta 1.2	24.2728	25.4772	-10.4106	25.486	19.0412	29.0243	19.8693	26.9972	29.066	26.1414	27.5982	21.3301	29.4955	14.3122	16.311	12.6025	24.5099	24.5675	28.9824	22.6278	21.4411	9.43858	23.1039	7.16868	23.5589	22.6618	23.0927	17.3449	22.8804	18.9406	27.165	24.373	6.16682	23.0814	27.0497	29.2456	27.9145	24.6857	13.6062	23.1928	30.2023	18.0133	30.2982	24.2414	27.848	27.8629	30.3749	28.1205
biocarta_sprouty_regulation_of_tyrosine_kinase_signals_Pathway_(Pathway_protein_ubiquitination_of_CBL)	Biocarta 1.2	57.6479	60.5084	-24.7251	60.5293	45.2228	68.9327	47.1895	64.1184	69.0318	62.0858	65.5457	50.6589	70.0519	33.9914	38.7385	29.9309	58.211	58.3477	68.8331	53.7409	50.9227	22.4166	54.8718	17.0256	55.9523	53.8218	54.8451	41.1942	54.3411	44.984	64.517	57.8859	14.6462	54.8183	64.2429	69.4582	66.297	58.6285	32.3147	55.0828	71.7304	42.7817	71.9582	57.5733	66.1391	66.1743	72.1405	66.7862
biocarta_sprouty_regulation_of_tyrosine_kinase_signals_Pathway_(cell_migration)	Biocarta 1.2	0	0	0	0	0	0	0	0	0	0	0	0	0	0	0	0	0	0	0	0	0	0	0	0	0	0	0	0	0	0	0	0	0	0	0	0	0	0	0	0	0	0	0	0	0	0	0	0
biocarta_srebp_control_of_lipid_synthesis_Main_Pathway	Biocarta 1.2	0	0	0	0	0	0	0	0	0	0	0	0	0	0	0	0	0	0	0	0	0	0	0	0	0	0	0	0	0	0	0	0	0	0	0	0	0	0	0	0	0	0	0	0	0	0	0	0
biocarta_srebp_control_of_lipid_synthesis_Pathway_(cholesterol_biosynthetic_process)	Biocarta 1.2	0	0	0	0	0	0	0	0	0	0	0	0	0	0	0	0	0	0	0	0	0	0	0	0	0	0	0	0	0	0	0	0	0	0	0	0	0	0	0	0	0	0	0	0	0	0	0	0
biocarta_stat3_signaling_Main_Pathway	Biocarta 1.2	0	0	0	0	0	0	0	0	0	0	0	0	0	0	0	0	0	0	0	0	0	0	0	0	0	0	0	0	0	0	0	0	0	0	0	0	0	0	0	0	0	0	0	0	0	0	0	0
biocarta_stathmin_and_breast_cancer_resistance_to_antimicrotubule_agents_Main_Pathway	Biocarta 1.2	0	0	0	0	0	0	0	0	0	0	0	0	0	0	0	0	0	0	0	0	0	0	0	0	0	0	0	0	0	0	0	0	0	0	0	0	0	0	0	0	0	0	0	0	0	0	0	0
biocarta_stress_induction_of_hsp_regulation_Main_Pathway	Biocarta 1.2	0	0	0	0	0	0	0	0	0	0	0	0	0	0	0	0	0	0	0	0	0	0	0	0	0	0	0	0	0	0	0	0	0	0	0	0	0	0	0	0	0	0	0	0	0	0	0	0
biocarta_stress_induction_of_hsp_regulation_Pathway_(Pathway_degradation_of_HSPB1)	Biocarta 1.2	0	0	0	0	0	0	0	0	0	0	0	0	0	0	0	0	0	0	0	0	0	0	0	0	0	0	0	0	0	0	0	0	0	0	0	0	0	0	0	0	0	0	0	0	0	0	0	0
biocarta_stress_induction_of_hsp_regulation_Pathway_(cell_survival)	Biocarta 1.2	0	0	0	0	0	0	0	0	0	0	0	0	0	0	0	0	0	0	0	0	0	0	0	0	0	0	0	0	0	0	0	0	0	0	0	0	0	0	0	0	0	0	0	0	0	0	0	0
biocarta_sumoylation_as_a_mechanism_to_modulate_ctbp_dependent_gene_responses_Main_Pathway	Biocarta 1.2	0	0	0	0	0	0	0	0	0	0	0	0	0	0	0	0	0	0	0	0	0	0	0	0	0	0	0	0	0	0	0	0	0	0	0	0	0	0	0	0	0	0	0	0	0	0	0	0
biocarta_sumoylation_by_ranbp2_regulates_transcriptional_repression_Main_Pathway	Biocarta 1.2	0	0	0	0	0	0	0	0	0	0	0	0	0	0	0	0	0	0	0	0	0	0	0	0	0	0	0	0	0	0	0	0	0	0	0	0	0	0	0	0	0	0	0	0	0	0	0	0
biocarta_t_cell_receptor_signaling_Main_Pathway	Biocarta 1.2	0	0	0	0	0	0	0	0	0	0	0	0	0	0	0	0	0	0	0	0	0	0	0	0	0	0	0	0	0	0	0	0	0	0	0	0	0	0	0	0	0	0	0	0	0	0	0	0
biocarta_t_cell_receptor_signaling_Pathway_(Pathway_protein_ubiquitination_of_PRKCA)	Biocarta 1.2	0	0	0	0	0	0	0	0	0	0	0	0	0	0	0	0	0	0	0	0	0	0	0	0	0	0	0	0	0	0	0	0	0	0	0	0	0	0	0	0	0	0	0	0	0	0	0	0
biocarta_tgf_beta_signaling_Main_Pathway	Biocarta 1.2	0	0	0	0	0	0	0	0	0	0	0	0	0	0	0	0	0	0	0	0	0	0	0	0	0	0	0	0	0	0	0	0	0	0	0	0	0	0	0	0	0	0	0	0	0	0	0	0
biocarta_the_41bb_dependent_immune_response_Main_Pathway	Biocarta 1.2	0	0	0	0	0	0	0	0	0	0	0	0	0	0	0	0	0	0	0	0	0	0	0	0	0	0	0	0	0	0	0	0	0	0	0	0	0	0	0	0	0	0	0	0	0	0	0	0
biocarta_the_co_stimulatory_signal_during_t_cell_activation_Main_Pathway	Biocarta 1.2	0	0	0	0	0	0	0	0	0	0	0	0	0	0	0	0	0	0	0	0	0	0	0	0	0	0	0	0	0	0	0	0	0	0	0	0	0	0	0	0	0	0	0	0	0	0	0	0
biocarta_the_co_stimulatory_signal_during_t_cell_activation_Pathway_(T_cell_activation)	Biocarta 1.2	0	0	0	0	0	0	0	0	0	0	0	0	0	0	0	0	0	0	0	0	0	0	0	0	0	0	0	0	0	0	0	0	0	0	0	0	0	0	0	0	0	0	0	0	0	0	0	0
biocarta_the_igf_1_receptor_and_longevity_Main_Pathway	Biocarta 1.2	0	0	0	0	0	0	0	0	0	0	0	0	0	0	0	0	0	0	0	0	0	0	0	0	0	0	0	0	0	0	0	0	0	0	0	0	0	0	0	0	0	0	0	0	0	0	0	0
biocarta_the_igf_1_receptor_and_longevity_Pathway_(Pathway_degradation_of_CAT)	Biocarta 1.2	0	0	0	0	0	0	0	0	0	0	0	0	0	0	0	0	0	0	0	0	0	0	0	0	0	0	0	0	0	0	0	0	0	0	0	0	0	0	0	0	0	0	0	0	0	0	0	0
biocarta_the_igf_1_receptor_and_longevity_Pathway_(cell_survival)	Biocarta 1.2	0	0	0	0	0	0	0	0	0	0	0	0	0	0	0	0	0	0	0	0	0	0	0	0	0	0	0	0	0	0	0	0	0	0	0	0	0	0	0	0	0	0	0	0	0	0	0	0
biocarta_the_igf_1_receptor_and_longevity_Pathway_(superoxide_release)	Biocarta 1.2	0	0	0	0	0	0	0	0	0	0	0	0	0	0	0	0	0	0	0	0	0	0	0	0	0	0	0	0	0	0	0	0	0	0	0	0	0	0	0	0	0	0	0	0	0	0	0	0
biocarta_the_prc2_complex_sets_long_term_gene_silencing_through_modification_of_histone_tails_Main_Pathway	Biocarta 1.2	0	0	0	0	0	0	0	0	0	0	0	0	0	0	0	0	0	0	0	0	0	0	0	0	0	0	0	0	0	0	0	0	0	0	0	0	0	0	0	0	0	0	0	0	0	0	0	0
biocarta_the_prc2_complex_sets_long_term_gene_silencing_through_modification_of_histone_tails_Pathway_(histone_deacetylation)	Biocarta 1.2	0	0	0	0	0	0	0	0	0	0	0	0	0	0	0	0	0	0	0	0	0	0	0	0	0	0	0	0	0	0	0	0	0	0	0	0	0	0	0	0	0	0	0	0	0	0	0	0
biocarta_the_prc2_complex_sets_long_term_gene_silencing_through_modification_of_histone_tails_Pathway_(histone_methylation)	Biocarta 1.2	0	0	0	0	0	0	0	0	0	0	0	0	0	0	0	0	0	0	0	0	0	0	0	0	0	0	0	0	0	0	0	0	0	0	0	0	0	0	0	0	0	0	0	0	0	0	0	0
biocarta_thrombin_signaling_and_protease_activated_receptors_Main_Pathway	Biocarta 1.2	0	0	0	0	0	0	0	0	0	0	0	0	0	0	0	0	0	0	0	0	0	0	0	0	0	0	0	0	0	0	0	0	0	0	0	0	0	0	0	0	0	0	0	0	0	0	0	0
biocarta_tnf_stress_related_signaling_Main_Pathway	Biocarta 1.2	0	0	0	0	0	0	0	0	0	0	0	0	0	0	0	0	0	0	0	0	0	0	0	0	0	0	0	0	0	0	0	0	0	0	0	0	0	0	0	0	0	0	0	0	0	0	0	0
biocarta_tnfr1_signaling_Main_Pathway	Biocarta 1.2	0	0	0	0	0	0	0	0	0	0	0	0	0	0	0	0	0	0	0	0	0	0	0	0	0	0	0	0	0	0	0	0	0	0	0	0	0	0	0	0	0	0	0	0	0	0	0	0
biocarta_tnfr2_signaling_Main_Pathway	Biocarta 1.2	0	0	0	0	0	0	0	0	0	0	0	0	0	0	0	0	0	0	0	0	0	0	0	0	0	0	0	0	0	0	0	0	0	0	0	0	0	0	0	0	0	0	0	0	0	0	0	0
biocarta_tnfr2_signaling_Pathway_(Pathway_protein_ubiquitination_of_MAP3K1_TNFAIP3_MAP3K14)	Biocarta 1.2	0	0	0	0	0	0	0	0	0	0	0	0	0	0	0	0	0	0	0	0	0	0	0	0	0	0	0	0	0	0	0	0	0	0	0	0	0	0	0	0	0	0	0	0	0	0	0	0
biocarta_toll_like_receptor_Main_Pathway	Biocarta 1.2	0	0	0	0	0	0	0	0	0	0	0	0	0	0	0	0	0	0	0	0	0	0	0	0	0	0	0	0	0	0	0	0	0	0	0	0	0	0	0	0	0	0	0	0	0	0	0	0
biocarta_toll_like_receptor_Pathway_(Pathway_protein_ubiquitination_of_CHUK_MAP3K1)	Biocarta 1.2	0	0	0	0	0	0	0	0	0	0	0	0	0	0	0	0	0	0	0	0	0	0	0	0	0	0	0	0	0	0	0	0	0	0	0	0	0	0	0	0	0	0	0	0	0	0	0	0
biocarta_tpo_signaling_Main_Pathway	Biocarta 1.2	0	0	0	0	0	0	0	0	0	0	0	0	0	0	0	0	0	0	0	0	0	0	0	0	0	0	0	0	0	0	0	0	0	0	0	0	0	0	0	0	0	0	0	0	0	0	0	0
biocarta_transcription_factor_creb_and_its_extracellular_signals_Main_Pathway	Biocarta 1.2	0	0	0	0	0	0	0	0	0	0	0	0	0	0	0	0	0	0	0	0	0	0	0	0	0	0	0	0	0	0	0	0	0	0	0	0	0	0	0	0	0	0	0	0	0	0	0	0
biocarta_transcription_regulation_by_methyltransferase_of_carm1_Main_Pathway	Biocarta 1.2	0	0	0	0	0	0	0	0	0	0	0	0	0	0	0	0	0	0	0	0	0	0	0	0	0	0	0	0	0	0	0	0	0	0	0	0	0	0	0	0	0	0	0	0	0	0	0	0
biocarta_transcription_regulation_by_methyltransferase_of_carm1_Pathway_(histone_acetylation)	Biocarta 1.2	0	0	0	0	0	0	0	0	0	0	0	0	0	0	0	0	0	0	0	0	0	0	0	0	0	0	0	0	0	0	0	0	0	0	0	0	0	0	0	0	0	0	0	0	0	0	0	0
biocarta_transcription_regulation_by_methyltransferase_of_carm1_Pathway_(histone_methylation)	Biocarta 1.2	0	0	0	0	0	0	0	0	0	0	0	0	0	0	0	0	0	0	0	0	0	0	0	0	0	0	0	0	0	0	0	0	0	0	0	0	0	0	0	0	0	0	0	0	0	0	0	0
biocarta_transcriptional_activation_of_dbpb_from_mrna_Main_Pathway	Biocarta 1.2	0	0	0	0	0	0	0	0	0	0	0	0	0	0	0	0	0	0	0	0	0	0	0	0	0	0	0	0	0	0	0	0	0	0	0	0	0	0	0	0	0	0	0	0	0	0	0	0
biocarta_trefoil_factors_initiate_mucosal_healing_Main_Pathway	Biocarta 1.2	0	0	0	0	0	0	0	0	0	0	0	0	0	0	0	0	0	0	0	0	0	0	0	0	0	0	0	0	0	0	0	0	0	0	0	0	0	0	0	0	0	0	0	0	0	0	0	0
biocarta_trefoil_factors_initiate_mucosal_healing_Pathway_(Pathway_protein_ubiquitination_of_CHUK)	Biocarta 1.2	0	0	0	0	0	0	0	0	0	0	0	0	0	0	0	0	0	0	0	0	0	0	0	0	0	0	0	0	0	0	0	0	0	0	0	0	0	0	0	0	0	0	0	0	0	0	0	0
biocarta_trka_receptor_signaling_Main_Pathway	Biocarta 1.2	0	0	0	0	0	0	0	0	0	0	0	0	0	0	0	0	0	0	0	0	0	0	0	0	0	0	0	0	0	0	0	0	0	0	0	0	0	0	0	0	0	0	0	0	0	0	0	0
biocarta_trka_receptor_signaling_Pathway_(cell_growth_and_or_maintenance)	Biocarta 1.2	0	0	0	0	0	0	0	0	0	0	0	0	0	0	0	0	0	0	0	0	0	0	0	0	0	0	0	0	0	0	0	0	0	0	0	0	0	0	0	0	0	0	0	0	0	0	0	0
biocarta_tsp_1_induced_apoptosis_in_microvascular_endothelial_cell_Main_Pathway	Biocarta 1.2	0	0	0	0	0	0	0	0	0	0	0	0	0	0	0	0	0	0	0	0	0	0	0	0	0	0	0	0	0	0	0	0	0	0	0	0	0	0	0	0	0	0	0	0	0	0	0	0
biocarta_tumor_suppressor_arf_inhibits_ribosomal_biogenesis_Main_Pathway	Biocarta 1.2	0	0	0	0	0	0	0	0	0	0	0	0	0	0	0	0	0	0	0	0	0	0	0	0	0	0	0	0	0	0	0	0	0	0	0	0	0	0	0	0	0	0	0	0	0	0	0	0
biocarta_tumor_suppressor_arf_inhibits_ribosomal_biogenesis_Pathway_(Pathway_degradation_of_CDKN2A)	Biocarta 1.2	0	0	0	0	0	0	0	0	0	0	0	0	0	0	0	0	0	0	0	0	0	0	0	0	0	0	0	0	0	0	0	0	0	0	0	0	0	0	0	0	0	0	0	0	0	0	0	0
biocarta_tumor_suppressor_arf_inhibits_ribosomal_biogenesis_Pathway_(ribosome_biogenesis)	Biocarta 1.2	0	0	0	0	0	0	0	0	0	0	0	0	0	0	0	0	0	0	0	0	0	0	0	0	0	0	0	0	0	0	0	0	0	0	0	0	0	0	0	0	0	0	0	0	0	0	0	0
biocarta_ucalpain_and_friends_in_cell_spread_Main_Pathway	Biocarta 1.2	0	0	0	0	0	0	0	0	0	0	0	0	0	0	0	0	0	0	0	0	0	0	0	0	0	0	0	0	0	0	0	0	0	0	0	0	0	0	0	0	0	0	0	0	0	0	0	0
biocarta_vegf_hypoxia_and_angiogenesis_Main_Pathway	Biocarta 1.2	-32.3627	-33.9025	-2.2938	-33.3374	-31.8893	-35.3553	-32.4802	-34.9299	-36.6915	-35.281	-33.98	-34.006	-36.1522	-29.4272	-30.8878	-27.6094	-33.981	-33.7117	-36.7918	-31.771	-32.5805	-28.5349	-32.9707	-25.7102	-35.1704	-34.3245	-34.1296	-31.1755	-31.7105	-30.2852	-35.1555	-33.694	-24.8741	-33.5574	-34.1099	-35.7693	-35.6995	-33.7152	-30.5337	-32.5924	-35.9811	-31.4705	-36.7199	-34.7511	-36.7929	-36.0679	-35.9697	-35.3608
biocarta_vegf_hypoxia_and_angiogenesis_Pathway_(cell_migration)	Biocarta 1.2	0	0	0	0	0	0	0	0	0	0	0	0	0	0	0	0	0	0	0	0	0	0	0	0	0	0	0	0	0	0	0	0	0	0	0	0	0	0	0	0	0	0	0	0	0	0	0	0
biocarta_visceral_fat_deposits_and_the_metabolic_syndrome_Main_Pathway	Biocarta 1.2	0	0	0	0	0	0	0	0	0	0	0	0	0	0	0	0	0	0	0	0	0	0	0	0	0	0	0	0	0	0	0	0	0	0	0	0	0	0	0	0	0	0	0	0	0	0	0	0
biocarta_west_nile_virus_Main_Pathway	Biocarta 1.2	0	0	0	0	0	0	0	0	0	0	0	0	0	0	0	0	0	0	0	0	0	0	0	0	0	0	0	0	0	0	0	0	0	0	0	0	0	0	0	0	0	0	0	0	0	0	0	0
biocarta_west_nile_virus_Pathway_(apoptosis)	Biocarta 1.2	0	0	0	0	0	0	0	0	0	0	0	0	0	0	0	0	0	0	0	0	0	0	0	0	0	0	0	0	0	0	0	0	0	0	0	0	0	0	0	0	0	0	0	0	0	0	0	0
biocarta_wnt_lrp6_signalling_Main_Pathway	Biocarta 1.2	0	0	0	0	0	0	0	0	0	0	0	0	0	0	0	0	0	0	0	0	0	0	0	0	0	0	0	0	0	0	0	0	0	0	0	0	0	0	0	0	0	0	0	0	0	0	0	0
biocarta_wnt_signaling_Main_Pathway	Biocarta 1.2	0	0	0	0	0	0	0	0	0	0	0	0	0	0	0	0	0	0	0	0	0	0	0	0	0	0	0	0	0	0	0	0	0	0	0	0	0	0	0	0	0	0	0	0	0	0	0	0
biocarta_y_branching_of_actin_filaments_Main_Pathway	Biocarta 1.2	0	0	0	0	0	0	0	0	0	0	0	0	0	0	0	0	0	0	0	0	0	0	0	0	0	0	0	0	0	0	0	0	0	0	0	0	0	0	0	0	0	0	0	0	0	0	0	0
biocarta_yaci_and_bcma_stimulation_of_b_cell_immune_responses_Main_Pathway	Biocarta 1.2	0	0	0	0	0	0	0	0	0	0	0	0	0	0	0	0	0	0	0	0	0	0	0	0	0	0	0	0	0	0	0	0	0	0	0	0	0	0	0	0	0	0	0	0	0	0	0	0
reactome_2_LTR_circle_formation_Main_Pathway	Reactome 1.3	0	0	0	0	0	0	0	0	0	0	0	0	0	0	0	0	0	0	0	0	0	0	0	0	0	0	0	0	0	0	0	0	0	0	0	0	0	0	0	0	0	0	0	0	0	0	0	0
reactome_ABCA_transporters_in_lipid_homeostasis_Main_Pathway	Reactome 1.3	0	0	0	0	0	0	0	0	0	0	0	0	0	0	0	0	0	0	0	0	0	0	0	0	0	0	0	0	0	0	0	0	0	0	0	0	0	0	0	0	0	0	0	0	0	0	0	0
reactome_ABC_family_proteins_mediated_transport_Main_Pathway	Reactome 1.3	0	0	0	0	0	0	0	0	0	0	0	0	0	0	0	0	0	0	0	0	0	0	0	0	0	0	0	0	0	0	0	0	0	0	0	0	0	0	0	0	0	0	0	0	0	0	0	0
reactome_ADP_signalling_through_P2Y_purinoceptor_12_Main_Pathway	Reactome 1.3	0	0	0	0	0	0	0	0	0	0	0	0	0	0	0	0	0	0	0	0	0	0	0	0	0	0	0	0	0	0	0	0	0	0	0	0	0	0	0	0	0	0	0	0	0	0	0	0
reactome_ADP_signalling_through_P2Y_purinoceptor_1_Main_Pathway	Reactome 1.3	0	0	0	0	0	0	0	0	0	0	0	0	0	0	0	0	0	0	0	0	0	0	0	0	0	0	0	0	0	0	0	0	0	0	0	0	0	0	0	0	0	0	0	0	0	0	0	0
reactome_AKT_mediated_inactivation_of_FOXO1A_Main_Pathway	Reactome 1.3	0	0	0	0	0	0	0	0	0	0	0	0	0	0	0	0	0	0	0	0	0	0	0	0	0	0	0	0	0	0	0	0	0	0	0	0	0	0	0	0	0	0	0	0	0	0	0	0
reactome_AKT_phosphorylates_targets_in_the_cytosol_Main_Pathway	Reactome 1.3	0	0	0	0	0	0	0	0	0	0	0	0	0	0	0	0	0	0	0	0	0	0	0	0	0	0	0	0	0	0	0	0	0	0	0	0	0	0	0	0	0	0	0	0	0	0	0	0
reactome_AKT_phosphorylates_targets_in_the_nucleus_Main_Pathway	Reactome 1.3	0	0	0	0	0	0	0	0	0	0	0	0	0	0	0	0	0	0	0	0	0	0	0	0	0	0	0	0	0	0	0	0	0	0	0	0	0	0	0	0	0	0	0	0	0	0	0	0
reactome_AMPK_inhibits_chREBP_transcriptional_activation_activity_Main_Pathway	Reactome 1.3	0	0	0	0	0	0	0	0	0	0	0	0	0	0	0	0	0	0	0	0	0	0	0	0	0	0	0	0	0	0	0	0	0	0	0	0	0	0	0	0	0	0	0	0	0	0	0	0
reactome_APC_C_Cdc20_mediated_degradation_of_Cyclin_B_Main_Pathway	Reactome 1.3	0	0	0	0	0	0	0	0	0	0	0	0	0	0	0	0	0	0	0	0	0	0	0	0	0	0	0	0	0	0	0	0	0	0	0	0	0	0	0	0	0	0	0	0	0	0	0	0
reactome_APC_C_Cdc20_mediated_degradation_of_Securin_Main_Pathway	Reactome 1.3	0	0	0	0	0	0	0	0	0	0	0	0	0	0	0	0	0	0	0	0	0	0	0	0	0	0	0	0	0	0	0	0	0	0	0	0	0	0	0	0	0	0	0	0	0	0	0	0
reactome_APC_C_Cdc20_mediated_degradation_of_mitotic_proteins_Main_Pathway	Reactome 1.3	0	0	0	0	0	0	0	0	0	0	0	0	0	0	0	0	0	0	0	0	0	0	0	0	0	0	0	0	0	0	0	0	0	0	0	0	0	0	0	0	0	0	0	0	0	0	0	0
reactome_APC_C_Cdh1_mediated_degradation_of_Cdc20_and_other_APC_C_Cdh1_targeted_proteins_in_late_mitosis_early_G1_Main_Pathway	Reactome 1.3	0	0	0	0	0	0	0	0	0	0	0	0	0	0	0	0	0	0	0	0	0	0	0	0	0	0	0	0	0	0	0	0	0	0	0	0	0	0	0	0	0	0	0	0	0	0	0	0
reactome_APC_Cdc20_mediated_degradation_of_Nek2A_Main_Pathway	Reactome 1.3	0	0	0	0	0	0	0	0	0	0	0	0	0	0	0	0	0	0	0	0	0	0	0	0	0	0	0	0	0	0	0	0	0	0	0	0	0	0	0	0	0	0	0	0	0	0	0	0
reactome_APOBEC3G_mediated_resistance_to_HIV_1_infection_Main_Pathway	Reactome 1.3	0	0	0	0	0	0	0	0	0	0	0	0	0	0	0	0	0	0	0	0	0	0	0	0	0	0	0	0	0	0	0	0	0	0	0	0	0	0	0	0	0	0	0	0	0	0	0	0
reactome_ARMS_mediated_activation_Main_Pathway	Reactome 1.3	0	0	0	0	0	0	0	0	0	0	0	0	0	0	0	0	0	0	0	0	0	0	0	0	0	0	0	0	0	0	0	0	0	0	0	0	0	0	0	0	0	0	0	0	0	0	0	0
reactome_ATF6_alpha_activates_chaperone_genes_Main_Pathway	Reactome 1.3	0	0	0	0	0	0	0	0	0	0	0	0	0	0	0	0	0	0	0	0	0	0	0	0	0	0	0	0	0	0	0	0	0	0	0	0	0	0	0	0	0	0	0	0	0	0	0	0
reactome_ATF6_alpha_activates_chaperones_Main_Pathway	Reactome 1.3	0	0	0	0	0	0	0	0	0	0	0	0	0	0	0	0	0	0	0	0	0	0	0	0	0	0	0	0	0	0	0	0	0	0	0	0	0	0	0	0	0	0	0	0	0	0	0	0
reactome_ATM_mediated_phosphorylation_of_repair_proteins_Main_Pathway	Reactome 1.3	0	0	0	0	0	0	0	0	0	0	0	0	0	0	0	0	0	0	0	0	0	0	0	0	0	0	0	0	0	0	0	0	0	0	0	0	0	0	0	0	0	0	0	0	0	0	0	0
reactome_ATP_sensitive_Potassium_channels_Main_Pathway	Reactome 1.3	0	0	0	0	0	0	0	0	0	0	0	0	0	0	0	0	0	0	0	0	0	0	0	0	0	0	0	0	0	0	0	0	0	0	0	0	0	0	0	0	0	0	0	0	0	0	0	0
reactome_AUF1_hnRNP_D0_destabilizes_mRNA_Main_Pathway	Reactome 1.3	0	0	0	0	0	0	0	0	0	0	0	0	0	0	0	0	0	0	0	0	0	0	0	0	0	0	0	0	0	0	0	0	0	0	0	0	0	0	0	0	0	0	0	0	0	0	0	0
reactome_A_tetrasaccharide_linker_sequence_is_required_for_GAG_synthesis_Main_Pathway	Reactome 1.3	35.3429	43.9754	14.5269	31.1111	36.2763	33.8227	35.8929	41.0779	42.0318	44.5653	34.4434	40.6422	46.1081	34.4047	30.9898	33.6895	43.137	35.1582	41.1251	38.2747	30.3384	32.8612	36.9716	28.6387	38.1745	36.1381	31.5241	33.818	37.6436	36.3698	38.1208	36.0999	27.3464	42.7607	39.5356	39.7688	35.6722	33.6281	34.9161	40.324	45.5159	36.852	37.9706	35.3869	46.5851	37.3156	38.416	42.7187
reactome_A_third_proteolytic_cleavage_releases_NICD_Main_Pathway	Reactome 1.3	0	0	0	0	0	0	0	0	0	0	0	0	0	0	0	0	0	0	0	0	0	0	0	0	0	0	0	0	0	0	0	0	0	0	0	0	0	0	0	0	0	0	0	0	0	0	0	0
reactome_Abacavir_metabolism_Main_Pathway	Reactome 1.3	0	0	0	0	0	0	0	0	0	0	0	0	0	0	0	0	0	0	0	0	0	0	0	0	0	0	0	0	0	0	0	0	0	0	0	0	0	0	0	0	0	0	0	0	0	0	0	0
reactome_Abacavir_transmembrane_transport_Main_Pathway	Reactome 1.3	0	0	0	0	0	0	0	0	0	0	0	0	0	0	0	0	0	0	0	0	0	0	0	0	0	0	0	0	0	0	0	0	0	0	0	0	0	0	0	0	0	0	0	0	0	0	0	0
reactome_Abnormal_metabolism_in_phenylketonuria_Main_Pathway	Reactome 1.3	0	0	0	0	0	0	0	0	0	0	0	0	0	0	0	0	0	0	0	0	0	0	0	0	0	0	0	0	0	0	0	0	0	0	0	0	0	0	0	0	0	0	0	0	0	0	0	0
reactome_Abortive_elongation_of_HIV_1_transcript_in_the_absence_of_Tat_Main_Pathway	Reactome 1.3	0	0	0	0	0	0	0	0	0	0	0	0	0	0	0	0	0	0	0	0	0	0	0	0	0	0	0	0	0	0	0	0	0	0	0	0	0	0	0	0	0	0	0	0	0	0	0	0
reactome_Acetylcholine_Neurotransmitter_Release_Cycle_Main_Pathway	Reactome 1.3	0	0	0	0	0	0	0	0	0	0	0	0	0	0	0	0	0	0	0	0	0	0	0	0	0	0	0	0	0	0	0	0	0	0	0	0	0	0	0	0	0	0	0	0	0	0	0	0
reactome_Acetylcholine_regulates_insulin_secretion_Main_Pathway	Reactome 1.3	0	0	0	0	0	0	0	0	0	0	0	0	0	0	0	0	0	0	0	0	0	0	0	0	0	0	0	0	0	0	0	0	0	0	0	0	0	0	0	0	0	0	0	0	0	0	0	0
reactome_Activated_NOTCH1_Transmits_Signal_to_the_Nucleus_Main_Pathway	Reactome 1.3	9.58942	11.5178	10.6307	13.7892	13.2143	13.7508	13.9883	14.1334	14.8313	13.3511	12.1453	14.616	11.3986	11.508	11.5166	11.4638	12.6082	13.002	15.5598	13.312	11.1274	11.9803	12.6495	13.8282	14.578	13.6763	14.5128	11.5768	15.6353	11.6299	14.047	15.1542	15.0887	15.2382	14.0956	12.9735	15.3356	13.5333	11.5163	12.2325	9.59057	13.9982	14.757	12.8723	13.8622	14.3208	13.8815	11.7335
reactome_Activated_point_mutants_of_FGFR2_Main_Pathway	Reactome 1.3	68.8533	54.961	-10.642	79.4719	73.1834	81.9619	83.2394	72.8763	86.4549	54.0441	77.5036	76.8704	53.3661	60.2918	77.1662	58.9226	79.8044	80.3437	57.5978	80.1682	66.791	60.996	81.4079	66.76	77.8198	81.5622	75.908	76.9278	48.2071	70.2989	78.1486	59.1121	64.6505	48.1988	78.7461	53.8731	82.8699	67.0112	68.5535	73.9631	57.7699	62.7259	56.9094	77.5661	62.0821	53.1037	73.1738	78.6635
reactome_Activation_of_ATR_in_response_to_replication_stress_Main_Pathway	Reactome 1.3	0	0	0	0	0	0	0	0	0	0	0	0	0	0	0	0	0	0	0	0	0	0	0	0	0	0	0	0	0	0	0	0	0	0	0	0	0	0	0	0	0	0	0	0	0	0	0	0
reactome_Activation_of_BAD_and_translocation_to_mitochondria_Main_Pathway	Reactome 1.3	0	0	0	0	0	0	0	0	0	0	0	0	0	0	0	0	0	0	0	0	0	0	0	0	0	0	0	0	0	0	0	0	0	0	0	0	0	0	0	0	0	0	0	0	0	0	0	0
reactome_Activation_of_BID_and_translocation_to_mitochondria_Main_Pathway	Reactome 1.3	0	0	0	0	0	0	0	0	0	0	0	0	0	0	0	0	0	0	0	0	0	0	0	0	0	0	0	0	0	0	0	0	0	0	0	0	0	0	0	0	0	0	0	0	0	0	0	0
reactome_Activation_of_BIM_and_translocation_to_mitochondria_Main_Pathway	Reactome 1.3	0	0	0	0	0	0	0	0	0	0	0	0	0	0	0	0	0	0	0	0	0	0	0	0	0	0	0	0	0	0	0	0	0	0	0	0	0	0	0	0	0	0	0	0	0	0	0	0
reactome_Activation_of_BMF_and_translocation_to_mitochondria_Main_Pathway	Reactome 1.3	0	0	0	0	0	0	0	0	0	0	0	0	0	0	0	0	0	0	0	0	0	0	0	0	0	0	0	0	0	0	0	0	0	0	0	0	0	0	0	0	0	0	0	0	0	0	0	0
reactome_Activation_of_C3_and_C5_Main_Pathway	Reactome 1.3	0	0	0	0	0	0	0	0	0	0	0	0	0	0	0	0	0	0	0	0	0	0	0	0	0	0	0	0	0	0	0	0	0	0	0	0	0	0	0	0	0	0	0	0	0	0	0	0
reactome_Activation_of_DNA_fragmentation_factor_Main_Pathway	Reactome 1.3	0	0	0	0	0	0	0	0	0	0	0	0	0	0	0	0	0	0	0	0	0	0	0	0	0	0	0	0	0	0	0	0	0	0	0	0	0	0	0	0	0	0	0	0	0	0	0	0
reactome_Activation_of_G_protein_gated_Potassium_channels_Main_Pathway	Reactome 1.3	0	0	0	0	0	0	0	0	0	0	0	0	0	0	0	0	0	0	0	0	0	0	0	0	0	0	0	0	0	0	0	0	0	0	0	0	0	0	0	0	0	0	0	0	0	0	0	0
reactome_Activation_of_IRF3_IRF7_mediated_by_TBK1_IKK_epsilon_Main_Pathway	Reactome 1.3	0	0	0	0	0	0	0	0	0	0	0	0	0	0	0	0	0	0	0	0	0	0	0	0	0	0	0	0	0	0	0	0	0	0	0	0	0	0	0	0	0	0	0	0	0	0	0	0
reactome_Activation_of_Matrix_Metalloproteinases_Main_Pathway	Reactome 1.3	0	0	0	0	0	0	0	0	0	0	0	0	0	0	0	0	0	0	0	0	0	0	0	0	0	0	0	0	0	0	0	0	0	0	0	0	0	0	0	0	0	0	0	0	0	0	0	0
reactome_Activation_of_NF_kappaB_in_B_cells_Main_Pathway	Reactome 1.3	0	0	0	0	0	0	0	0	0	0	0	0	0	0	0	0	0	0	0	0	0	0	0	0	0	0	0	0	0	0	0	0	0	0	0	0	0	0	0	0	0	0	0	0	0	0	0	0
reactome_Activation_of_NIMA_Kinases_NEK9_NEK6_NEK7_Main_Pathway	Reactome 1.3	0	0	0	0	0	0	0	0	0	0	0	0	0	0	0	0	0	0	0	0	0	0	0	0	0	0	0	0	0	0	0	0	0	0	0	0	0	0	0	0	0	0	0	0	0	0	0	0
reactome_Activation_of_NOXA_and_translocation_to_mitochondria_Main_Pathway	Reactome 1.3	0	0	0	0	0	0	0	0	0	0	0	0	0	0	0	0	0	0	0	0	0	0	0	0	0	0	0	0	0	0	0	0	0	0	0	0	0	0	0	0	0	0	0	0	0	0	0	0
reactome_Activation_of_PKB_Main_Pathway	Reactome 1.3	0	0	0	0	0	0	0	0	0	0	0	0	0	0	0	0	0	0	0	0	0	0	0	0	0	0	0	0	0	0	0	0	0	0	0	0	0	0	0	0	0	0	0	0	0	0	0	0
reactome_Activation_of_PPARGC1A_PGC_1alpha_by_phosphorylation_Main_Pathway	Reactome 1.3	0	0	0	0	0	0	0	0	0	0	0	0	0	0	0	0	0	0	0	0	0	0	0	0	0	0	0	0	0	0	0	0	0	0	0	0	0	0	0	0	0	0	0	0	0	0	0	0
reactome_Activation_of_PUMA_and_translocation_to_mitochondria_Main_Pathway	Reactome 1.3	0	0	0	0	0	0	0	0	0	0	0	0	0	0	0	0	0	0	0	0	0	0	0	0	0	0	0	0	0	0	0	0	0	0	0	0	0	0	0	0	0	0	0	0	0	0	0	0
reactome_Activation_of_RAS_in_B_cells_Main_Pathway	Reactome 1.3	0	0	0	0	0	0	0	0	0	0	0	0	0	0	0	0	0	0	0	0	0	0	0	0	0	0	0	0	0	0	0	0	0	0	0	0	0	0	0	0	0	0	0	0	0	0	0	0
reactome_Activation_of_Rac_Main_Pathway	Reactome 1.3	14.5499	-0.422778	-8.55788	17.881	14.4832	15.6288	17.179	14.994	13.3355	-3.7603	17.0433	10.1225	0.951466	12.6683	16.8096	11.899	13.6831	17.1462	3.13994	14.9542	12.0804	9.1262	16.1952	16.8673	11.0976	15.5309	15.3796	15.8489	-5.06505	15.5155	16.36	11.2659	14.6415	0.433967	17.323	-5.13033	14.6266	4.7909	16.9145	16.021	-5.72465	14.4879	-4.1738	16.7956	2.13579	2.1346	7.16621	13.0633
reactome_Activation_of_caspases_through_apoptosome_mediated_cleavage_Main_Pathway	Reactome 1.3	0	0	0	0	0	0	0	0	0	0	0	0	0	0	0	0	0	0	0	0	0	0	0	0	0	0	0	0	0	0	0	0	0	0	0	0	0	0	0	0	0	0	0	0	0	0	0	0
reactome_Activation_of_gene_expression_by_SREBF_SREBP__Main_Pathway	Reactome 1.3	0	0	0	0	0	0	0	0	0	0	0	0	0	0	0	0	0	0	0	0	0	0	0	0	0	0	0	0	0	0	0	0	0	0	0	0	0	0	0	0	0	0	0	0	0	0	0	0
reactome_Activation_of_the_AP_1_family_of_transcription_factors_Main_Pathway	Reactome 1.3	0	0	0	0	0	0	0	0	0	0	0	0	0	0	0	0	0	0	0	0	0	0	0	0	0	0	0	0	0	0	0	0	0	0	0	0	0	0	0	0	0	0	0	0	0	0	0	0
reactome_Activation_of_the_mRNA_upon_binding_of_the_cap_binding_complex_and_eIFs_and_subsequent_binding_to_43S_Main_Pathway	Reactome 1.3	0	0	0	0	0	0	0	0	0	0	0	0	0	0	0	0	0	0	0	0	0	0	0	0	0	0	0	0	0	0	0	0	0	0	0	0	0	0	0	0	0	0	0	0	0	0	0	0
reactome_Activation_of_the_phototransduction_cascade_Main_Pathway	Reactome 1.3	0	0	0	0	0	0	0	0	0	0	0	0	0	0	0	0	0	0	0	0	0	0	0	0	0	0	0	0	0	0	0	0	0	0	0	0	0	0	0	0	0	0	0	0	0	0	0	0
reactome_Activation_of_the_pre_replicative_complex_Main_Pathway	Reactome 1.3	0	0	0	0	0	0	0	0	0	0	0	0	0	0	0	0	0	0	0	0	0	0	0	0	0	0	0	0	0	0	0	0	0	0	0	0	0	0	0	0	0	0	0	0	0	0	0	0
reactome_Acyl_chain_remodeling_of_CL_Main_Pathway	Reactome 1.3	0	0	0	0	0	0	0	0	0	0	0	0	0	0	0	0	0	0	0	0	0	0	0	0	0	0	0	0	0	0	0	0	0	0	0	0	0	0	0	0	0	0	0	0	0	0	0	0
reactome_Acyl_chain_remodeling_of_DAG_and_TAG_Main_Pathway	Reactome 1.3	0	0	0	0	0	0	0	0	0	0	0	0	0	0	0	0	0	0	0	0	0	0	0	0	0	0	0	0	0	0	0	0	0	0	0	0	0	0	0	0	0	0	0	0	0	0	0	0
reactome_Acyl_chain_remodelling_of_PC_Main_Pathway	Reactome 1.3	0	0	0	0	0	0	0	0	0	0	0	0	0	0	0	0	0	0	0	0	0	0	0	0	0	0	0	0	0	0	0	0	0	0	0	0	0	0	0	0	0	0	0	0	0	0	0	0
reactome_Acyl_chain_remodelling_of_PE_Main_Pathway	Reactome 1.3	0	0	0	0	0	0	0	0	0	0	0	0	0	0	0	0	0	0	0	0	0	0	0	0	0	0	0	0	0	0	0	0	0	0	0	0	0	0	0	0	0	0	0	0	0	0	0	0
reactome_Acyl_chain_remodelling_of_PG_Main_Pathway	Reactome 1.3	0	0	0	0	0	0	0	0	0	0	0	0	0	0	0	0	0	0	0	0	0	0	0	0	0	0	0	0	0	0	0	0	0	0	0	0	0	0	0	0	0	0	0	0	0	0	0	0
reactome_Acyl_chain_remodelling_of_PI_Main_Pathway	Reactome 1.3	0	0	0	0	0	0	0	0	0	0	0	0	0	0	0	0	0	0	0	0	0	0	0	0	0	0	0	0	0	0	0	0	0	0	0	0	0	0	0	0	0	0	0	0	0	0	0	0
reactome_Acyl_chain_remodelling_of_PS_Main_Pathway	Reactome 1.3	0	0	0	0	0	0	0	0	0	0	0	0	0	0	0	0	0	0	0	0	0	0	0	0	0	0	0	0	0	0	0	0	0	0	0	0	0	0	0	0	0	0	0	0	0	0	0	0
reactome_Adenosine_P1_receptors_Main_Pathway	Reactome 1.3	0	0	0	0	0	0	0	0	0	0	0	0	0	0	0	0	0	0	0	0	0	0	0	0	0	0	0	0	0	0	0	0	0	0	0	0	0	0	0	0	0	0	0	0	0	0	0	0
reactome_Adenylate_cyclase_activating_Main_Pathway	Reactome 1.3	0	0	0	0	0	0	0	0	0	0	0	0	0	0	0	0	0	0	0	0	0	0	0	0	0	0	0	0	0	0	0	0	0	0	0	0	0	0	0	0	0	0	0	0	0	0	0	0
reactome_Adenylate_cyclase_inhibitory_Main_Pathway	Reactome 1.3	0	0	0	0	0	0	0	0	0	0	0	0	0	0	0	0	0	0	0	0	0	0	0	0	0	0	0	0	0	0	0	0	0	0	0	0	0	0	0	0	0	0	0	0	0	0	0	0
reactome_Adherens_junctions_interactions_Main_Pathway	Reactome 1.3	0	0	0	0	0	0	0	0	0	0	0	0	0	0	0	0	0	0	0	0	0	0	0	0	0	0	0	0	0	0	0	0	0	0	0	0	0	0	0	0	0	0	0	0	0	0	0	0
reactome_Adrenaline_noradrenaline_inhibits_insulin_secretion_Main_Pathway	Reactome 1.3	0	0	0	0	0	0	0	0	0	0	0	0	0	0	0	0	0	0	0	0	0	0	0	0	0	0	0	0	0	0	0	0	0	0	0	0	0	0	0	0	0	0	0	0	0	0	0	0
reactome_Adrenaline_signalling_through_Alpha_2_adrenergic_receptor_Main_Pathway	Reactome 1.3	0	0	0	0	0	0	0	0	0	0	0	0	0	0	0	0	0	0	0	0	0	0	0	0	0	0	0	0	0	0	0	0	0	0	0	0	0	0	0	0	0	0	0	0	0	0	0	0
reactome_Adrenoceptors_Main_Pathway	Reactome 1.3	0	0	0	0	0	0	0	0	0	0	0	0	0	0	0	0	0	0	0	0	0	0	0	0	0	0	0	0	0	0	0	0	0	0	0	0	0	0	0	0	0	0	0	0	0	0	0	0
reactome_Advanced_glycosylation_endproduct_receptor_signaling_Main_Pathway	Reactome 1.3	0	0	0	0	0	0	0	0	0	0	0	0	0	0	0	0	0	0	0	0	0	0	0	0	0	0	0	0	0	0	0	0	0	0	0	0	0	0	0	0	0	0	0	0	0	0	0	0
reactome_Aflatoxin_activation_and_detoxification_Main_Pathway	Reactome 1.3	0	0	0	0	0	0	0	0	0	0	0	0	0	0	0	0	0	0	0	0	0	0	0	0	0	0	0	0	0	0	0	0	0	0	0	0	0	0	0	0	0	0	0	0	0	0	0	0
reactome_Alpha_defensins_Main_Pathway	Reactome 1.3	0	0	0	0	0	0	0	0	0	0	0	0	0	0	0	0	0	0	0	0	0	0	0	0	0	0	0	0	0	0	0	0	0	0	0	0	0	0	0	0	0	0	0	0	0	0	0	0
reactome_Alpha_oxidation_of_phytanate_Main_Pathway	Reactome 1.3	0	0	0	0	0	0	0	0	0	0	0	0	0	0	0	0	0	0	0	0	0	0	0	0	0	0	0	0	0	0	0	0	0	0	0	0	0	0	0	0	0	0	0	0	0	0	0	0
reactome_Alternative_complement_activation_Main_Pathway	Reactome 1.3	0	0	0	0	0	0	0	0	0	0	0	0	0	0	0	0	0	0	0	0	0	0	0	0	0	0	0	0	0	0	0	0	0	0	0	0	0	0	0	0	0	0	0	0	0	0	0	0
reactome_Amine_compound_SLC_transporters_Main_Pathway	Reactome 1.3	0	0	0	0	0	0	0	0	0	0	0	0	0	0	0	0	0	0	0	0	0	0	0	0	0	0	0	0	0	0	0	0	0	0	0	0	0	0	0	0	0	0	0	0	0	0	0	0
reactome_Amine_ligand_binding_receptors_Main_Pathway	Reactome 1.3	0	0	0	0	0	0	0	0	0	0	0	0	0	0	0	0	0	0	0	0	0	0	0	0	0	0	0	0	0	0	0	0	0	0	0	0	0	0	0	0	0	0	0	0	0	0	0	0
reactome_Amino_acid_and_oligopeptide_SLC_transporters_Main_Pathway	Reactome 1.3	0	0	0	0	0	0	0	0	0	0	0	0	0	0	0	0	0	0	0	0	0	0	0	0	0	0	0	0	0	0	0	0	0	0	0	0	0	0	0	0	0	0	0	0	0	0	0	0
reactome_Amino_acid_synthesis_and_interconversion_transamination__Main_Pathway	Reactome 1.3	0	0	0	0	0	0	0	0	0	0	0	0	0	0	0	0	0	0	0	0	0	0	0	0	0	0	0	0	0	0	0	0	0	0	0	0	0	0	0	0	0	0	0	0	0	0	0	0
reactome_Amino_acid_transport_across_the_plasma_membrane_Main_Pathway	Reactome 1.3	0	0	0	0	0	0	0	0	0	0	0	0	0	0	0	0	0	0	0	0	0	0	0	0	0	0	0	0	0	0	0	0	0	0	0	0	0	0	0	0	0	0	0	0	0	0	0	0
reactome_Amyloids_Main_Pathway	Reactome 1.3	0	0	0	0	0	0	0	0	0	0	0	0	0	0	0	0	0	0	0	0	0	0	0	0	0	0	0	0	0	0	0	0	0	0	0	0	0	0	0	0	0	0	0	0	0	0	0	0
reactome_Anchoring_fibril_formation_Main_Pathway	Reactome 1.3	0	0	0	0	0	0	0	0	0	0	0	0	0	0	0	0	0	0	0	0	0	0	0	0	0	0	0	0	0	0	0	0	0	0	0	0	0	0	0	0	0	0	0	0	0	0	0	0
reactome_Androgen_biosynthesis_Main_Pathway	Reactome 1.3	0	0	0	0	0	0	0	0	0	0	0	0	0	0	0	0	0	0	0	0	0	0	0	0	0	0	0	0	0	0	0	0	0	0	0	0	0	0	0	0	0	0	0	0	0	0	0	0
reactome_Antigen_Presentation_Folding_assembly_and_peptide_loading_of_class_I_MHC_Main_Pathway	Reactome 1.3	0	0	0	0	0	0	0	0	0	0	0	0	0	0	0	0	0	0	0	0	0	0	0	0	0	0	0	0	0	0	0	0	0	0	0	0	0	0	0	0	0	0	0	0	0	0	0	0
reactome_Antigen_activates_B_Cell_Receptor_BCR_leading_to_generation_of_second_messengers_Main_Pathway	Reactome 1.3	0	0	0	0	0	0	0	0	0	0	0	0	0	0	0	0	0	0	0	0	0	0	0	0	0	0	0	0	0	0	0	0	0	0	0	0	0	0	0	0	0	0	0	0	0	0	0	0
reactome_Antigen_processing_Ubiquitination_Proteasome_degradation_Main_Pathway	Reactome 1.3	0.562526	0.707347	0.0342318	0.848127	0.696022	0.733953	0.989147	0.832057	0.899051	1.03277	0.738661	1.1139	0.582141	0.926776	0.792723	1.11793	0.796395	0.594708	1.01716	0.793942	0.635163	0.978844	0.778653	1.08283	0.854387	0.76549	0.70251	0.814503	1.08987	0.8452	0.795325	0.746769	1.07418	0.950857	0.661402	0.637146	0.834214	1.01565	0.735396	0.744401	0.85114	0.843765	1.10594	0.761325	0.916211	0.764299	0.853241	0.831597
reactome_Apoptotic_cleavage_of_cell_adhesion_proteins_Main_Pathway	Reactome 1.3	8.91563	13.8344	10.9997	16.9388	12.7455	14.5538	16.0733	16.9032	13.9198	16.0725	15.3636	15.6398	15.8698	10.0892	15.9309	15.9502	15.6344	17.8455	13.4175	13.5559	6.64819	11.1216	15.2163	18.1055	10.9172	14.6002	13.9695	13.8575	17.516	13.8433	16.3093	14.9173	16.9834	15.6332	15.9994	19.1374	14.3626	18.4777	10.4838	16.5738	19.2446	12.4519	16.9181	14.7605	13.8015	17.4714	16.5383	14.9896
reactome_Apoptotic_cleavage_of_cellular_proteins_Main_Pathway	Reactome 1.3	0	0	0	0	0	0	0	0	0	0	0	0	0	0	0	0	0	0	0	0	0	0	0	0	0	0	0	0	0	0	0	0	0	0	0	0	0	0	0	0	0	0	0	0	0	0	0	0
reactome_Arachidonate_production_from_DAG_Main_Pathway	Reactome 1.3	0	0	0	0	0	0	0	0	0	0	0	0	0	0	0	0	0	0	0	0	0	0	0	0	0	0	0	0	0	0	0	0	0	0	0	0	0	0	0	0	0	0	0	0	0	0	0	0
reactome_Asparagine_N_linked_glycosylation_Main_Pathway	Reactome 1.3	0	0	0	0	0	0	0	0	0	0	0	0	0	0	0	0	0	0	0	0	0	0	0	0	0	0	0	0	0	0	0	0	0	0	0	0	0	0	0	0	0	0	0	0	0	0	0	0
reactome_Assembly_Of_The_HIV_Virion_Main_Pathway	Reactome 1.3	0	0	0	0	0	0	0	0	0	0	0	0	0	0	0	0	0	0	0	0	0	0	0	0	0	0	0	0	0	0	0	0	0	0	0	0	0	0	0	0	0	0	0	0	0	0	0	0
reactome_Assembly_of_the_ORC_complex_at_the_origin_of_replication_Main_Pathway	Reactome 1.3	0	0	0	0	0	0	0	0	0	0	0	0	0	0	0	0	0	0	0	0	0	0	0	0	0	0	0	0	0	0	0	0	0	0	0	0	0	0	0	0	0	0	0	0	0	0	0	0
reactome_Assembly_of_the_RAD50_MRE11_NBS1_complex_at_DNA_double_strand_breaks_Main_Pathway	Reactome 1.3	0	0	0	0	0	0	0	0	0	0	0	0	0	0	0	0	0	0	0	0	0	0	0	0	0	0	0	0	0	0	0	0	0	0	0	0	0	0	0	0	0	0	0	0	0	0	0	0
reactome_Assembly_of_the_RAD51_ssDNA_nucleoprotein_complex_Main_Pathway	Reactome 1.3	0	0	0	0	0	0	0	0	0	0	0	0	0	0	0	0	0	0	0	0	0	0	0	0	0	0	0	0	0	0	0	0	0	0	0	0	0	0	0	0	0	0	0	0	0	0	0	0
reactome_Association_of_TriC_CCT_with_target_proteins_during_biosynthesis_Main_Pathway	Reactome 1.3	0	0	0	0	0	0	0	0	0	0	0	0	0	0	0	0	0	0	0	0	0	0	0	0	0	0	0	0	0	0	0	0	0	0	0	0	0	0	0	0	0	0	0	0	0	0	0	0
reactome_Astrocytic_Glutamate_Glutamine_Uptake_And_Metabolism_Main_Pathway	Reactome 1.3	0	0	0	0	0	0	0	0	0	0	0	0	0	0	0	0	0	0	0	0	0	0	0	0	0	0	0	0	0	0	0	0	0	0	0	0	0	0	0	0	0	0	0	0	0	0	0	0
reactome_Asymmetric_localization_of_PCP_proteins_Main_Pathway	Reactome 1.3	0	0	0	0	0	0	0	0	0	0	0	0	0	0	0	0	0	0	0	0	0	0	0	0	0	0	0	0	0	0	0	0	0	0	0	0	0	0	0	0	0	0	0	0	0	0	0	0
reactome_Attachment_of_GPI_anchor_to_uPAR_Main_Pathway	Reactome 1.3	0	0	0	0	0	0	0	0	0	0	0	0	0	0	0	0	0	0	0	0	0	0	0	0	0	0	0	0	0	0	0	0	0	0	0	0	0	0	0	0	0	0	0	0	0	0	0	0
reactome_Attenuation_phase_Main_Pathway	Reactome 1.3	21.8409	34.9209	5.99564	12.2295	18.1147	23.874	14.9861	23.3427	21.4123	31.3729	18.3755	23.063	35.3184	10.4205	13.2486	17.2783	18.0968	15.0225	33.7459	13.4424	13.3834	16.7819	13.2707	14.3124	26.6119	16.5406	15.3961	10.0165	32.353	17.8225	17.9023	29.1914	7.53907	29.4305	15.0404	38.6111	18.781	32.5517	18.5657	16.0038	37.7973	15.6996	32.3112	18.4509	33.1834	33.2468	29.487	20.8334
reactome_Autodegradation_of_Cdh1_by_Cdh1_APC_C_Main_Pathway	Reactome 1.3	0	0	0	0	0	0	0	0	0	0	0	0	0	0	0	0	0	0	0	0	0	0	0	0	0	0	0	0	0	0	0	0	0	0	0	0	0	0	0	0	0	0	0	0	0	0	0	0
reactome_Autodegradation_of_the_E3_ubiquitin_ligase_COP1_Main_Pathway	Reactome 1.3	0	0	0	0	0	0	0	0	0	0	0	0	0	0	0	0	0	0	0	0	0	0	0	0	0	0	0	0	0	0	0	0	0	0	0	0	0	0	0	0	0	0	0	0	0	0	0	0
reactome_Autointegration_results_in_viral_DNA_circles_Main_Pathway	Reactome 1.3	0	0	0	0	0	0	0	0	0	0	0	0	0	0	0	0	0	0	0	0	0	0	0	0	0	0	0	0	0	0	0	0	0	0	0	0	0	0	0	0	0	0	0	0	0	0	0	0
reactome_Axonal_growth_inhibition_RHOA_activation__Main_Pathway	Reactome 1.3	0	0	0	0	0	0	0	0	0	0	0	0	0	0	0	0	0	0	0	0	0	0	0	0	0	0	0	0	0	0	0	0	0	0	0	0	0	0	0	0	0	0	0	0	0	0	0	0
reactome_Axonal_growth_stimulation_Main_Pathway	Reactome 1.3	0	0	0	0	0	0	0	0	0	0	0	0	0	0	0	0	0	0	0	0	0	0	0	0	0	0	0	0	0	0	0	0	0	0	0	0	0	0	0	0	0	0	0	0	0	0	0	0
reactome_BH3_only_proteins_associate_with_and_inactivate_anti_apoptotic_BCL_2_members_Main_Pathway	Reactome 1.3	0	0	0	0	0	0	0	0	0	0	0	0	0	0	0	0	0	0	0	0	0	0	0	0	0	0	0	0	0	0	0	0	0	0	0	0	0	0	0	0	0	0	0	0	0	0	0	0
reactome_Basigin_interactions_Main_Pathway	Reactome 1.3	-8.67966	-14.7396	1.60801	-5.03779	-5.11766	-9.32613	-9.16599	-9.02958	-12.8115	-19.5684	-4.29059	-12.1477	-20.2425	-3.77497	-8.58725	-7.82111	-10.2001	-8.13461	-15.1107	-8.28379	-5.63084	-9.96974	-8.51025	-7.86045	-17.4298	-7.50922	1.17956	-6.01974	-22.4007	-5.4589	-9.52539	-13.3595	-3.71496	-19.711	-3.06002	-19.5702	-13.3483	-12.8342	-9.83714	-9.41275	-17.6805	-3.83895	-19.4669	-8.41291	-19.1471	-18.1195	-13.899	-7.98441
reactome_Beta_catenin_phosphorylation_cascade_Main_Pathway	Reactome 1.3	0	0	0	0	0	0	0	0	0	0	0	0	0	0	0	0	0	0	0	0	0	0	0	0	0	0	0	0	0	0	0	0	0	0	0	0	0	0	0	0	0	0	0	0	0	0	0	0
reactome_Beta_oxidation_of_butanoyl_CoA_to_acetyl_CoA_Main_Pathway	Reactome 1.3	0	0	0	0	0	0	0	0	0	0	0	0	0	0	0	0	0	0	0	0	0	0	0	0	0	0	0	0	0	0	0	0	0	0	0	0	0	0	0	0	0	0	0	0	0	0	0	0
reactome_Beta_oxidation_of_decanoyl_CoA_to_octanoyl_CoA_CoA_Main_Pathway	Reactome 1.3	0	0	0	0	0	0	0	0	0	0	0	0	0	0	0	0	0	0	0	0	0	0	0	0	0	0	0	0	0	0	0	0	0	0	0	0	0	0	0	0	0	0	0	0	0	0	0	0
reactome_Beta_oxidation_of_hexanoyl_CoA_to_butanoyl_CoA_Main_Pathway	Reactome 1.3	0	0	0	0	0	0	0	0	0	0	0	0	0	0	0	0	0	0	0	0	0	0	0	0	0	0	0	0	0	0	0	0	0	0	0	0	0	0	0	0	0	0	0	0	0	0	0	0
reactome_Beta_oxidation_of_lauroyl_CoA_to_decanoyl_CoA_CoA_Main_Pathway	Reactome 1.3	0	0	0	0	0	0	0	0	0	0	0	0	0	0	0	0	0	0	0	0	0	0	0	0	0	0	0	0	0	0	0	0	0	0	0	0	0	0	0	0	0	0	0	0	0	0	0	0
reactome_Beta_oxidation_of_myristoyl_CoA_to_lauroyl_CoA_Main_Pathway	Reactome 1.3	0	0	0	0	0	0	0	0	0	0	0	0	0	0	0	0	0	0	0	0	0	0	0	0	0	0	0	0	0	0	0	0	0	0	0	0	0	0	0	0	0	0	0	0	0	0	0	0
reactome_Beta_oxidation_of_octanoyl_CoA_to_hexanoyl_CoA_Main_Pathway	Reactome 1.3	0	0	0	0	0	0	0	0	0	0	0	0	0	0	0	0	0	0	0	0	0	0	0	0	0	0	0	0	0	0	0	0	0	0	0	0	0	0	0	0	0	0	0	0	0	0	0	0
reactome_Beta_oxidation_of_palmitoyl_CoA_to_myristoyl_CoA_Main_Pathway	Reactome 1.3	0	0	0	0	0	0	0	0	0	0	0	0	0	0	0	0	0	0	0	0	0	0	0	0	0	0	0	0	0	0	0	0	0	0	0	0	0	0	0	0	0	0	0	0	0	0	0	0
reactome_Beta_oxidation_of_pristanoyl_CoA_Main_Pathway	Reactome 1.3	0	0	0	0	0	0	0	0	0	0	0	0	0	0	0	0	0	0	0	0	0	0	0	0	0	0	0	0	0	0	0	0	0	0	0	0	0	0	0	0	0	0	0	0	0	0	0	0
reactome_Beta_oxidation_of_very_long_chain_fatty_acids_Main_Pathway	Reactome 1.3	0	0	0	0	0	0	0	0	0	0	0	0	0	0	0	0	0	0	0	0	0	0	0	0	0	0	0	0	0	0	0	0	0	0	0	0	0	0	0	0	0	0	0	0	0	0	0	0
reactome_Bicarbonate_transporters_Main_Pathway	Reactome 1.3	122.126	99.8547	-22.1452	136.071	132.249	137.569	148.133	130.052	141.8	119.617	137.337	118.638	125.988	111.895	138.757	95.2186	134.648	144.154	111.787	140.514	123.742	106.383	146.952	127.949	138.394	132.967	130.516	136.164	128.88	125.274	140.353	118.185	119.897	127.261	156.884	129.904	147.843	113.147	113.192	130.265	132.485	106.562	131.704	144.114	117.842	140.212	129.25	126.246
reactome_Bile_salt_and_organic_anion_SLC_transporters_Main_Pathway	Reactome 1.3	0	0	0	0	0	0	0	0	0	0	0	0	0	0	0	0	0	0	0	0	0	0	0	0	0	0	0	0	0	0	0	0	0	0	0	0	0	0	0	0	0	0	0	0	0	0	0	0
reactome_Binding_and_entry_of_HIV_virion_Main_Pathway	Reactome 1.3	0	0	0	0	0	0	0	0	0	0	0	0	0	0	0	0	0	0	0	0	0	0	0	0	0	0	0	0	0	0	0	0	0	0	0	0	0	0	0	0	0	0	0	0	0	0	0	0
reactome_Biosynthesis_of_the_N_glycan_precursor_dolichol_lipid_linked_oligosaccharide_LLO_and_transfer_to_a_nascent_protein_Main_Pathway	Reactome 1.3	0	0	0	0	0	0	0	0	0	0	0	0	0	0	0	0	0	0	0	0	0	0	0	0	0	0	0	0	0	0	0	0	0	0	0	0	0	0	0	0	0	0	0	0	0	0	0	0
reactome_Biotin_transport_and_metabolism_Main_Pathway	Reactome 1.3	0	0	0	0	0	0	0	0	0	0	0	0	0	0	0	0	0	0	0	0	0	0	0	0	0	0	0	0	0	0	0	0	0	0	0	0	0	0	0	0	0	0	0	0	0	0	0	0
reactome_Branched_chain_amino_acid_catabolism_Main_Pathway	Reactome 1.3	0	0	0	0	0	0	0	0	0	0	0	0	0	0	0	0	0	0	0	0	0	0	0	0	0	0	0	0	0	0	0	0	0	0	0	0	0	0	0	0	0	0	0	0	0	0	0	0
reactome_Budding_and_maturation_of_HIV_virion_Main_Pathway	Reactome 1.3	0	0	0	0	0	0	0	0	0	0	0	0	0	0	0	0	0	0	0	0	0	0	0	0	0	0	0	0	0	0	0	0	0	0	0	0	0	0	0	0	0	0	0	0	0	0	0	0
reactome_Butyrate_Response_Factor_1_BRF1_destabilizes_mRNA_Main_Pathway	Reactome 1.3	0	0	0	0	0	0	0	0	0	0	0	0	0	0	0	0	0	0	0	0	0	0	0	0	0	0	0	0	0	0	0	0	0	0	0	0	0	0	0	0	0	0	0	0	0	0	0	0
reactome_CD28_co_stimulation_Main_Pathway	Reactome 1.3	0	0	0	0	0	0	0	0	0	0	0	0	0	0	0	0	0	0	0	0	0	0	0	0	0	0	0	0	0	0	0	0	0	0	0	0	0	0	0	0	0	0	0	0	0	0	0	0
reactome_CD28_dependent_PI3K_Akt_signaling_Main_Pathway	Reactome 1.3	0	0	0	0	0	0	0	0	0	0	0	0	0	0	0	0	0	0	0	0	0	0	0	0	0	0	0	0	0	0	0	0	0	0	0	0	0	0	0	0	0	0	0	0	0	0	0	0
reactome_CD28_dependent_Vav1_Main_Pathway	Reactome 1.3	0	0	0	0	0	0	0	0	0	0	0	0	0	0	0	0	0	0	0	0	0	0	0	0	0	0	0	0	0	0	0	0	0	0	0	0	0	0	0	0	0	0	0	0	0	0	0	0
reactome_CDC6_association_with_the_ORC_origin_complex_Main_Pathway	Reactome 1.3	0	0	0	0	0	0	0	0	0	0	0	0	0	0	0	0	0	0	0	0	0	0	0	0	0	0	0	0	0	0	0	0	0	0	0	0	0	0	0	0	0	0	0	0	0	0	0	0
reactome_CDK_mediated_phosphorylation_and_removal_of_Cdc6_Main_Pathway	Reactome 1.3	0	0	0	0	0	0	0	0	0	0	0	0	0	0	0	0	0	0	0	0	0	0	0	0	0	0	0	0	0	0	0	0	0	0	0	0	0	0	0	0	0	0	0	0	0	0	0	0
reactome_CDO_in_myogenesis_Main_Pathway	Reactome 1.3	0	0	0	0	0	0	0	0	0	0	0	0	0	0	0	0	0	0	0	0	0	0	0	0	0	0	0	0	0	0	0	0	0	0	0	0	0	0	0	0	0	0	0	0	0	0	0	0
reactome_CDT1_association_with_the_CDC6_ORC_origin_complex_Main_Pathway	Reactome 1.3	0	0	0	0	0	0	0	0	0	0	0	0	0	0	0	0	0	0	0	0	0	0	0	0	0	0	0	0	0	0	0	0	0	0	0	0	0	0	0	0	0	0	0	0	0	0	0	0
reactome_CHL1_interactions_Main_Pathway	Reactome 1.3	61.2185	76.2628	17.4527	67.8499	72.0184	66.8875	69.0114	65.0725	64.9893	75.1721	77.5795	71.9844	77.5461	67.0083	66.8583	68.5994	72.6979	62.701	75.1142	70.3824	69.6591	72.4165	66.7669	51.1271	67.1393	60.6485	68.4438	69.4522	70.1963	66.0986	68.7109	72.445	73.3675	83.8634	60.528	67.9098	61.5747	71.3254	67.229	68.6595	67.5418	63.464	72.4615	55.9093	64.3887	81.4777	78.7985	65.052
reactome_COPII_Coat_Protein_2_Mediated_Vesicle_Transport_Main_Pathway	Reactome 1.3	0	0	0	0	0	0	0	0	0	0	0	0	0	0	0	0	0	0	0	0	0	0	0	0	0	0	0	0	0	0	0	0	0	0	0	0	0	0	0	0	0	0	0	0	0	0	0	0
reactome_COPI_Mediated_Transport_Main_Pathway	Reactome 1.3	0	0	0	0	0	0	0	0	0	0	0	0	0	0	0	0	0	0	0	0	0	0	0	0	0	0	0	0	0	0	0	0	0	0	0	0	0	0	0	0	0	0	0	0	0	0	0	0
reactome_CREB_phosphorylation_Main_Pathway	Reactome 1.3	0	0	0	0	0	0	0	0	0	0	0	0	0	0	0	0	0	0	0	0	0	0	0	0	0	0	0	0	0	0	0	0	0	0	0	0	0	0	0	0	0	0	0	0	0	0	0	0
reactome_CREB_phosphorylation_through_the_activation_of_Adenylate_Cyclase_Main_Pathway	Reactome 1.3	0	0	0	0	0	0	0	0	0	0	0	0	0	0	0	0	0	0	0	0	0	0	0	0	0	0	0	0	0	0	0	0	0	0	0	0	0	0	0	0	0	0	0	0	0	0	0	0
reactome_CREB_phosphorylation_through_the_activation_of_CaMKII_Main_Pathway	Reactome 1.3	0	0	0	0	0	0	0	0	0	0	0	0	0	0	0	0	0	0	0	0	0	0	0	0	0	0	0	0	0	0	0	0	0	0	0	0	0	0	0	0	0	0	0	0	0	0	0	0
reactome_CREB_phosphorylation_through_the_activation_of_CaMKK_Main_Pathway	Reactome 1.3	0	0	0	0	0	0	0	0	0	0	0	0	0	0	0	0	0	0	0	0	0	0	0	0	0	0	0	0	0	0	0	0	0	0	0	0	0	0	0	0	0	0	0	0	0	0	0	0
reactome_CREB_phosphorylation_through_the_activation_of_Ras_Main_Pathway	Reactome 1.3	0	0	0	0	0	0	0	0	0	0	0	0	0	0	0	0	0	0	0	0	0	0	0	0	0	0	0	0	0	0	0	0	0	0	0	0	0	0	0	0	0	0	0	0	0	0	0	0
reactome_CRMPs_in_Sema3A_signaling_Main_Pathway	Reactome 1.3	0	0	0	0	0	0	0	0	0	0	0	0	0	0	0	0	0	0	0	0	0	0	0	0	0	0	0	0	0	0	0	0	0	0	0	0	0	0	0	0	0	0	0	0	0	0	0	0
reactome_CS_DS_degradation_Main_Pathway	Reactome 1.3	0	0	0	0	0	0	0	0	0	0	0	0	0	0	0	0	0	0	0	0	0	0	0	0	0	0	0	0	0	0	0	0	0	0	0	0	0	0	0	0	0	0	0	0	0	0	0	0
reactome_CTLA4_inhibitory_signaling_Main_Pathway	Reactome 1.3	0	0	0	0	0	0	0	0	0	0	0	0	0	0	0	0	0	0	0	0	0	0	0	0	0	0	0	0	0	0	0	0	0	0	0	0	0	0	0	0	0	0	0	0	0	0	0	0
reactome_CYP2E1_reactions_Main_Pathway	Reactome 1.3	0	0	0	0	0	0	0	0	0	0	0	0	0	0	0	0	0	0	0	0	0	0	0	0	0	0	0	0	0	0	0	0	0	0	0	0	0	0	0	0	0	0	0	0	0	0	0	0
reactome_Ca2_Main_Pathway	Reactome 1.3	0	0	0	0	0	0	0	0	0	0	0	0	0	0	0	0	0	0	0	0	0	0	0	0	0	0	0	0	0	0	0	0	0	0	0	0	0	0	0	0	0	0	0	0	0	0	0	0
reactome_CaMK_IV_mediated_phosphorylation_of_CREB_Main_Pathway	Reactome 1.3	0	0	0	0	0	0	0	0	0	0	0	0	0	0	0	0	0	0	0	0	0	0	0	0	0	0	0	0	0	0	0	0	0	0	0	0	0	0	0	0	0	0	0	0	0	0	0	0
reactome_Ca_activated_K_channels_Main_Pathway	Reactome 1.3	0	0	0	0	0	0	0	0	0	0	0	0	0	0	0	0	0	0	0	0	0	0	0	0	0	0	0	0	0	0	0	0	0	0	0	0	0	0	0	0	0	0	0	0	0	0	0	0
reactome_Calmodulin_induced_events_Main_Pathway	Reactome 1.3	0	0	0	0	0	0	0	0	0	0	0	0	0	0	0	0	0	0	0	0	0	0	0	0	0	0	0	0	0	0	0	0	0	0	0	0	0	0	0	0	0	0	0	0	0	0	0	0
reactome_Calnexin_calreticulin_cycle_Main_Pathway	Reactome 1.3	0	0	0	0	0	0	0	0	0	0	0	0	0	0	0	0	0	0	0	0	0	0	0	0	0	0	0	0	0	0	0	0	0	0	0	0	0	0	0	0	0	0	0	0	0	0	0	0
reactome_Carnitine_synthesis_Main_Pathway	Reactome 1.3	0	0	0	0	0	0	0	0	0	0	0	0	0	0	0	0	0	0	0	0	0	0	0	0	0	0	0	0	0	0	0	0	0	0	0	0	0	0	0	0	0	0	0	0	0	0	0	0
reactome_Caspase_mediated_cleavage_of_cytoskeletal_proteins_Main_Pathway	Reactome 1.3	0	0	0	0	0	0	0	0	0	0	0	0	0	0	0	0	0	0	0	0	0	0	0	0	0	0	0	0	0	0	0	0	0	0	0	0	0	0	0	0	0	0	0	0	0	0	0	0
reactome_Catecholamine_biosynthesis_Main_Pathway	Reactome 1.3	0	0	0	0	0	0	0	0	0	0	0	0	0	0	0	0	0	0	0	0	0	0	0	0	0	0	0	0	0	0	0	0	0	0	0	0	0	0	0	0	0	0	0	0	0	0	0	0
reactome_Cation_coupled_Chloride_cotransporters_Main_Pathway	Reactome 1.3	205.242	160.935	3.20071	219.53	198.671	229.537	203.326	224.719	237.529	166.422	215.32	207.573	185.941	185.683	190.044	177.03	224.718	213.948	169.32	217.048	194.146	186.688	211.886	156.151	215.638	216.08	216.763	191.718	195.745	198.879	224.429	197.212	146.129	158.662	215.993	180.766	231.646	205.007	193.913	216.187	178.237	199.304	162.925	219.469	187.411	177.385	217.067	226.596
reactome_Cdc20_Phospho_APC_C_mediated_degradation_of_Cyclin_A_Main_Pathway	Reactome 1.3	0	0	0	0	0	0	0	0	0	0	0	0	0	0	0	0	0	0	0	0	0	0	0	0	0	0	0	0	0	0	0	0	0	0	0	0	0	0	0	0	0	0	0	0	0	0	0	0
reactome_Ceramide_signalling_Main_Pathway	Reactome 1.3	0	0	0	0	0	0	0	0	0	0	0	0	0	0	0	0	0	0	0	0	0	0	0	0	0	0	0	0	0	0	0	0	0	0	0	0	0	0	0	0	0	0	0	0	0	0	0	0
reactome_ChREBP_activates_metabolic_gene_expression_Main_Pathway	Reactome 1.3	0	0	0	0	0	0	0	0	0	0	0	0	0	0	0	0	0	0	0	0	0	0	0	0	0	0	0	0	0	0	0	0	0	0	0	0	0	0	0	0	0	0	0	0	0	0	0	0
reactome_Chk1_Chk2_Cds1_mediated_inactivation_of_Cyclin_B_Cdk1_complex_Main_Pathway	Reactome 1.3	0	0	0	0	0	0	0	0	0	0	0	0	0	0	0	0	0	0	0	0	0	0	0	0	0	0	0	0	0	0	0	0	0	0	0	0	0	0	0	0	0	0	0	0	0	0	0	0
reactome_Cholesterol_biosynthesis_Main_Pathway	Reactome 1.3	0	0	0	0	0	0	0	0	0	0	0	0	0	0	0	0	0	0	0	0	0	0	0	0	0	0	0	0	0	0	0	0	0	0	0	0	0	0	0	0	0	0	0	0	0	0	0	0
reactome_Chondroitin_sulfate_biosynthesis_Main_Pathway	Reactome 1.3	0	0	0	0	0	0	0	0	0	0	0	0	0	0	0	0	0	0	0	0	0	0	0	0	0	0	0	0	0	0	0	0	0	0	0	0	0	0	0	0	0	0	0	0	0	0	0	0
reactome_Chylomicron_mediated_lipid_transport_Main_Pathway	Reactome 1.3	0	0	0	0	0	0	0	0	0	0	0	0	0	0	0	0	0	0	0	0	0	0	0	0	0	0	0	0	0	0	0	0	0	0	0	0	0	0	0	0	0	0	0	0	0	0	0	0
reactome_Circadian_Clock_Main_Pathway	Reactome 1.3	0	0	0	0	0	0	0	0	0	0	0	0	0	0	0	0	0	0	0	0	0	0	0	0	0	0	0	0	0	0	0	0	0	0	0	0	0	0	0	0	0	0	0	0	0	0	0	0
reactome_Citric_acid_cycle_TCA_cycle__Main_Pathway	Reactome 1.3	0	0	0	0	0	0	0	0	0	0	0	0	0	0	0	0	0	0	0	0	0	0	0	0	0	0	0	0	0	0	0	0	0	0	0	0	0	0	0	0	0	0	0	0	0	0	0	0
reactome_Class_A_1_Rhodopsin_like_receptors__Main_Pathway	Reactome 1.3	0	0	0	0	0	0	0	0	0	0	0	0	0	0	0	0	0	0	0	0	0	0	0	0	0	0	0	0	0	0	0	0	0	0	0	0	0	0	0	0	0	0	0	0	0	0	0	0
reactome_Class_C_3_Metabotropic_glutamate_pheromone_receptors__Main_Pathway	Reactome 1.3	0	0	0	0	0	0	0	0	0	0	0	0	0	0	0	0	0	0	0	0	0	0	0	0	0	0	0	0	0	0	0	0	0	0	0	0	0	0	0	0	0	0	0	0	0	0	0	0
reactome_Class_II_GLUTs_Main_Pathway	Reactome 1.3	0	0	0	0	0	0	0	0	0	0	0	0	0	0	0	0	0	0	0	0	0	0	0	0	0	0	0	0	0	0	0	0	0	0	0	0	0	0	0	0	0	0	0	0	0	0	0	0
reactome_Classical_Kir_channels_Main_Pathway	Reactome 1.3	0	0	0	0	0	0	0	0	0	0	0	0	0	0	0	0	0	0	0	0	0	0	0	0	0	0	0	0	0	0	0	0	0	0	0	0	0	0	0	0	0	0	0	0	0	0	0	0
reactome_Classical_antibody_mediated_complement_activation_Main_Pathway	Reactome 1.3	0	0	0	0	0	0	0	0	0	0	0	0	0	0	0	0	0	0	0	0	0	0	0	0	0	0	0	0	0	0	0	0	0	0	0	0	0	0	0	0	0	0	0	0	0	0	0	0
reactome_Clathrin_derived_vesicle_budding_Main_Pathway	Reactome 1.3	0	0	0	0	0	0	0	0	0	0	0	0	0	0	0	0	0	0	0	0	0	0	0	0	0	0	0	0	0	0	0	0	0	0	0	0	0	0	0	0	0	0	0	0	0	0	0	0
reactome_Clearance_of_Nuclear_Envelope_Membranes_from_Chromatin_Main_Pathway	Reactome 1.3	0	0	0	0	0	0	0	0	0	0	0	0	0	0	0	0	0	0	0	0	0	0	0	0	0	0	0	0	0	0	0	0	0	0	0	0	0	0	0	0	0	0	0	0	0	0	0	0
reactome_Cleavage_of_Growing_Transcript_in_the_Termination_Region_Main_Pathway	Reactome 1.3	0	0	0	0	0	0	0	0	0	0	0	0	0	0	0	0	0	0	0	0	0	0	0	0	0	0	0	0	0	0	0	0	0	0	0	0	0	0	0	0	0	0	0	0	0	0	0	0
reactome_Cleavage_of_the_damaged_purine_Main_Pathway	Reactome 1.3	0	0	0	0	0	0	0	0	0	0	0	0	0	0	0	0	0	0	0	0	0	0	0	0	0	0	0	0	0	0	0	0	0	0	0	0	0	0	0	0	0	0	0	0	0	0	0	0
reactome_Cleavage_of_the_damaged_pyrimidine_Main_Pathway	Reactome 1.3	0	0	0	0	0	0	0	0	0	0	0	0	0	0	0	0	0	0	0	0	0	0	0	0	0	0	0	0	0	0	0	0	0	0	0	0	0	0	0	0	0	0	0	0	0	0	0	0
reactome_Cobalamin_Cbl_vitamin_B12_transport_and_metabolism_Main_Pathway	Reactome 1.3	0	0	0	0	0	0	0	0	0	0	0	0	0	0	0	0	0	0	0	0	0	0	0	0	0	0	0	0	0	0	0	0	0	0	0	0	0	0	0	0	0	0	0	0	0	0	0	0
reactome_Coenzyme_A_biosynthesis_Main_Pathway	Reactome 1.3	0	0	0	0	0	0	0	0	0	0	0	0	0	0	0	0	0	0	0	0	0	0	0	0	0	0	0	0	0	0	0	0	0	0	0	0	0	0	0	0	0	0	0	0	0	0	0	0
reactome_Cohesin_Loading_onto_Chromatin_Main_Pathway	Reactome 1.3	0	0	0	0	0	0	0	0	0	0	0	0	0	0	0	0	0	0	0	0	0	0	0	0	0	0	0	0	0	0	0	0	0	0	0	0	0	0	0	0	0	0	0	0	0	0	0	0
reactome_Collagen_biosynthesis_and_modifying_enzymes_Main_Pathway	Reactome 1.3	0	0	0	0	0	0	0	0	0	0	0	0	0	0	0	0	0	0	0	0	0	0	0	0	0	0	0	0	0	0	0	0	0	0	0	0	0	0	0	0	0	0	0	0	0	0	0	0
reactome_Collagen_degradation_Main_Pathway	Reactome 1.3	0	0	0	0	0	0	0	0	0	0	0	0	0	0	0	0	0	0	0	0	0	0	0	0	0	0	0	0	0	0	0	0	0	0	0	0	0	0	0	0	0	0	0	0	0	0	0	0
reactome_Common_Pathway_Main_Pathway	Reactome 1.3	0	0	0	0	0	0	0	0	0	0	0	0	0	0	0	0	0	0	0	0	0	0	0	0	0	0	0	0	0	0	0	0	0	0	0	0	0	0	0	0	0	0	0	0	0	0	0	0
reactome_Condensation_of_Prometaphase_Chromosomes_Main_Pathway	Reactome 1.3	0	0	0	0	0	0	0	0	0	0	0	0	0	0	0	0	0	0	0	0	0	0	0	0	0	0	0	0	0	0	0	0	0	0	0	0	0	0	0	0	0	0	0	0	0	0	0	0
reactome_Condensation_of_Prophase_Chromosomes_Main_Pathway	Reactome 1.3	0	0	0	0	0	0	0	0	0	0	0	0	0	0	0	0	0	0	0	0	0	0	0	0	0	0	0	0	0	0	0	0	0	0	0	0	0	0	0	0	0	0	0	0	0	0	0	0
reactome_Conjugation_of_benzoate_with_glycine_Main_Pathway	Reactome 1.3	0	0	0	0	0	0	0	0	0	0	0	0	0	0	0	0	0	0	0	0	0	0	0	0	0	0	0	0	0	0	0	0	0	0	0	0	0	0	0	0	0	0	0	0	0	0	0	0
reactome_Conjugation_of_salicylate_with_glycine_Main_Pathway	Reactome 1.3	0	0	0	0	0	0	0	0	0	0	0	0	0	0	0	0	0	0	0	0	0	0	0	0	0	0	0	0	0	0	0	0	0	0	0	0	0	0	0	0	0	0	0	0	0	0	0	0
reactome_Constitutive_PI3K_AKT_Signaling_in_Cancer_Main_Pathway	Reactome 1.3	0	0	0	0	0	0	0	0	0	0	0	0	0	0	0	0	0	0	0	0	0	0	0	0	0	0	0	0	0	0	0	0	0	0	0	0	0	0	0	0	0	0	0	0	0	0	0	0
reactome_Constitutive_Signaling_by_NOTCH1_HD_Domain_Mutants_Main_Pathway	Reactome 1.3	0	0	0	0	0	0	0	0	0	0	0	0	0	0	0	0	0	0	0	0	0	0	0	0	0	0	0	0	0	0	0	0	0	0	0	0	0	0	0	0	0	0	0	0	0	0	0	0
reactome_Constitutive_Signaling_by_NOTCH1_HD_PEST_Domain_Mutants_Main_Pathway	Reactome 1.3	0	0	0	0	0	0	0	0	0	0	0	0	0	0	0	0	0	0	0	0	0	0	0	0	0	0	0	0	0	0	0	0	0	0	0	0	0	0	0	0	0	0	0	0	0	0	0	0
reactome_Constitutive_Signaling_by_NOTCH1_PEST_Domain_Mutants_Main_Pathway	Reactome 1.3	0	0	0	0	0	0	0	0	0	0	0	0	0	0	0	0	0	0	0	0	0	0	0	0	0	0	0	0	0	0	0	0	0	0	0	0	0	0	0	0	0	0	0	0	0	0	0	0
reactome_Constitutive_Signaling_by_NOTCH1_t_7_9_NOTCH1_M1580_K2555_Translocation_Mutant_Main_Pathway	Reactome 1.3	0	0	0	0	0	0	0	0	0	0	0	0	0	0	0	0	0	0	0	0	0	0	0	0	0	0	0	0	0	0	0	0	0	0	0	0	0	0	0	0	0	0	0	0	0	0	0	0
reactome_Conversion_from_APC_C_Cdc20_to_APC_C_Cdh1_in_late_anaphase_Main_Pathway	Reactome 1.3	0	0	0	0	0	0	0	0	0	0	0	0	0	0	0	0	0	0	0	0	0	0	0	0	0	0	0	0	0	0	0	0	0	0	0	0	0	0	0	0	0	0	0	0	0	0	0	0
reactome_Costimulation_by_the_CD28_family_Main_Pathway	Reactome 1.3	0	0	0	0	0	0	0	0	0	0	0	0	0	0	0	0	0	0	0	0	0	0	0	0	0	0	0	0	0	0	0	0	0	0	0	0	0	0	0	0	0	0	0	0	0	0	0	0
reactome_Creatine_metabolism_Main_Pathway	Reactome 1.3	0	0	0	0	0	0	0	0	0	0	0	0	0	0	0	0	0	0	0	0	0	0	0	0	0	0	0	0	0	0	0	0	0	0	0	0	0	0	0	0	0	0	0	0	0	0	0	0
reactome_Cross_presentation_of_particulate_exogenous_antigens_phagosomes__Main_Pathway	Reactome 1.3	0	0	0	0	0	0	0	0	0	0	0	0	0	0	0	0	0	0	0	0	0	0	0	0	0	0	0	0	0	0	0	0	0	0	0	0	0	0	0	0	0	0	0	0	0	0	0	0
reactome_Cross_presentation_of_soluble_exogenous_antigens_endosomes__Main_Pathway	Reactome 1.3	0	0	0	0	0	0	0	0	0	0	0	0	0	0	0	0	0	0	0	0	0	0	0	0	0	0	0	0	0	0	0	0	0	0	0	0	0	0	0	0	0	0	0	0	0	0	0	0
reactome_Crosslinking_of_collagen_fibrils_Main_Pathway	Reactome 1.3	0	0	0	0	0	0	0	0	0	0	0	0	0	0	0	0	0	0	0	0	0	0	0	0	0	0	0	0	0	0	0	0	0	0	0	0	0	0	0	0	0	0	0	0	0	0	0	0
reactome_Cyclin_A_B1_associated_events_during_G2_M_transition_Main_Pathway	Reactome 1.3	0	0	0	0	0	0	0	0	0	0	0	0	0	0	0	0	0	0	0	0	0	0	0	0	0	0	0	0	0	0	0	0	0	0	0	0	0	0	0	0	0	0	0	0	0	0	0	0
reactome_Cyclin_A_Cdk2_associated_events_at_S_phase_entry_Main_Pathway	Reactome 1.3	0	0	0	0	0	0	0	0	0	0	0	0	0	0	0	0	0	0	0	0	0	0	0	0	0	0	0	0	0	0	0	0	0	0	0	0	0	0	0	0	0	0	0	0	0	0	0	0
reactome_Cyclin_B2_mediated_events_Main_Pathway	Reactome 1.3	0	0	0	0	0	0	0	0	0	0	0	0	0	0	0	0	0	0	0	0	0	0	0	0	0	0	0	0	0	0	0	0	0	0	0	0	0	0	0	0	0	0	0	0	0	0	0	0
reactome_Cyclin_D_associated_events_in_G1_Main_Pathway	Reactome 1.3	0	0	0	0	0	0	0	0	0	0	0	0	0	0	0	0	0	0	0	0	0	0	0	0	0	0	0	0	0	0	0	0	0	0	0	0	0	0	0	0	0	0	0	0	0	0	0	0
reactome_Cyclin_E_associated_events_during_G1_S_transition_Main_Pathway	Reactome 1.3	0	0	0	0	0	0	0	0	0	0	0	0	0	0	0	0	0	0	0	0	0	0	0	0	0	0	0	0	0	0	0	0	0	0	0	0	0	0	0	0	0	0	0	0	0	0	0	0
reactome_Cytosolic_iron_sulfur_cluster_assembly_Main_Pathway	Reactome 1.3	0	0	0	0	0	0	0	0	0	0	0	0	0	0	0	0	0	0	0	0	0	0	0	0	0	0	0	0	0	0	0	0	0	0	0	0	0	0	0	0	0	0	0	0	0	0	0	0
reactome_Cytosolic_sensors_of_pathogen_associated_DNA_Main_Pathway	Reactome 1.3	0	0	0	0	0	0	0	0	0	0	0	0	0	0	0	0	0	0	0	0	0	0	0	0	0	0	0	0	0	0	0	0	0	0	0	0	0	0	0	0	0	0	0	0	0	0	0	0
reactome_Cytosolic_sulfonation_of_small_molecules_Main_Pathway	Reactome 1.3	0	0	0	0	0	0	0	0	0	0	0	0	0	0	0	0	0	0	0	0	0	0	0	0	0	0	0	0	0	0	0	0	0	0	0	0	0	0	0	0	0	0	0	0	0	0	0	0
reactome_Cytosolic_tRNA_aminoacylation_Main_Pathway	Reactome 1.3	0	0	0	0	0	0	0	0	0	0	0	0	0	0	0	0	0	0	0	0	0	0	0	0	0	0	0	0	0	0	0	0	0	0	0	0	0	0	0	0	0	0	0	0	0	0	0	0
reactome_DAG_and_IP3_signaling_Main_Pathway	Reactome 1.3	0	0	0	0	0	0	0	0	0	0	0	0	0	0	0	0	0	0	0	0	0	0	0	0	0	0	0	0	0	0	0	0	0	0	0	0	0	0	0	0	0	0	0	0	0	0	0	0
reactome_DAP12_interactions_Main_Pathway	Reactome 1.3	13.3267	18.0301	8.15992	14.1781	14.7578	16.1672	17.567	17.5857	17.4827	19.2248	14.5024	17.9931	19.2773	11.5691	16.1254	14.9071	16.4535	16.5648	16.5957	15.1763	12.3965	15.0626	15.7996	16.8843	18.0874	15.2639	15.9694	15.035	20.7698	15.5607	16.4919	17.7451	14.0845	18.7938	16.9485	19.7944	17.4862	17.7917	14.9303	15.1939	20.2917	14.548	18.8945	16.1155	18.7626	19.0578	17.7682	15.3198
reactome_DAP12_signaling_Main_Pathway	Reactome 1.3	0	0	0	0	0	0	0	0	0	0	0	0	0	0	0	0	0	0	0	0	0	0	0	0	0	0	0	0	0	0	0	0	0	0	0	0	0	0	0	0	0	0	0	0	0	0	0	0
reactome_DARPP_32_events_Main_Pathway	Reactome 1.3	0	0	0	0	0	0	0	0	0	0	0	0	0	0	0	0	0	0	0	0	0	0	0	0	0	0	0	0	0	0	0	0	0	0	0	0	0	0	0	0	0	0	0	0	0	0	0	0
reactome_DCC_mediated_attractive_signaling_Main_Pathway	Reactome 1.3	0	0	0	0	0	0	0	0	0	0	0	0	0	0	0	0	0	0	0	0	0	0	0	0	0	0	0	0	0	0	0	0	0	0	0	0	0	0	0	0	0	0	0	0	0	0	0	0
reactome_DNA_Damage_Telomere_Stress_Induced_Senescence_Main_Pathway	Reactome 1.3	0	0	0	0	0	0	0	0	0	0	0	0	0	0	0	0	0	0	0	0	0	0	0	0	0	0	0	0	0	0	0	0	0	0	0	0	0	0	0	0	0	0	0	0	0	0	0	0
reactome_DNA_replication_initiation_Main_Pathway	Reactome 1.3	0	0	0	0	0	0	0	0	0	0	0	0	0	0	0	0	0	0	0	0	0	0	0	0	0	0	0	0	0	0	0	0	0	0	0	0	0	0	0	0	0	0	0	0	0	0	0	0
reactome_DSCAM_interactions_Main_Pathway	Reactome 1.3	0	0	0	0	0	0	0	0	0	0	0	0	0	0	0	0	0	0	0	0	0	0	0	0	0	0	0	0	0	0	0	0	0	0	0	0	0	0	0	0	0	0	0	0	0	0	0	0
reactome_Deadenylation_of_mRNA_Main_Pathway	Reactome 1.3	0	0	0	0	0	0	0	0	0	0	0	0	0	0	0	0	0	0	0	0	0	0	0	0	0	0	0	0	0	0	0	0	0	0	0	0	0	0	0	0	0	0	0	0	0	0	0	0
reactome_Degradation_of_beta_catenin_by_the_destruction_complex_Main_Pathway	Reactome 1.3	0	0	0	0	0	0	0	0	0	0	0	0	0	0	0	0	0	0	0	0	0	0	0	0	0	0	0	0	0	0	0	0	0	0	0	0	0	0	0	0	0	0	0	0	0	0	0	0
reactome_Degradation_of_cysteine_and_homocysteine_Main_Pathway	Reactome 1.3	0	0	0	0	0	0	0	0	0	0	0	0	0	0	0	0	0	0	0	0	0	0	0	0	0	0	0	0	0	0	0	0	0	0	0	0	0	0	0	0	0	0	0	0	0	0	0	0
reactome_Degradation_of_the_extracellular_matrix_Main_Pathway	Reactome 1.3	0	0	0	0	0	0	0	0	0	0	0	0	0	0	0	0	0	0	0	0	0	0	0	0	0	0	0	0	0	0	0	0	0	0	0	0	0	0	0	0	0	0	0	0	0	0	0	0
reactome_Depolymerisation_of_the_Nuclear_Lamina_Main_Pathway	Reactome 1.3	0	0	0	0	0	0	0	0	0	0	0	0	0	0	0	0	0	0	0	0	0	0	0	0	0	0	0	0	0	0	0	0	0	0	0	0	0	0	0	0	0	0	0	0	0	0	0	0
reactome_Deposition_of_new_CENPA_containing_nucleosomes_at_the_centromere_Main_Pathway	Reactome 1.3	0	0	0	0	0	0	0	0	0	0	0	0	0	0	0	0	0	0	0	0	0	0	0	0	0	0	0	0	0	0	0	0	0	0	0	0	0	0	0	0	0	0	0	0	0	0	0	0
reactome_Dermatan_sulfate_biosynthesis_Main_Pathway	Reactome 1.3	0	0	0	0	0	0	0	0	0	0	0	0	0	0	0	0	0	0	0	0	0	0	0	0	0	0	0	0	0	0	0	0	0	0	0	0	0	0	0	0	0	0	0	0	0	0	0	0
reactome_Detoxification_of_Reactive_Oxygen_Species_Main_Pathway	Reactome 1.3	0	0	0	0	0	0	0	0	0	0	0	0	0	0	0	0	0	0	0	0	0	0	0	0	0	0	0	0	0	0	0	0	0	0	0	0	0	0	0	0	0	0	0	0	0	0	0	0
reactome_Digestion_of_dietary_carbohydrate_Main_Pathway	Reactome 1.3	0	0	0	0	0	0	0	0	0	0	0	0	0	0	0	0	0	0	0	0	0	0	0	0	0	0	0	0	0	0	0	0	0	0	0	0	0	0	0	0	0	0	0	0	0	0	0	0
reactome_Digestion_of_dietary_lipid_Main_Pathway	Reactome 1.3	0	0	0	0	0	0	0	0	0	0	0	0	0	0	0	0	0	0	0	0	0	0	0	0	0	0	0	0	0	0	0	0	0	0	0	0	0	0	0	0	0	0	0	0	0	0	0	0
reactome_Dimerization_of_procaspase_8_Main_Pathway	Reactome 1.3	0	0	0	0	0	0	0	0	0	0	0	0	0	0	0	0	0	0	0	0	0	0	0	0	0	0	0	0	0	0	0	0	0	0	0	0	0	0	0	0	0	0	0	0	0	0	0	0
reactome_Displacement_of_DNA_glycosylase_by_APE1_Main_Pathway	Reactome 1.3	0	0	0	0	0	0	0	0	0	0	0	0	0	0	0	0	0	0	0	0	0	0	0	0	0	0	0	0	0	0	0	0	0	0	0	0	0	0	0	0	0	0	0	0	0	0	0	0
reactome_Dissolution_of_Fibrin_Clot_Main_Pathway	Reactome 1.3	71.3647	69.4651	15.7573	68.1851	60.1879	71.9864	65.6936	70.4087	73.6774	66.012	71.7767	67.1746	75.8069	58.6116	63.8021	53.7153	71.3741	70.4235	75.3292	68.7862	65.3804	56.9535	65.9459	52.4188	69.3608	70.8887	68.6528	66.207	69.5726	64.9636	67.6114	71.0469	49.363	68.2885	67.5077	71.3306	70.6791	70.4631	61.9363	67.6626	73.4801	65.1006	74.5516	69.3063	73.8522	70.8236	73.5894	72.3247
reactome_Dopamine_Neurotransmitter_Release_Cycle_Main_Pathway	Reactome 1.3	0	0	0	0	0	0	0	0	0	0	0	0	0	0	0	0	0	0	0	0	0	0	0	0	0	0	0	0	0	0	0	0	0	0	0	0	0	0	0	0	0	0	0	0	0	0	0	0
reactome_Dopamine_receptors_Main_Pathway	Reactome 1.3	0	0	0	0	0	0	0	0	0	0	0	0	0	0	0	0	0	0	0	0	0	0	0	0	0	0	0	0	0	0	0	0	0	0	0	0	0	0	0	0	0	0	0	0	0	0	0	0
reactome_Downregulation_of_ERBB2_ERBB3_signaling_Main_Pathway	Reactome 1.3	0	0	0	0	0	0	0	0	0	0	0	0	0	0	0	0	0	0	0	0	0	0	0	0	0	0	0	0	0	0	0	0	0	0	0	0	0	0	0	0	0	0	0	0	0	0	0	0
reactome_Downregulation_of_ERBB4_signaling_Main_Pathway	Reactome 1.3	0	0	0	0	0	0	0	0	0	0	0	0	0	0	0	0	0	0	0	0	0	0	0	0	0	0	0	0	0	0	0	0	0	0	0	0	0	0	0	0	0	0	0	0	0	0	0	0
reactome_Downregulation_of_SMAD2_3_SMAD4_transcriptional_activity_Main_Pathway	Reactome 1.3	0	0	0	0	0	0	0	0	0	0	0	0	0	0	0	0	0	0	0	0	0	0	0	0	0	0	0	0	0	0	0	0	0	0	0	0	0	0	0	0	0	0	0	0	0	0	0	0
reactome_Downregulation_of_TGF_beta_receptor_signaling_Main_Pathway	Reactome 1.3	0	0	0	0	0	0	0	0	0	0	0	0	0	0	0	0	0	0	0	0	0	0	0	0	0	0	0	0	0	0	0	0	0	0	0	0	0	0	0	0	0	0	0	0	0	0	0	0
reactome_Downstream_TCR_signaling_Main_Pathway	Reactome 1.3	0	0	0	0	0	0	0	0	0	0	0	0	0	0	0	0	0	0	0	0	0	0	0	0	0	0	0	0	0	0	0	0	0	0	0	0	0	0	0	0	0	0	0	0	0	0	0	0
reactome_Downstream_signal_transduction_Main_Pathway	Reactome 1.3	0	0	0	0	0	0	0	0	0	0	0	0	0	0	0	0	0	0	0	0	0	0	0	0	0	0	0	0	0	0	0	0	0	0	0	0	0	0	0	0	0	0	0	0	0	0	0	0
reactome_Dual_incision_reaction_in_GG_NER_Main_Pathway	Reactome 1.3	-7.9115	-3.69469	-4.90582	-8.91733	-7.15172	-9.07556	-6.07026	-7.34449	-8.11506	-5.40455	-7.8463	-7.41582	-5.97867	-6.47427	-4.7825	-5.61733	-7.22265	-8.65469	-4.63115	-7.79283	-8.80981	-5.59088	-7.70878	-5.91097	-6.98276	-7.51276	-6.75727	-7.3578	-7.23337	-6.81769	-7.79236	-5.22489	-4.00353	-5.72319	-5.46759	-7.6108	-9.14502	-7.35403	-5.82588	-8.08889	-6.14785	-7.44318	-8.00445	-8.10077	-6.83861	-5.21485	-8.46878	-8.33779
reactome_Dual_incision_reaction_in_TC_NER_Main_Pathway	Reactome 1.3	0	0	0	0	0	0	0	0	0	0	0	0	0	0	0	0	0	0	0	0	0	0	0	0	0	0	0	0	0	0	0	0	0	0	0	0	0	0	0	0	0	0	0	0	0	0	0	0
reactome_E2F_enabled_inhibition_of_pre_replication_complex_formation_Main_Pathway	Reactome 1.3	0	0	0	0	0	0	0	0	0	0	0	0	0	0	0	0	0	0	0	0	0	0	0	0	0	0	0	0	0	0	0	0	0	0	0	0	0	0	0	0	0	0	0	0	0	0	0	0
reactome_E2F_mediated_regulation_of_DNA_replication_Main_Pathway	Reactome 1.3	0	0	0	0	0	0	0	0	0	0	0	0	0	0	0	0	0	0	0	0	0	0	0	0	0	0	0	0	0	0	0	0	0	0	0	0	0	0	0	0	0	0	0	0	0	0	0	0
reactome_ECM_proteoglycans_Main_Pathway	Reactome 1.3	0	0	0	0	0	0	0	0	0	0	0	0	0	0	0	0	0	0	0	0	0	0	0	0	0	0	0	0	0	0	0	0	0	0	0	0	0	0	0	0	0	0	0	0	0	0	0	0
reactome_EGFR_Transactivation_by_Gastrin_Main_Pathway	Reactome 1.3	0	0	0	0	0	0	0	0	0	0	0	0	0	0	0	0	0	0	0	0	0	0	0	0	0	0	0	0	0	0	0	0	0	0	0	0	0	0	0	0	0	0	0	0	0	0	0	0
reactome_EGFR_downregulation_Main_Pathway	Reactome 1.3	18.4473	19.3627	-7.91202	19.3694	14.4713	22.0585	15.1006	20.5179	22.0902	19.8675	20.9746	16.2109	22.4166	10.8772	12.3963	9.57789	18.6275	18.6713	22.0266	17.1971	16.2953	7.17332	17.559	5.44819	17.9047	17.223	17.5504	13.1822	17.3891	14.3949	20.6454	18.5235	4.68678	17.5418	20.5577	22.2266	21.215	18.7611	10.3407	17.6265	22.9537	13.6901	23.0266	18.4234	21.1645	21.1758	23.085	21.3716
reactome_EGFR_interacts_with_phospholipase_C_gamma_Main_Pathway	Reactome 1.3	153.728	161.356	-65.9335	161.411	120.594	183.821	125.839	170.982	184.085	165.562	174.788	135.09	186.805	90.6437	103.303	79.8158	155.229	155.594	183.555	143.309	135.794	59.7777	146.325	45.4016	149.206	143.525	146.254	109.851	144.909	119.957	172.045	154.362	39.0565	146.182	171.314	185.222	176.792	156.343	86.1726	146.888	191.281	114.084	191.888	153.529	176.371	176.465	192.375	178.097
reactome_EPHA_mediated_growth_cone_collapse_Main_Pathway	Reactome 1.3	0	0	0	0	0	0	0	0	0	0	0	0	0	0	0	0	0	0	0	0	0	0	0	0	0	0	0	0	0	0	0	0	0	0	0	0	0	0	0	0	0	0	0	0	0	0	0	0
reactome_EPHB_mediated_forward_signaling_Main_Pathway	Reactome 1.3	0	0	0	0	0	0	0	0	0	0	0	0	0	0	0	0	0	0	0	0	0	0	0	0	0	0	0	0	0	0	0	0	0	0	0	0	0	0	0	0	0	0	0	0	0	0	0	0
reactome_EPH_ephrin_mediated_repulsion_of_cells_Main_Pathway	Reactome 1.3	0	0	0	0	0	0	0	0	0	0	0	0	0	0	0	0	0	0	0	0	0	0	0	0	0	0	0	0	0	0	0	0	0	0	0	0	0	0	0	0	0	0	0	0	0	0	0	0
reactome_ERK1_activation_Main_Pathway	Reactome 1.3	0	0	0	0	0	0	0	0	0	0	0	0	0	0	0	0	0	0	0	0	0	0	0	0	0	0	0	0	0	0	0	0	0	0	0	0	0	0	0	0	0	0	0	0	0	0	0	0
reactome_ERK_MAPK_targets_Main_Pathway	Reactome 1.3	0	0	0	0	0	0	0	0	0	0	0	0	0	0	0	0	0	0	0	0	0	0	0	0	0	0	0	0	0	0	0	0	0	0	0	0	0	0	0	0	0	0	0	0	0	0	0	0
reactome_ERKs_are_inactivated_Main_Pathway	Reactome 1.3	0	0	0	0	0	0	0	0	0	0	0	0	0	0	0	0	0	0	0	0	0	0	0	0	0	0	0	0	0	0	0	0	0	0	0	0	0	0	0	0	0	0	0	0	0	0	0	0
reactome_ER_Phagosome_Main_Pathway	Reactome 1.3	0	0	0	0	0	0	0	0	0	0	0	0	0	0	0	0	0	0	0	0	0	0	0	0	0	0	0	0	0	0	0	0	0	0	0	0	0	0	0	0	0	0	0	0	0	0	0	0
reactome_ER_Quality_Control_Compartment_ERQC__Main_Pathway	Reactome 1.3	0	0	0	0	0	0	0	0	0	0	0	0	0	0	0	0	0	0	0	0	0	0	0	0	0	0	0	0	0	0	0	0	0	0	0	0	0	0	0	0	0	0	0	0	0	0	0	0
reactome_Early_Phase_of_HIV_Life_Cycle_Main_Pathway	Reactome 1.3	0	0	0	0	0	0	0	0	0	0	0	0	0	0	0	0	0	0	0	0	0	0	0	0	0	0	0	0	0	0	0	0	0	0	0	0	0	0	0	0	0	0	0	0	0	0	0	0
reactome_Effects_of_PIP2_hydrolysis_Main_Pathway	Reactome 1.3	0	0	0	0	0	0	0	0	0	0	0	0	0	0	0	0	0	0	0	0	0	0	0	0	0	0	0	0	0	0	0	0	0	0	0	0	0	0	0	0	0	0	0	0	0	0	0	0
reactome_Eicosanoids_Main_Pathway	Reactome 1.3	0	0	0	0	0	0	0	0	0	0	0	0	0	0	0	0	0	0	0	0	0	0	0	0	0	0	0	0	0	0	0	0	0	0	0	0	0	0	0	0	0	0	0	0	0	0	0	0
reactome_Elastic_fibre_formation_Main_Pathway	Reactome 1.3	0	0	0	0	0	0	0	0	0	0	0	0	0	0	0	0	0	0	0	0	0	0	0	0	0	0	0	0	0	0	0	0	0	0	0	0	0	0	0	0	0	0	0	0	0	0	0	0
reactome_Electric_Transmission_Across_Gap_Junctions_Main_Pathway	Reactome 1.3	0	0	0	0	0	0	0	0	0	0	0	0	0	0	0	0	0	0	0	0	0	0	0	0	0	0	0	0	0	0	0	0	0	0	0	0	0	0	0	0	0	0	0	0	0	0	0	0
reactome_Elevation_of_cytosolic_Ca2_levels_Main_Pathway	Reactome 1.3	0	0	0	0	0	0	0	0	0	0	0	0	0	0	0	0	0	0	0	0	0	0	0	0	0	0	0	0	0	0	0	0	0	0	0	0	0	0	0	0	0	0	0	0	0	0	0	0
reactome_Elongation_arrest_and_recovery_Main_Pathway	Reactome 1.3	0	0	0	0	0	0	0	0	0	0	0	0	0	0	0	0	0	0	0	0	0	0	0	0	0	0	0	0	0	0	0	0	0	0	0	0	0	0	0	0	0	0	0	0	0	0	0	0
reactome_Endogenous_sterols_Main_Pathway	Reactome 1.3	0	0	0	0	0	0	0	0	0	0	0	0	0	0	0	0	0	0	0	0	0	0	0	0	0	0	0	0	0	0	0	0	0	0	0	0	0	0	0	0	0	0	0	0	0	0	0	0
reactome_Endosomal_Sorting_Complex_Required_For_Transport_ESCRT__Main_Pathway	Reactome 1.3	0	0	0	0	0	0	0	0	0	0	0	0	0	0	0	0	0	0	0	0	0	0	0	0	0	0	0	0	0	0	0	0	0	0	0	0	0	0	0	0	0	0	0	0	0	0	0	0
reactome_Endosomal_Vacuolar_Main_Pathway	Reactome 1.3	0	0	0	0	0	0	0	0	0	0	0	0	0	0	0	0	0	0	0	0	0	0	0	0	0	0	0	0	0	0	0	0	0	0	0	0	0	0	0	0	0	0	0	0	0	0	0	0
reactome_Ephrin_signaling_Main_Pathway	Reactome 1.3	0	0	0	0	0	0	0	0	0	0	0	0	0	0	0	0	0	0	0	0	0	0	0	0	0	0	0	0	0	0	0	0	0	0	0	0	0	0	0	0	0	0	0	0	0	0	0	0
reactome_Erythrocytes_take_up_carbon_dioxide_and_release_oxygen_Main_Pathway	Reactome 1.3	89.4419	81.4369	-9.22807	101.315	102.444	111.338	113.693	101.213	109.613	101.83	107.13	96.5382	109.141	84.3279	113.073	73.485	104.472	108.245	87.7797	103.116	87.9741	79.67	113.301	97.4554	107.291	105.601	99.8452	101.661	109.031	96.2685	110.772	94.7943	87.1101	103.325	123.953	109.86	113.518	100.006	82.9618	99.5516	113.717	83.6123	109.75	107.493	92.4041	116.561	104.328	94.5434
reactome_Erythrocytes_take_up_oxygen_and_release_carbon_dioxide_Main_Pathway	Reactome 1.3	89.4419	81.4369	-9.22807	101.315	102.444	111.338	113.693	101.213	109.613	101.83	107.13	96.5382	109.141	84.3279	113.073	73.485	104.472	108.245	87.7797	103.116	87.9741	79.67	113.301	97.4554	107.291	105.601	99.8452	101.661	109.031	96.2685	110.772	94.7943	87.1101	103.325	123.953	109.86	113.518	100.006	82.9618	99.5516	113.717	83.6123	109.75	107.493	92.4041	116.561	104.328	94.5434
reactome_Establishment_of_Sister_Chromatid_Cohesion_Main_Pathway	Reactome 1.3	0	0	0	0	0	0	0	0	0	0	0	0	0	0	0	0	0	0	0	0	0	0	0	0	0	0	0	0	0	0	0	0	0	0	0	0	0	0	0	0	0	0	0	0	0	0	0	0
reactome_Ethanol_oxidation_Main_Pathway	Reactome 1.3	0	0	0	0	0	0	0	0	0	0	0	0	0	0	0	0	0	0	0	0	0	0	0	0	0	0	0	0	0	0	0	0	0	0	0	0	0	0	0	0	0	0	0	0	0	0	0	0
reactome_Eukaryotic_Translation_Elongation_Main_Pathway	Reactome 1.3	0	0	0	0	0	0	0	0	0	0	0	0	0	0	0	0	0	0	0	0	0	0	0	0	0	0	0	0	0	0	0	0	0	0	0	0	0	0	0	0	0	0	0	0	0	0	0	0
reactome_Eukaryotic_Translation_Termination_Main_Pathway	Reactome 1.3	0	0	0	0	0	0	0	0	0	0	0	0	0	0	0	0	0	0	0	0	0	0	0	0	0	0	0	0	0	0	0	0	0	0	0	0	0	0	0	0	0	0	0	0	0	0	0	0
reactome_Extrinsic_Pathway_Main_Pathway	Reactome 1.3	0	0	0	0	0	0	0	0	0	0	0	0	0	0	0	0	0	0	0	0	0	0	0	0	0	0	0	0	0	0	0	0	0	0	0	0	0	0	0	0	0	0	0	0	0	0	0	0
reactome_FCERI_mediated_Ca_2_mobilization_Main_Pathway	Reactome 1.3	0	0	0	0	0	0	0	0	0	0	0	0	0	0	0	0	0	0	0	0	0	0	0	0	0	0	0	0	0	0	0	0	0	0	0	0	0	0	0	0	0	0	0	0	0	0	0	0
reactome_FCERI_mediated_MAPK_activation_Main_Pathway	Reactome 1.3	0	0	0	0	0	0	0	0	0	0	0	0	0	0	0	0	0	0	0	0	0	0	0	0	0	0	0	0	0	0	0	0	0	0	0	0	0	0	0	0	0	0	0	0	0	0	0	0
reactome_FCERI_mediated_NF_kB_activation_Main_Pathway	Reactome 1.3	0	0	0	0	0	0	0	0	0	0	0	0	0	0	0	0	0	0	0	0	0	0	0	0	0	0	0	0	0	0	0	0	0	0	0	0	0	0	0	0	0	0	0	0	0	0	0	0
reactome_FCGR_activation_Main_Pathway	Reactome 1.3	0	0	0	0	0	0	0	0	0	0	0	0	0	0	0	0	0	0	0	0	0	0	0	0	0	0	0	0	0	0	0	0	0	0	0	0	0	0	0	0	0	0	0	0	0	0	0	0
reactome_FGFR1b_ligand_binding_and_activation_Main_Pathway	Reactome 1.3	58.4633	21.0531	-12.2366	74.0049	87.9127	85.0619	90.4597	70.1316	83.9185	7.91417	74.9445	72.9672	13.1172	60.9431	84.802	55.3988	78.2082	86.0887	14.2859	83.2496	70.6674	61.5897	87.8898	68.8577	78.5978	84.0646	73.2802	83.9724	-1.60108	73.6018	73.4502	38.3179	73.8503	5.96663	78.7733	13.9472	80.7914	37.0142	75.7846	73.7298	21.0919	56.5858	14.9439	76.6248	29.9055	5.53605	49.0376	72.3312
reactome_FGFR1c_ligand_binding_and_activation_Main_Pathway	Reactome 1.3	137.707	109.922	-21.2839	158.944	146.367	163.924	166.479	145.753	172.91	108.088	155.007	153.741	106.732	120.584	154.332	117.845	159.609	160.687	115.196	160.336	133.582	121.992	162.816	133.52	155.64	163.124	151.816	153.856	96.4142	140.598	156.297	118.224	129.301	96.3976	157.492	107.746	165.74	134.022	137.107	147.926	115.54	125.452	113.819	155.132	124.164	106.207	146.348	157.327
reactome_FGFR2b_ligand_binding_and_activation_Main_Pathway	Reactome 1.3	58.4633	21.0531	-12.2366	74.0049	87.9127	85.0619	90.4597	70.1316	83.9185	7.91417	74.9445	72.9672	13.1172	60.9431	84.802	55.3988	78.2082	86.0887	14.2859	83.2496	70.6674	61.5897	87.8898	68.8577	78.5978	84.0646	73.2802	83.9724	-1.60108	73.6018	73.4502	38.3179	73.8503	5.96663	78.7733	13.9472	80.7914	37.0142	75.7846	73.7298	21.0919	56.5858	14.9439	76.6248	29.9055	5.53605	49.0376	72.3312
reactome_FGFR2c_ligand_binding_and_activation_Main_Pathway	Reactome 1.3	107.105	85.4949	-16.5542	123.623	113.841	127.496	129.484	113.363	134.485	84.0686	120.561	119.576	83.0139	93.7873	120.036	91.6574	124.14	124.979	89.5966	124.706	103.897	94.8827	126.634	103.849	121.053	126.875	118.079	119.665	74.9888	109.354	121.564	91.9521	100.567	74.9759	122.494	83.8026	128.909	104.24	106.639	115.054	89.8643	97.5736	88.5257	120.658	96.5721	82.6058	113.826	122.365
reactome_FGFR3b_ligand_binding_and_activation_Main_Pathway	Reactome 1.3	240.987	192.363	-37.2469	278.152	256.142	286.867	291.338	255.067	302.592	189.154	271.263	269.046	186.781	211.021	270.082	206.229	279.316	281.203	201.592	280.589	233.769	213.486	284.928	233.66	272.369	285.468	265.678	269.247	168.725	246.046	273.52	206.892	226.277	168.696	275.611	188.556	290.045	234.539	239.937	258.871	202.195	219.541	199.183	271.481	217.287	185.863	256.108	275.322
reactome_FGFR3c_ligand_binding_and_activation_Main_Pathway	Reactome 1.3	120.493	96.1817	-18.6235	139.076	128.071	143.433	145.669	127.533	151.296	94.5772	135.631	134.523	93.3907	105.511	135.041	103.115	139.658	140.602	100.796	140.294	116.884	106.743	142.464	116.83	136.185	142.734	132.839	134.624	84.3624	123.023	136.76	103.446	113.138	84.3479	137.806	94.2779	145.022	117.27	119.969	129.435	101.097	109.77	99.5914	135.741	108.644	92.9315	128.054	137.661
reactome_FGFR4_ligand_binding_and_activation_Main_Pathway	Reactome 1.3	87.6315	69.9503	-13.5443	101.146	93.1425	104.315	105.941	92.7516	110.033	68.7834	98.6409	97.835	67.9205	76.7351	98.2116	74.9924	101.569	102.256	73.3063	102.032	85.0068	77.6313	103.61	84.9673	99.0433	103.806	96.6101	97.9081	61.3545	89.4714	99.4618	75.2335	82.2824	61.344	100.222	68.5658	105.471	85.287	87.2499	94.1348	73.5254	79.833	72.4301	98.7205	79.0136	67.5866	93.1303	100.117
reactome_FMO_oxidizes_nucleophiles_Main_Pathway	Reactome 1.3	0	0	0	0	0	0	0	0	0	0	0	0	0	0	0	0	0	0	0	0	0	0	0	0	0	0	0	0	0	0	0	0	0	0	0	0	0	0	0	0	0	0	0	0	0	0	0	0
reactome_FRS2_mediated_cascade_Main_Pathway	Reactome 1.3	34.4267	27.4805	-5.32099	39.7359	36.5917	40.981	41.6197	36.4381	43.2274	27.0221	38.7518	38.4352	26.6831	30.1459	38.5831	29.4613	39.9022	40.1719	28.7989	40.0841	33.3955	30.498	40.7039	33.38	38.9099	40.7811	37.954	38.4639	24.1035	35.1495	39.0743	29.556	32.3252	24.0994	39.3731	26.9366	41.435	33.5056	34.2767	36.9815	28.885	31.363	28.4547	38.7831	31.041	26.5519	36.5869	39.3317
reactome_Facilitative_Na_independent_glucose_transporters_Main_Pathway	Reactome 1.3	0	0	0	0	0	0	0	0	0	0	0	0	0	0	0	0	0	0	0	0	0	0	0	0	0	0	0	0	0	0	0	0	0	0	0	0	0	0	0	0	0	0	0	0	0	0	0	0
reactome_Fanconi_Anemia_Main_Pathway	Reactome 1.3	0	0	0	0	0	0	0	0	0	0	0	0	0	0	0	0	0	0	0	0	0	0	0	0	0	0	0	0	0	0	0	0	0	0	0	0	0	0	0	0	0	0	0	0	0	0	0	0
reactome_FasL_CD95L_signaling_Main_Pathway	Reactome 1.3	0	0	0	0	0	0	0	0	0	0	0	0	0	0	0	0	0	0	0	0	0	0	0	0	0	0	0	0	0	0	0	0	0	0	0	0	0	0	0	0	0	0	0	0	0	0	0	0
reactome_Fatty_Acids_bound_to_GPR40_FFAR1_regulate_insulin_secretion_Main_Pathway	Reactome 1.3	0	0	0	0	0	0	0	0	0	0	0	0	0	0	0	0	0	0	0	0	0	0	0	0	0	0	0	0	0	0	0	0	0	0	0	0	0	0	0	0	0	0	0	0	0	0	0	0
reactome_Fatty_Acyl_CoA_Biosynthesis_Main_Pathway	Reactome 1.3	0	0	0	0	0	0	0	0	0	0	0	0	0	0	0	0	0	0	0	0	0	0	0	0	0	0	0	0	0	0	0	0	0	0	0	0	0	0	0	0	0	0	0	0	0	0	0	0
reactome_Fatty_acids_Main_Pathway	Reactome 1.3	0	0	0	0	0	0	0	0	0	0	0	0	0	0	0	0	0	0	0	0	0	0	0	0	0	0	0	0	0	0	0	0	0	0	0	0	0	0	0	0	0	0	0	0	0	0	0	0
reactome_Fc_epsilon_receptor_FCERI_signaling_Main_Pathway	Reactome 1.3	0	0	0	0	0	0	0	0	0	0	0	0	0	0	0	0	0	0	0	0	0	0	0	0	0	0	0	0	0	0	0	0	0	0	0	0	0	0	0	0	0	0	0	0	0	0	0	0
reactome_Fibronectin_matrix_formation_Main_Pathway	Reactome 1.3	0	0	0	0	0	0	0	0	0	0	0	0	0	0	0	0	0	0	0	0	0	0	0	0	0	0	0	0	0	0	0	0	0	0	0	0	0	0	0	0	0	0	0	0	0	0	0	0
reactome_Ficolins_bind_to_repetitive_carbohydrate_structures_on_the_target_cell_surface_Main_Pathway	Reactome 1.3	0	0	0	0	0	0	0	0	0	0	0	0	0	0	0	0	0	0	0	0	0	0	0	0	0	0	0	0	0	0	0	0	0	0	0	0	0	0	0	0	0	0	0	0	0	0	0	0
reactome_Folding_of_actin_by_CCT_TriC_Main_Pathway	Reactome 1.3	0	0	0	0	0	0	0	0	0	0	0	0	0	0	0	0	0	0	0	0	0	0	0	0	0	0	0	0	0	0	0	0	0	0	0	0	0	0	0	0	0	0	0	0	0	0	0	0
reactome_Formation_of_ATP_by_chemiosmotic_coupling_Main_Pathway	Reactome 1.3	0	0	0	0	0	0	0	0	0	0	0	0	0	0	0	0	0	0	0	0	0	0	0	0	0	0	0	0	0	0	0	0	0	0	0	0	0	0	0	0	0	0	0	0	0	0	0	0
reactome_Formation_of_HIV_1_elongation_complex_containing_HIV_1_Tat_Main_Pathway	Reactome 1.3	0	0	0	0	0	0	0	0	0	0	0	0	0	0	0	0	0	0	0	0	0	0	0	0	0	0	0	0	0	0	0	0	0	0	0	0	0	0	0	0	0	0	0	0	0	0	0	0
reactome_Formation_of_HIV_elongation_complex_in_the_absence_of_HIV_Tat_Main_Pathway	Reactome 1.3	0	0	0	0	0	0	0	0	0	0	0	0	0	0	0	0	0	0	0	0	0	0	0	0	0	0	0	0	0	0	0	0	0	0	0	0	0	0	0	0	0	0	0	0	0	0	0	0
reactome_Formation_of_RNA_Pol_II_elongation_complex_Main_Pathway	Reactome 1.3	0	0	0	0	0	0	0	0	0	0	0	0	0	0	0	0	0	0	0	0	0	0	0	0	0	0	0	0	0	0	0	0	0	0	0	0	0	0	0	0	0	0	0	0	0	0	0	0
reactome_Formation_of_Senescence_Associated_Heterochromatin_Foci_SAHF__Main_Pathway	Reactome 1.3	0	0	0	0	0	0	0	0	0	0	0	0	0	0	0	0	0	0	0	0	0	0	0	0	0	0	0	0	0	0	0	0	0	0	0	0	0	0	0	0	0	0	0	0	0	0	0	0
reactome_Formation_of_a_pool_of_free_40S_subunits_Main_Pathway	Reactome 1.3	0	0	0	0	0	0	0	0	0	0	0	0	0	0	0	0	0	0	0	0	0	0	0	0	0	0	0	0	0	0	0	0	0	0	0	0	0	0	0	0	0	0	0	0	0	0	0	0
reactome_Formation_of_annular_gap_junctions_Main_Pathway	Reactome 1.3	0	0	0	0	0	0	0	0	0	0	0	0	0	0	0	0	0	0	0	0	0	0	0	0	0	0	0	0	0	0	0	0	0	0	0	0	0	0	0	0	0	0	0	0	0	0	0	0
reactome_Formation_of_apoptosome_Main_Pathway	Reactome 1.3	0	0	0	0	0	0	0	0	0	0	0	0	0	0	0	0	0	0	0	0	0	0	0	0	0	0	0	0	0	0	0	0	0	0	0	0	0	0	0	0	0	0	0	0	0	0	0	0
reactome_Formation_of_incision_complex_in_GG_NER_Main_Pathway	Reactome 1.3	-7.9115	-3.69469	-4.90582	-8.91733	-7.15172	-9.07556	-6.07026	-7.34449	-8.11506	-5.40455	-7.8463	-7.41582	-5.97867	-6.47427	-4.7825	-5.61733	-7.22265	-8.65469	-4.63115	-7.79283	-8.80981	-5.59088	-7.70878	-5.91097	-6.98276	-7.51276	-6.75727	-7.3578	-7.23337	-6.81769	-7.79236	-5.22489	-4.00353	-5.72319	-5.46759	-7.6108	-9.14502	-7.35403	-5.82588	-8.08889	-6.14785	-7.44318	-8.00445	-8.10077	-6.83861	-5.21485	-8.46878	-8.33779
reactome_Formation_of_the_Early_Elongation_Complex_Main_Pathway	Reactome 1.3	0	0	0	0	0	0	0	0	0	0	0	0	0	0	0	0	0	0	0	0	0	0	0	0	0	0	0	0	0	0	0	0	0	0	0	0	0	0	0	0	0	0	0	0	0	0	0	0
reactome_Formation_of_the_HIV_1_Early_Elongation_Complex_Main_Pathway	Reactome 1.3	0	0	0	0	0	0	0	0	0	0	0	0	0	0	0	0	0	0	0	0	0	0	0	0	0	0	0	0	0	0	0	0	0	0	0	0	0	0	0	0	0	0	0	0	0	0	0	0
reactome_Formation_of_the_active_cofactor_UDP_glucuronate_Main_Pathway	Reactome 1.3	0	0	0	0	0	0	0	0	0	0	0	0	0	0	0	0	0	0	0	0	0	0	0	0	0	0	0	0	0	0	0	0	0	0	0	0	0	0	0	0	0	0	0	0	0	0	0	0
reactome_Formation_of_the_ternary_complex_and_subsequently_the_43S_complex_Main_Pathway	Reactome 1.3	0	0	0	0	0	0	0	0	0	0	0	0	0	0	0	0	0	0	0	0	0	0	0	0	0	0	0	0	0	0	0	0	0	0	0	0	0	0	0	0	0	0	0	0	0	0	0	0
reactome_Formation_of_transcription_coupled_NER_TC_NER_repair_complex_Main_Pathway	Reactome 1.3	0	0	0	0	0	0	0	0	0	0	0	0	0	0	0	0	0	0	0	0	0	0	0	0	0	0	0	0	0	0	0	0	0	0	0	0	0	0	0	0	0	0	0	0	0	0	0	0
reactome_Formation_of_tubulin_folding_intermediates_by_CCT_TriC_Main_Pathway	Reactome 1.3	0	0	0	0	0	0	0	0	0	0	0	0	0	0	0	0	0	0	0	0	0	0	0	0	0	0	0	0	0	0	0	0	0	0	0	0	0	0	0	0	0	0	0	0	0	0	0	0
reactome_Formyl_peptide_receptors_bind_formyl_peptides_and_many_other_ligands_Main_Pathway	Reactome 1.3	0	0	0	0	0	0	0	0	0	0	0	0	0	0	0	0	0	0	0	0	0	0	0	0	0	0	0	0	0	0	0	0	0	0	0	0	0	0	0	0	0	0	0	0	0	0	0	0
reactome_Free_fatty_acid_receptors_Main_Pathway	Reactome 1.3	0	0	0	0	0	0	0	0	0	0	0	0	0	0	0	0	0	0	0	0	0	0	0	0	0	0	0	0	0	0	0	0	0	0	0	0	0	0	0	0	0	0	0	0	0	0	0	0
reactome_Frs2_mediated_activation_Main_Pathway	Reactome 1.3	0	0	0	0	0	0	0	0	0	0	0	0	0	0	0	0	0	0	0	0	0	0	0	0	0	0	0	0	0	0	0	0	0	0	0	0	0	0	0	0	0	0	0	0	0	0	0	0
reactome_G0_and_Early_G1_Main_Pathway	Reactome 1.3	0	0	0	0	0	0	0	0	0	0	0	0	0	0	0	0	0	0	0	0	0	0	0	0	0	0	0	0	0	0	0	0	0	0	0	0	0	0	0	0	0	0	0	0	0	0	0	0
reactome_G1_S_Specific_Transcription_Main_Pathway	Reactome 1.3	0	0	0	0	0	0	0	0	0	0	0	0	0	0	0	0	0	0	0	0	0	0	0	0	0	0	0	0	0	0	0	0	0	0	0	0	0	0	0	0	0	0	0	0	0	0	0	0
reactome_G2_M_DNA_damage_checkpoint_Main_Pathway	Reactome 1.3	0	0	0	0	0	0	0	0	0	0	0	0	0	0	0	0	0	0	0	0	0	0	0	0	0	0	0	0	0	0	0	0	0	0	0	0	0	0	0	0	0	0	0	0	0	0	0	0
reactome_G2_M_DNA_replication_checkpoint_Main_Pathway	Reactome 1.3	0	0	0	0	0	0	0	0	0	0	0	0	0	0	0	0	0	0	0	0	0	0	0	0	0	0	0	0	0	0	0	0	0	0	0	0	0	0	0	0	0	0	0	0	0	0	0	0
reactome_G2_Phase_Main_Pathway	Reactome 1.3	0	0	0	0	0	0	0	0	0	0	0	0	0	0	0	0	0	0	0	0	0	0	0	0	0	0	0	0	0	0	0	0	0	0	0	0	0	0	0	0	0	0	0	0	0	0	0	0
reactome_GAB1_signalosome_Main_Pathway	Reactome 1.3	51.2426	53.7853	-21.9778	53.8038	40.1981	61.2735	41.9462	56.9941	61.3616	55.1874	58.2628	45.0301	62.2683	30.2146	34.4342	26.6053	51.7431	51.8646	61.185	47.7697	45.2646	19.9259	48.7749	15.1339	49.7354	47.8416	48.7512	36.6171	48.3032	39.9858	57.3484	51.4541	13.0188	48.7274	57.1048	61.7407	58.9307	52.1142	28.7242	48.9625	63.7604	38.0282	63.9628	51.1762	58.7903	58.8216	64.1249	59.3655
reactome_GABA_A_rho_receptor_activation_Main_Pathway	Reactome 1.3	0	0	0	0	0	0	0	0	0	0	0	0	0	0	0	0	0	0	0	0	0	0	0	0	0	0	0	0	0	0	0	0	0	0	0	0	0	0	0	0	0	0	0	0	0	0	0	0
reactome_GABA_synthesis_release_reuptake_and_degradation_Main_Pathway	Reactome 1.3	0	0	0	0	0	0	0	0	0	0	0	0	0	0	0	0	0	0	0	0	0	0	0	0	0	0	0	0	0	0	0	0	0	0	0	0	0	0	0	0	0	0	0	0	0	0	0	0
reactome_GP1b_IX_V_activation_signalling_Main_Pathway	Reactome 1.3	0	0	0	0	0	0	0	0	0	0	0	0	0	0	0	0	0	0	0	0	0	0	0	0	0	0	0	0	0	0	0	0	0	0	0	0	0	0	0	0	0	0	0	0	0	0	0	0
reactome_GPVI_mediated_activation_cascade_Main_Pathway	Reactome 1.3	0	0	0	0	0	0	0	0	0	0	0	0	0	0	0	0	0	0	0	0	0	0	0	0	0	0	0	0	0	0	0	0	0	0	0	0	0	0	0	0	0	0	0	0	0	0	0	0
reactome_GRB2_SOS_provides_linkage_to_MAPK_signaling_for_Integrins_Main_Pathway	Reactome 1.3	0	0	0	0	0	0	0	0	0	0	0	0	0	0	0	0	0	0	0	0	0	0	0	0	0	0	0	0	0	0	0	0	0	0	0	0	0	0	0	0	0	0	0	0	0	0	0	0
reactome_GRB2_events_in_EGFR_signaling_Main_Pathway	Reactome 1.3	76.8639	80.6779	-32.9668	80.7057	60.2971	91.9103	62.9194	85.4912	92.0424	82.7811	87.3942	67.5452	93.4025	45.3218	51.6514	39.9079	77.6146	77.797	91.7775	71.6546	67.8969	29.8889	73.1624	22.7008	74.603	71.7623	73.1268	54.9256	72.4547	59.9787	86.0226	77.1812	19.5283	73.091	85.6572	92.611	88.396	78.1714	43.0863	73.4438	95.6405	57.0422	95.9442	76.7644	88.1855	88.2324	96.1873	89.0483
reactome_GRB2_events_in_ERBB2_signaling_Main_Pathway	Reactome 1.3	0	0	0	0	0	0	0	0	0	0	0	0	0	0	0	0	0	0	0	0	0	0	0	0	0	0	0	0	0	0	0	0	0	0	0	0	0	0	0	0	0	0	0	0	0	0	0	0
reactome_GTP_hydrolysis_and_joining_of_the_60S_ribosomal_subunit_Main_Pathway	Reactome 1.3	0	0	0	0	0	0	0	0	0	0	0	0	0	0	0	0	0	0	0	0	0	0	0	0	0	0	0	0	0	0	0	0	0	0	0	0	0	0	0	0	0	0	0	0	0	0	0	0
reactome_G_alpha_12_13_signalling_events_Main_Pathway	Reactome 1.3	0	0	0	0	0	0	0	0	0	0	0	0	0	0	0	0	0	0	0	0	0	0	0	0	0	0	0	0	0	0	0	0	0	0	0	0	0	0	0	0	0	0	0	0	0	0	0	0
reactome_G_alpha_i_signalling_events_Main_Pathway	Reactome 1.3	4.22122	4.42206	0.299191	4.34835	4.15948	4.61157	4.23654	4.55608	4.78585	4.60187	4.43218	4.43557	4.7155	3.83833	4.02885	3.60123	4.4323	4.39717	4.79893	4.14405	4.24963	3.72194	4.30053	3.3535	4.58744	4.4771	4.45169	4.06637	4.13615	3.95024	4.5855	4.39487	3.24445	4.37705	4.44911	4.66556	4.65646	4.39764	3.98265	4.25118	4.69319	4.10485	4.78956	4.53275	4.79908	4.70451	4.6917	4.61227
reactome_G_alpha_q_signalling_events_Main_Pathway	Reactome 1.3	5.42728	5.68551	0.384674	5.59074	5.3479	5.92916	5.44698	5.85781	6.15324	5.91669	5.69851	5.70288	6.06278	4.935	5.17995	4.63015	5.69868	5.65351	6.17006	5.32806	5.46381	4.78536	5.52925	4.31164	5.89814	5.75628	5.7236	5.22819	5.31791	5.07889	5.89564	5.65055	4.17143	5.62764	5.72029	5.99858	5.98687	5.65411	5.12055	5.4658	6.0341	5.27766	6.158	5.82783	6.17024	6.04866	6.03218	5.93007
reactome_G_alpha_s_signalling_events_Main_Pathway	Reactome 1.3	2.22397	2.07567	2.57626	1.50726	1.33142	1.84357	1.49939	1.96318	2.16873	2.68888	1.49049	2.05239	2.36682	1.70681	1.36865	1.70005	1.89857	1.46929	2.72619	1.50109	1.3685	1.9225	1.57961	1.20636	2.32131	1.69107	1.21584	1.44179	2.25466	1.56925	1.85898	2.06755	0.803509	2.38819	1.66406	2.43353	1.83949	2.28706	1.54967	1.58483	2.80635	1.52411	2.74918	1.69183	2.57681	2.56473	2.35084	2.01689
reactome_G_alpha_z_signalling_events_Main_Pathway	Reactome 1.3	0	0	0	0	0	0	0	0	0	0	0	0	0	0	0	0	0	0	0	0	0	0	0	0	0	0	0	0	0	0	0	0	0	0	0	0	0	0	0	0	0	0	0	0	0	0	0	0
reactome_G_beta_gamma_signalling_through_PI3Kgamma_Main_Pathway	Reactome 1.3	0	0	0	0	0	0	0	0	0	0	0	0	0	0	0	0	0	0	0	0	0	0	0	0	0	0	0	0	0	0	0	0	0	0	0	0	0	0	0	0	0	0	0	0	0	0	0	0
reactome_G_beta_gamma_signalling_through_PLC_beta_Main_Pathway	Reactome 1.3	0	0	0	0	0	0	0	0	0	0	0	0	0	0	0	0	0	0	0	0	0	0	0	0	0	0	0	0	0	0	0	0	0	0	0	0	0	0	0	0	0	0	0	0	0	0	0	0
reactome_G_protein_activation_Main_Pathway	Reactome 1.3	0	0	0	0	0	0	0	0	0	0	0	0	0	0	0	0	0	0	0	0	0	0	0	0	0	0	0	0	0	0	0	0	0	0	0	0	0	0	0	0	0	0	0	0	0	0	0	0
reactome_Galactose_catabolism_Main_Pathway	Reactome 1.3	0	0	0	0	0	0	0	0	0	0	0	0	0	0	0	0	0	0	0	0	0	0	0	0	0	0	0	0	0	0	0	0	0	0	0	0	0	0	0	0	0	0	0	0	0	0	0	0
reactome_Gamma_carboxylation_of_protein_precursors_Main_Pathway	Reactome 1.3	0	0	0	0	0	0	0	0	0	0	0	0	0	0	0	0	0	0	0	0	0	0	0	0	0	0	0	0	0	0	0	0	0	0	0	0	0	0	0	0	0	0	0	0	0	0	0	0
reactome_Gap_junction_assembly_Main_Pathway	Reactome 1.3	0	0	0	0	0	0	0	0	0	0	0	0	0	0	0	0	0	0	0	0	0	0	0	0	0	0	0	0	0	0	0	0	0	0	0	0	0	0	0	0	0	0	0	0	0	0	0	0
reactome_Gap_junction_degradation_Main_Pathway	Reactome 1.3	0	0	0	0	0	0	0	0	0	0	0	0	0	0	0	0	0	0	0	0	0	0	0	0	0	0	0	0	0	0	0	0	0	0	0	0	0	0	0	0	0	0	0	0	0	0	0	0
reactome_Gastrin_CREB_signalling_pathway_via_PKC_and_MAPK_Main_Pathway	Reactome 1.3	0	0	0	0	0	0	0	0	0	0	0	0	0	0	0	0	0	0	0	0	0	0	0	0	0	0	0	0	0	0	0	0	0	0	0	0	0	0	0	0	0	0	0	0	0	0	0	0
reactome_Generation_of_second_messenger_molecules_Main_Pathway	Reactome 1.3	0	0	0	0	0	0	0	0	0	0	0	0	0	0	0	0	0	0	0	0	0	0	0	0	0	0	0	0	0	0	0	0	0	0	0	0	0	0	0	0	0	0	0	0	0	0	0	0
reactome_Glucagon_like_Peptide_1_GLP1_regulates_insulin_secretion_Main_Pathway	Reactome 1.3	0	0	0	0	0	0	0	0	0	0	0	0	0	0	0	0	0	0	0	0	0	0	0	0	0	0	0	0	0	0	0	0	0	0	0	0	0	0	0	0	0	0	0	0	0	0	0	0
reactome_Glucagon_signaling_in_metabolic_regulation_Main_Pathway	Reactome 1.3	0	0	0	0	0	0	0	0	0	0	0	0	0	0	0	0	0	0	0	0	0	0	0	0	0	0	0	0	0	0	0	0	0	0	0	0	0	0	0	0	0	0	0	0	0	0	0	0
reactome_Glucagon_type_ligand_receptors_Main_Pathway	Reactome 1.3	0	0	0	0	0	0	0	0	0	0	0	0	0	0	0	0	0	0	0	0	0	0	0	0	0	0	0	0	0	0	0	0	0	0	0	0	0	0	0	0	0	0	0	0	0	0	0	0
reactome_Glucocorticoid_biosynthesis_Main_Pathway	Reactome 1.3	0	0	0	0	0	0	0	0	0	0	0	0	0	0	0	0	0	0	0	0	0	0	0	0	0	0	0	0	0	0	0	0	0	0	0	0	0	0	0	0	0	0	0	0	0	0	0	0
reactome_Gluconeogenesis_Main_Pathway	Reactome 1.3	0	0	0	0	0	0	0	0	0	0	0	0	0	0	0	0	0	0	0	0	0	0	0	0	0	0	0	0	0	0	0	0	0	0	0	0	0	0	0	0	0	0	0	0	0	0	0	0
reactome_Glucose_transport_Main_Pathway	Reactome 1.3	0	0	0	0	0	0	0	0	0	0	0	0	0	0	0	0	0	0	0	0	0	0	0	0	0	0	0	0	0	0	0	0	0	0	0	0	0	0	0	0	0	0	0	0	0	0	0	0
reactome_Glucuronidation_Main_Pathway	Reactome 1.3	0	0	0	0	0	0	0	0	0	0	0	0	0	0	0	0	0	0	0	0	0	0	0	0	0	0	0	0	0	0	0	0	0	0	0	0	0	0	0	0	0	0	0	0	0	0	0	0
reactome_Glutamate_Neurotransmitter_Release_Cycle_Main_Pathway	Reactome 1.3	0	0	0	0	0	0	0	0	0	0	0	0	0	0	0	0	0	0	0	0	0	0	0	0	0	0	0	0	0	0	0	0	0	0	0	0	0	0	0	0	0	0	0	0	0	0	0	0
reactome_Glutathione_synthesis_and_recycling_Main_Pathway	Reactome 1.3	0	0	0	0	0	0	0	0	0	0	0	0	0	0	0	0	0	0	0	0	0	0	0	0	0	0	0	0	0	0	0	0	0	0	0	0	0	0	0	0	0	0	0	0	0	0	0	0
reactome_Glycogen_breakdown_glycogenolysis__Main_Pathway	Reactome 1.3	0	0	0	0	0	0	0	0	0	0	0	0	0	0	0	0	0	0	0	0	0	0	0	0	0	0	0	0	0	0	0	0	0	0	0	0	0	0	0	0	0	0	0	0	0	0	0	0
reactome_Glycogen_synthesis_Main_Pathway	Reactome 1.3	0	0	0	0	0	0	0	0	0	0	0	0	0	0	0	0	0	0	0	0	0	0	0	0	0	0	0	0	0	0	0	0	0	0	0	0	0	0	0	0	0	0	0	0	0	0	0	0
reactome_Glycolysis_Main_Pathway	Reactome 1.3	0	0	0	0	0	0	0	0	0	0	0	0	0	0	0	0	0	0	0	0	0	0	0	0	0	0	0	0	0	0	0	0	0	0	0	0	0	0	0	0	0	0	0	0	0	0	0	0
reactome_Glycoprotein_hormones_Main_Pathway	Reactome 1.3	0	0	0	0	0	0	0	0	0	0	0	0	0	0	0	0	0	0	0	0	0	0	0	0	0	0	0	0	0	0	0	0	0	0	0	0	0	0	0	0	0	0	0	0	0	0	0	0
reactome_Glycosphingolipid_metabolism_Main_Pathway	Reactome 1.3	0	0	0	0	0	0	0	0	0	0	0	0	0	0	0	0	0	0	0	0	0	0	0	0	0	0	0	0	0	0	0	0	0	0	0	0	0	0	0	0	0	0	0	0	0	0	0	0
reactome_Glyoxylate_metabolism_Main_Pathway	Reactome 1.3	0	0	0	0	0	0	0	0	0	0	0	0	0	0	0	0	0	0	0	0	0	0	0	0	0	0	0	0	0	0	0	0	0	0	0	0	0	0	0	0	0	0	0	0	0	0	0	0
reactome_Golgi_Associated_Vesicle_Biogenesis_Main_Pathway	Reactome 1.3	0	0	0	0	0	0	0	0	0	0	0	0	0	0	0	0	0	0	0	0	0	0	0	0	0	0	0	0	0	0	0	0	0	0	0	0	0	0	0	0	0	0	0	0	0	0	0	0
reactome_Golgi_Cisternae_Pericentriolar_Stack_Reorganization_Main_Pathway	Reactome 1.3	0	0	0	0	0	0	0	0	0	0	0	0	0	0	0	0	0	0	0	0	0	0	0	0	0	0	0	0	0	0	0	0	0	0	0	0	0	0	0	0	0	0	0	0	0	0	0	0
reactome_Growth_hormone_receptor_signaling_Main_Pathway	Reactome 1.3	0	0	0	0	0	0	0	0	0	0	0	0	0	0	0	0	0	0	0	0	0	0	0	0	0	0	0	0	0	0	0	0	0	0	0	0	0	0	0	0	0	0	0	0	0	0	0	0
reactome_HATs_acetylate_histones_Main_Pathway	Reactome 1.3	0	0	0	0	0	0	0	0	0	0	0	0	0	0	0	0	0	0	0	0	0	0	0	0	0	0	0	0	0	0	0	0	0	0	0	0	0	0	0	0	0	0	0	0	0	0	0	0
reactome_HDACs_deacetylate_histones_Main_Pathway	Reactome 1.3	0	0	0	0	0	0	0	0	0	0	0	0	0	0	0	0	0	0	0	0	0	0	0	0	0	0	0	0	0	0	0	0	0	0	0	0	0	0	0	0	0	0	0	0	0	0	0	0
reactome_HDL_mediated_lipid_transport_Main_Pathway	Reactome 1.3	0	0	0	0	0	0	0	0	0	0	0	0	0	0	0	0	0	0	0	0	0	0	0	0	0	0	0	0	0	0	0	0	0	0	0	0	0	0	0	0	0	0	0	0	0	0	0	0
reactome_HDMs_demethylate_histones_Main_Pathway	Reactome 1.3	0	0	0	0	0	0	0	0	0	0	0	0	0	0	0	0	0	0	0	0	0	0	0	0	0	0	0	0	0	0	0	0	0	0	0	0	0	0	0	0	0	0	0	0	0	0	0	0
reactome_HIV_Transcription_Initiation_Main_Pathway	Reactome 1.3	0	0	0	0	0	0	0	0	0	0	0	0	0	0	0	0	0	0	0	0	0	0	0	0	0	0	0	0	0	0	0	0	0	0	0	0	0	0	0	0	0	0	0	0	0	0	0	0
reactome_HIV_elongation_arrest_and_recovery_Main_Pathway	Reactome 1.3	0	0	0	0	0	0	0	0	0	0	0	0	0	0	0	0	0	0	0	0	0	0	0	0	0	0	0	0	0	0	0	0	0	0	0	0	0	0	0	0	0	0	0	0	0	0	0	0
reactome_HSF1_activation_Main_Pathway	Reactome 1.3	0	0	0	0	0	0	0	0	0	0	0	0	0	0	0	0	0	0	0	0	0	0	0	0	0	0	0	0	0	0	0	0	0	0	0	0	0	0	0	0	0	0	0	0	0	0	0	0
reactome_HSF1_dependent_transactivation_Main_Pathway	Reactome 1.3	0	0	0	0	0	0	0	0	0	0	0	0	0	0	0	0	0	0	0	0	0	0	0	0	0	0	0	0	0	0	0	0	0	0	0	0	0	0	0	0	0	0	0	0	0	0	0	0
reactome_HS_GAG_biosynthesis_Main_Pathway	Reactome 1.3	45.3006	52.9047	8.29549	42.6914	44.0671	46.2795	44.526	51.5174	53.3135	54.112	46.3361	50.6441	54.3399	41.3448	37.7052	42.7741	53.1402	45.6164	52.937	47.8493	41.193	39.9249	46.3844	36.745	48.8312	46.3342	43.0379	41.0058	47.327	44.705	49.259	47.4872	35.1284	50.3436	49.5068	48.9024	47.5926	45.6657	41.4081	49.6692	54.0615	44.7669	50.1246	46.4564	57.2332	48.0382	50.4728	52.5598
reactome_HS_GAG_degradation_Main_Pathway	Reactome 1.3	58.0633	72.2452	23.8656	51.1111	59.5967	55.5659	58.967	67.4851	69.0523	73.2145	56.5855	66.7693	75.7491	56.522	50.9119	55.347	70.8679	57.7599	67.5626	62.8799	49.8416	53.9862	60.7391	47.0492	62.7153	59.3698	51.7896	55.5581	61.843	59.7505	62.6271	59.3069	44.9263	70.2497	64.9514	65.3344	58.6043	55.2462	57.3621	66.2466	74.7761	60.5425	62.3803	58.1357	76.5327	61.3043	63.112	70.1807
reactome_Hedgehog_ligand_biogenesis_Main_Pathway	Reactome 1.3	0	0	0	0	0	0	0	0	0	0	0	0	0	0	0	0	0	0	0	0	0	0	0	0	0	0	0	0	0	0	0	0	0	0	0	0	0	0	0	0	0	0	0	0	0	0	0	0
reactome_Heme_biosynthesis_Main_Pathway	Reactome 1.3	15.0003	15.5154	-2.23603	16.6466	7.53599	16.8245	10.2675	18.2651	24.2712	20.4497	14.3315	14.9667	15.8375	7.7885	8.5242	7.59637	18.7631	6.46114	21.4807	15.4697	13.5271	3.27571	11.6094	5.83172	16.2454	10.977	14.8966	9.26955	14.8831	9.40921	18.314	16.7252	3.8556	12.8809	13.6914	12.7122	21.9966	16.7813	8.01593	13.9392	15.4817	13.922	16.4202	14.4848	21.9393	20.3876	22.4785	19.5881
reactome_Heme_degradation_Main_Pathway	Reactome 1.3	0	0	0	0	0	0	0	0	0	0	0	0	0	0	0	0	0	0	0	0	0	0	0	0	0	0	0	0	0	0	0	0	0	0	0	0	0	0	0	0	0	0	0	0	0	0	0	0
reactome_Hexose_uptake_Main_Pathway	Reactome 1.3	0	0	0	0	0	0	0	0	0	0	0	0	0	0	0	0	0	0	0	0	0	0	0	0	0	0	0	0	0	0	0	0	0	0	0	0	0	0	0	0	0	0	0	0	0	0	0	0
reactome_Hh_ligand_biogenesis_disease_Main_Pathway	Reactome 1.3	0	0	0	0	0	0	0	0	0	0	0	0	0	0	0	0	0	0	0	0	0	0	0	0	0	0	0	0	0	0	0	0	0	0	0	0	0	0	0	0	0	0	0	0	0	0	0	0
reactome_Histamine_receptors_Main_Pathway	Reactome 1.3	0	0	0	0	0	0	0	0	0	0	0	0	0	0	0	0	0	0	0	0	0	0	0	0	0	0	0	0	0	0	0	0	0	0	0	0	0	0	0	0	0	0	0	0	0	0	0	0
reactome_Histidine_catabolism_Main_Pathway	Reactome 1.3	0	0	0	0	0	0	0	0	0	0	0	0	0	0	0	0	0	0	0	0	0	0	0	0	0	0	0	0	0	0	0	0	0	0	0	0	0	0	0	0	0	0	0	0	0	0	0	0
reactome_Hormone_sensitive_lipase_HSL_mediated_triacylglycerol_hydrolysis_Main_Pathway	Reactome 1.3	0	0	0	0	0	0	0	0	0	0	0	0	0	0	0	0	0	0	0	0	0	0	0	0	0	0	0	0	0	0	0	0	0	0	0	0	0	0	0	0	0	0	0	0	0	0	0	0
reactome_HuR_stabilizes_mRNA_Main_Pathway	Reactome 1.3	0	0	0	0	0	0	0	0	0	0	0	0	0	0	0	0	0	0	0	0	0	0	0	0	0	0	0	0	0	0	0	0	0	0	0	0	0	0	0	0	0	0	0	0	0	0	0	0
reactome_Hyaluronan_biosynthesis_and_export_Main_Pathway	Reactome 1.3	0	0	0	0	0	0	0	0	0	0	0	0	0	0	0	0	0	0	0	0	0	0	0	0	0	0	0	0	0	0	0	0	0	0	0	0	0	0	0	0	0	0	0	0	0	0	0	0
reactome_Hyaluronan_uptake_and_degradation_Main_Pathway	Reactome 1.3	0	0	0	0	0	0	0	0	0	0	0	0	0	0	0	0	0	0	0	0	0	0	0	0	0	0	0	0	0	0	0	0	0	0	0	0	0	0	0	0	0	0	0	0	0	0	0	0
reactome_Hydrolysis_of_LPC_Main_Pathway	Reactome 1.3	0	0	0	0	0	0	0	0	0	0	0	0	0	0	0	0	0	0	0	0	0	0	0	0	0	0	0	0	0	0	0	0	0	0	0	0	0	0	0	0	0	0	0	0	0	0	0	0
reactome_Hydroxycarboxylic_acid_binding_receptors_Main_Pathway	Reactome 1.3	0	0	0	0	0	0	0	0	0	0	0	0	0	0	0	0	0	0	0	0	0	0	0	0	0	0	0	0	0	0	0	0	0	0	0	0	0	0	0	0	0	0	0	0	0	0	0	0
reactome_Hypusinylation_Main_Pathway	Reactome 1.3	0	0	0	0	0	0	0	0	0	0	0	0	0	0	0	0	0	0	0	0	0	0	0	0	0	0	0	0	0	0	0	0	0	0	0	0	0	0	0	0	0	0	0	0	0	0	0	0
reactome_IKK_complex_recruitment_mediated_by_RIP1_Main_Pathway	Reactome 1.3	0	0	0	0	0	0	0	0	0	0	0	0	0	0	0	0	0	0	0	0	0	0	0	0	0	0	0	0	0	0	0	0	0	0	0	0	0	0	0	0	0	0	0	0	0	0	0	0
reactome_IRAK1_recruits_IKK_complex_Main_Pathway	Reactome 1.3	0	0	0	0	0	0	0	0	0	0	0	0	0	0	0	0	0	0	0	0	0	0	0	0	0	0	0	0	0	0	0	0	0	0	0	0	0	0	0	0	0	0	0	0	0	0	0	0
reactome_IRAK1_recruits_IKK_complex_upon_TLR7_8_or_9_stimulation_Main_Pathway	Reactome 1.3	0	0	0	0	0	0	0	0	0	0	0	0	0	0	0	0	0	0	0	0	0	0	0	0	0	0	0	0	0	0	0	0	0	0	0	0	0	0	0	0	0	0	0	0	0	0	0	0
reactome_IRAK2_mediated_activation_of_TAK1_complex_Main_Pathway	Reactome 1.3	0	0	0	0	0	0	0	0	0	0	0	0	0	0	0	0	0	0	0	0	0	0	0	0	0	0	0	0	0	0	0	0	0	0	0	0	0	0	0	0	0	0	0	0	0	0	0	0
reactome_IRAK2_mediated_activation_of_TAK1_complex_upon_TLR7_8_or_9_stimulation_Main_Pathway	Reactome 1.3	0	0	0	0	0	0	0	0	0	0	0	0	0	0	0	0	0	0	0	0	0	0	0	0	0	0	0	0	0	0	0	0	0	0	0	0	0	0	0	0	0	0	0	0	0	0	0	0
reactome_IRF3_mediated_activation_of_type_1_IFN_Main_Pathway	Reactome 1.3	0	0	0	0	0	0	0	0	0	0	0	0	0	0	0	0	0	0	0	0	0	0	0	0	0	0	0	0	0	0	0	0	0	0	0	0	0	0	0	0	0	0	0	0	0	0	0	0
reactome_IRF3_mediated_induction_of_type_I_IFN_Main_Pathway	Reactome 1.3	0	0	0	0	0	0	0	0	0	0	0	0	0	0	0	0	0	0	0	0	0	0	0	0	0	0	0	0	0	0	0	0	0	0	0	0	0	0	0	0	0	0	0	0	0	0	0	0
reactome_IRS_activation_Main_Pathway	Reactome 1.3	0	0	0	0	0	0	0	0	0	0	0	0	0	0	0	0	0	0	0	0	0	0	0	0	0	0	0	0	0	0	0	0	0	0	0	0	0	0	0	0	0	0	0	0	0	0	0	0
reactome_IRS_related_events_triggered_by_IGF1R_Main_Pathway	Reactome 1.3	0	0	0	0	0	0	0	0	0	0	0	0	0	0	0	0	0	0	0	0	0	0	0	0	0	0	0	0	0	0	0	0	0	0	0	0	0	0	0	0	0	0	0	0	0	0	0	0
reactome_ISG15_antiviral_mechanism_Main_Pathway	Reactome 1.3	0	0	0	0	0	0	0	0	0	0	0	0	0	0	0	0	0	0	0	0	0	0	0	0	0	0	0	0	0	0	0	0	0	0	0	0	0	0	0	0	0	0	0	0	0	0	0	0
reactome_Inactivation_of_APC_C_via_direct_inhibition_of_the_APC_C_complex_Main_Pathway	Reactome 1.3	0	0	0	0	0	0	0	0	0	0	0	0	0	0	0	0	0	0	0	0	0	0	0	0	0	0	0	0	0	0	0	0	0	0	0	0	0	0	0	0	0	0	0	0	0	0	0	0
reactome_Inactivation_of_Cdc42_and_Rac_Main_Pathway	Reactome 1.3	22.6333	-0.657654	-13.3123	27.8149	22.5294	24.3115	26.7228	23.324	20.7441	-5.84935	26.5119	15.7461	1.48006	19.7063	26.1483	18.5095	21.2848	26.6719	4.88436	23.2621	18.7917	14.1963	25.1925	26.238	17.2629	24.1591	23.9239	24.6538	-7.87897	24.1352	25.4489	17.5248	22.7757	0.67506	26.9469	-7.98052	22.7524	7.45252	26.3115	24.9216	-8.90502	22.5368	-6.49258	26.1264	3.32233	3.32049	11.1474	20.3207
reactome_Inflammasomes_Main_Pathway	Reactome 1.3	0	0	0	0	0	0	0	0	0	0	0	0	0	0	0	0	0	0	0	0	0	0	0	0	0	0	0	0	0	0	0	0	0	0	0	0	0	0	0	0	0	0	0	0	0	0	0	0
reactome_Inhibition_of_TSC_complex_formation_by_PKB_Main_Pathway	Reactome 1.3	0	0	0	0	0	0	0	0	0	0	0	0	0	0	0	0	0	0	0	0	0	0	0	0	0	0	0	0	0	0	0	0	0	0	0	0	0	0	0	0	0	0	0	0	0	0	0	0
reactome_Inhibition_of_replication_initiation_of_damaged_DNA_by_RB1_E2F1_Main_Pathway	Reactome 1.3	0	0	0	0	0	0	0	0	0	0	0	0	0	0	0	0	0	0	0	0	0	0	0	0	0	0	0	0	0	0	0	0	0	0	0	0	0	0	0	0	0	0	0	0	0	0	0	0
reactome_Inhibition_of_voltage_gated_Ca2_channels_via_Gbeta_gamma_subunits_Main_Pathway	Reactome 1.3	0	0	0	0	0	0	0	0	0	0	0	0	0	0	0	0	0	0	0	0	0	0	0	0	0	0	0	0	0	0	0	0	0	0	0	0	0	0	0	0	0	0	0	0	0	0	0	0
reactome_Initial_triggering_of_complement_Main_Pathway	Reactome 1.3	0	0	0	0	0	0	0	0	0	0	0	0	0	0	0	0	0	0	0	0	0	0	0	0	0	0	0	0	0	0	0	0	0	0	0	0	0	0	0	0	0	0	0	0	0	0	0	0
reactome_Initiation_of_Nuclear_Envelope_Reformation_Main_Pathway	Reactome 1.3	0	0	0	0	0	0	0	0	0	0	0	0	0	0	0	0	0	0	0	0	0	0	0	0	0	0	0	0	0	0	0	0	0	0	0	0	0	0	0	0	0	0	0	0	0	0	0	0
reactome_Inositol_transporters_Main_Pathway	Reactome 1.3	0	0	0	0	0	0	0	0	0	0	0	0	0	0	0	0	0	0	0	0	0	0	0	0	0	0	0	0	0	0	0	0	0	0	0	0	0	0	0	0	0	0	0	0	0	0	0	0
reactome_Insulin_like_Growth_Factor_2_mRNA_Binding_Proteins_IGF2BPs_IMPs_VICKZs_bind_RNA_Main_Pathway	Reactome 1.3	0	0	0	0	0	0	0	0	0	0	0	0	0	0	0	0	0	0	0	0	0	0	0	0	0	0	0	0	0	0	0	0	0	0	0	0	0	0	0	0	0	0	0	0	0	0	0	0
reactome_Insulin_processing_Main_Pathway	Reactome 1.3	0	0	0	0	0	0	0	0	0	0	0	0	0	0	0	0	0	0	0	0	0	0	0	0	0	0	0	0	0	0	0	0	0	0	0	0	0	0	0	0	0	0	0	0	0	0	0	0
reactome_Insulin_receptor_recycling_Main_Pathway	Reactome 1.3	75.1146	63.9999	-24.4641	83.3205	80.0336	84.0498	92.2653	82.6308	89.1147	79.1069	83.5104	79.3066	80.7193	67.2914	88.2024	64.9248	83.0486	89.1319	72.6999	85.9319	75.6325	72.1305	93.2435	81.4762	87.6938	82.0722	87.2624	83.2886	83.1853	75.5207	88.2512	73.6201	72.9523	84.5784	95.1864	83.1358	93.2047	72.3418	70.9925	80.3157	76.9457	68.0895	77.6066	87.8299	73.5229	86.1144	79.2309	76.8411
reactome_Integration_of_energy_metabolism_Main_Pathway	Reactome 1.3	0	0	0	0	0	0	0	0	0	0	0	0	0	0	0	0	0	0	0	0	0	0	0	0	0	0	0	0	0	0	0	0	0	0	0	0	0	0	0	0	0	0	0	0	0	0	0	0
reactome_Integration_of_provirus_Main_Pathway	Reactome 1.3	0	0	0	0	0	0	0	0	0	0	0	0	0	0	0	0	0	0	0	0	0	0	0	0	0	0	0	0	0	0	0	0	0	0	0	0	0	0	0	0	0	0	0	0	0	0	0	0
reactome_Integration_of_viral_DNA_into_host_genomic_DNA_Main_Pathway	Reactome 1.3	0	0	0	0	0	0	0	0	0	0	0	0	0	0	0	0	0	0	0	0	0	0	0	0	0	0	0	0	0	0	0	0	0	0	0	0	0	0	0	0	0	0	0	0	0	0	0	0
reactome_Integrin_alphaIIb_beta3_signaling_Main_Pathway	Reactome 1.3	0	0	0	0	0	0	0	0	0	0	0	0	0	0	0	0	0	0	0	0	0	0	0	0	0	0	0	0	0	0	0	0	0	0	0	0	0	0	0	0	0	0	0	0	0	0	0	0
reactome_Integrin_cell_surface_interactions_Main_Pathway	Reactome 1.3	0	0	0	0	0	0	0	0	0	0	0	0	0	0	0	0	0	0	0	0	0	0	0	0	0	0	0	0	0	0	0	0	0	0	0	0	0	0	0	0	0	0	0	0	0	0	0	0
reactome_Interaction_With_The_Zona_Pellucida_Main_Pathway	Reactome 1.3	0	0	0	0	0	0	0	0	0	0	0	0	0	0	0	0	0	0	0	0	0	0	0	0	0	0	0	0	0	0	0	0	0	0	0	0	0	0	0	0	0	0	0	0	0	0	0	0
reactome_Interconversion_of_2_oxoglutarate_and_2_hydroxyglutarate_Main_Pathway	Reactome 1.3	0	0	0	0	0	0	0	0	0	0	0	0	0	0	0	0	0	0	0	0	0	0	0	0	0	0	0	0	0	0	0	0	0	0	0	0	0	0	0	0	0	0	0	0	0	0	0	0
reactome_Interconversion_of_polyamines_Main_Pathway	Reactome 1.3	0	0	0	0	0	0	0	0	0	0	0	0	0	0	0	0	0	0	0	0	0	0	0	0	0	0	0	0	0	0	0	0	0	0	0	0	0	0	0	0	0	0	0	0	0	0	0	0
reactome_Interferon_alpha_beta_signaling_Main_Pathway	Reactome 1.3	0	0	0	0	0	0	0	0	0	0	0	0	0	0	0	0	0	0	0	0	0	0	0	0	0	0	0	0	0	0	0	0	0	0	0	0	0	0	0	0	0	0	0	0	0	0	0	0
reactome_Interferon_gamma_signaling_Main_Pathway	Reactome 1.3	0	0	0	0	0	0	0	0	0	0	0	0	0	0	0	0	0	0	0	0	0	0	0	0	0	0	0	0	0	0	0	0	0	0	0	0	0	0	0	0	0	0	0	0	0	0	0	0
reactome_Interleukin_1_processing_Main_Pathway	Reactome 1.3	0	0	0	0	0	0	0	0	0	0	0	0	0	0	0	0	0	0	0	0	0	0	0	0	0	0	0	0	0	0	0	0	0	0	0	0	0	0	0	0	0	0	0	0	0	0	0	0
reactome_Interleukin_1_signaling_Main_Pathway	Reactome 1.3	0	0	0	0	0	0	0	0	0	0	0	0	0	0	0	0	0	0	0	0	0	0	0	0	0	0	0	0	0	0	0	0	0	0	0	0	0	0	0	0	0	0	0	0	0	0	0	0
reactome_Interleukin_2_signaling_Main_Pathway	Reactome 1.3	0	0	0	0	0	0	0	0	0	0	0	0	0	0	0	0	0	0	0	0	0	0	0	0	0	0	0	0	0	0	0	0	0	0	0	0	0	0	0	0	0	0	0	0	0	0	0	0
reactome_Interleukin_6_signaling_Main_Pathway	Reactome 1.3	0	0	0	0	0	0	0	0	0	0	0	0	0	0	0	0	0	0	0	0	0	0	0	0	0	0	0	0	0	0	0	0	0	0	0	0	0	0	0	0	0	0	0	0	0	0	0	0
reactome_Interleukin_7_signaling_Main_Pathway	Reactome 1.3	0	0	0	0	0	0	0	0	0	0	0	0	0	0	0	0	0	0	0	0	0	0	0	0	0	0	0	0	0	0	0	0	0	0	0	0	0	0	0	0	0	0	0	0	0	0	0	0
reactome_Interleukin_receptor_SHC_signaling_Main_Pathway	Reactome 1.3	0	0	0	0	0	0	0	0	0	0	0	0	0	0	0	0	0	0	0	0	0	0	0	0	0	0	0	0	0	0	0	0	0	0	0	0	0	0	0	0	0	0	0	0	0	0	0	0
reactome_Intrinsic_Pathway_Main_Pathway	Reactome 1.3	51.3995	53.8451	3.64309	52.9476	50.6478	56.1526	51.5861	55.4769	58.2748	56.0345	53.9683	54.0096	57.4181	46.7373	49.0571	43.8502	53.9698	53.5421	58.4341	50.4599	51.7455	45.3201	52.3653	40.8338	55.8588	54.5153	54.2059	49.5141	50.3637	48.1	55.8352	53.514	39.5059	53.2971	54.1745	56.81	56.6992	53.5477	48.4947	51.7644	57.1465	49.9826	58.3199	55.1929	58.4358	57.2844	57.1283	56.1612
reactome_Ion_transport_by_P_type_ATPases_Main_Pathway	Reactome 1.3	25.9332	30.4535	4.11381	24.9886	23.5918	24.2536	22.7104	24.4603	24.7721	28.8046	23.7021	28.4052	28.5207	24.1758	23.9642	24.2012	25.2336	25.3977	27.4864	24.1973	23.6867	24.9123	24.6475	22.4188	29.0966	25.2686	23.3063	23.6981	29.9089	24.1921	23.4268	26.8982	19.225	29.1238	23.4254	28.5658	26.2881	27.0667	25.643	24.8325	27.1977	24.5848	29.0122	22.9146	26.4102	28.3064	26.1523	24.543
reactome_Iron_uptake_and_transport_Main_Pathway	Reactome 1.3	0	0	0	0	0	0	0	0	0	0	0	0	0	0	0	0	0	0	0	0	0	0	0	0	0	0	0	0	0	0	0	0	0	0	0	0	0	0	0	0	0	0	0	0	0	0	0	0
reactome_JNK_c_Jun_kinases_phosphorylation_and_activation_mediated_by_activated_human_TAK1_Main_Pathway	Reactome 1.3	0	0	0	0	0	0	0	0	0	0	0	0	0	0	0	0	0	0	0	0	0	0	0	0	0	0	0	0	0	0	0	0	0	0	0	0	0	0	0	0	0	0	0	0	0	0	0	0
reactome_KSRP_destabilizes_mRNA_Main_Pathway	Reactome 1.3	0	0	0	0	0	0	0	0	0	0	0	0	0	0	0	0	0	0	0	0	0	0	0	0	0	0	0	0	0	0	0	0	0	0	0	0	0	0	0	0	0	0	0	0	0	0	0	0
reactome_Keratan_sulfate_biosynthesis_Main_Pathway	Reactome 1.3	0	0	0	0	0	0	0	0	0	0	0	0	0	0	0	0	0	0	0	0	0	0	0	0	0	0	0	0	0	0	0	0	0	0	0	0	0	0	0	0	0	0	0	0	0	0	0	0
reactome_Keratan_sulfate_degradation_Main_Pathway	Reactome 1.3	0	0	0	0	0	0	0	0	0	0	0	0	0	0	0	0	0	0	0	0	0	0	0	0	0	0	0	0	0	0	0	0	0	0	0	0	0	0	0	0	0	0	0	0	0	0	0	0
reactome_Ketone_body_catabolism_Main_Pathway	Reactome 1.3	0	0	0	0	0	0	0	0	0	0	0	0	0	0	0	0	0	0	0	0	0	0	0	0	0	0	0	0	0	0	0	0	0	0	0	0	0	0	0	0	0	0	0	0	0	0	0	0
reactome_Kinesins_Main_Pathway	Reactome 1.3	0	0	0	0	0	0	0	0	0	0	0	0	0	0	0	0	0	0	0	0	0	0	0	0	0	0	0	0	0	0	0	0	0	0	0	0	0	0	0	0	0	0	0	0	0	0	0	0
reactome_L13a_mediated_translational_silencing_of_Ceruloplasmin_expression_Main_Pathway	Reactome 1.3	0	0	0	0	0	0	0	0	0	0	0	0	0	0	0	0	0	0	0	0	0	0	0	0	0	0	0	0	0	0	0	0	0	0	0	0	0	0	0	0	0	0	0	0	0	0	0	0
reactome_L1CAM_interactions_Main_Pathway	Reactome 1.3	0	0	0	0	0	0	0	0	0	0	0	0	0	0	0	0	0	0	0	0	0	0	0	0	0	0	0	0	0	0	0	0	0	0	0	0	0	0	0	0	0	0	0	0	0	0	0	0
reactome_LDL_endocytosis_Main_Pathway	Reactome 1.3	0	0	0	0	0	0	0	0	0	0	0	0	0	0	0	0	0	0	0	0	0	0	0	0	0	0	0	0	0	0	0	0	0	0	0	0	0	0	0	0	0	0	0	0	0	0	0	0
reactome_LRR_FLII_interacting_protein_1_LRRFIP1_activates_type_I_IFN_production_Main_Pathway	Reactome 1.3	0	0	0	0	0	0	0	0	0	0	0	0	0	0	0	0	0	0	0	0	0	0	0	0	0	0	0	0	0	0	0	0	0	0	0	0	0	0	0	0	0	0	0	0	0	0	0	0
reactome_Laminin_interactions_Main_Pathway	Reactome 1.3	0	0	0	0	0	0	0	0	0	0	0	0	0	0	0	0	0	0	0	0	0	0	0	0	0	0	0	0	0	0	0	0	0	0	0	0	0	0	0	0	0	0	0	0	0	0	0	0
reactome_Leading_Strand_Synthesis_Main_Pathway	Reactome 1.3	0	0	0	0	0	0	0	0	0	0	0	0	0	0	0	0	0	0	0	0	0	0	0	0	0	0	0	0	0	0	0	0	0	0	0	0	0	0	0	0	0	0	0	0	0	0	0	0
reactome_Leukotriene_receptors_Main_Pathway	Reactome 1.3	0	0	0	0	0	0	0	0	0	0	0	0	0	0	0	0	0	0	0	0	0	0	0	0	0	0	0	0	0	0	0	0	0	0	0	0	0	0	0	0	0	0	0	0	0	0	0	0
reactome_Ligand_gated_ion_channel_transport_Main_Pathway	Reactome 1.3	0	0	0	0	0	0	0	0	0	0	0	0	0	0	0	0	0	0	0	0	0	0	0	0	0	0	0	0	0	0	0	0	0	0	0	0	0	0	0	0	0	0	0	0	0	0	0	0
reactome_Linoleic_acid_LA_metabolism_Main_Pathway	Reactome 1.3	0	0	0	0	0	0	0	0	0	0	0	0	0	0	0	0	0	0	0	0	0	0	0	0	0	0	0	0	0	0	0	0	0	0	0	0	0	0	0	0	0	0	0	0	0	0	0	0
reactome_Loss_of_Nlp_from_mitotic_centrosomes_Main_Pathway	Reactome 1.3	1.87796	0.636314	-0.0594341	1.90809	0.946967	1.74556	1.51261	2.18842	1.80461	1.62868	1.64063	1.40385	1.29556	0.318601	1.4925	0.945212	2.30793	1.78609	1.1338	1.85621	1.41236	0.450427	1.74008	1.69572	1.74013	1.27082	1.75449	0.902281	1.5691	1.26506	1.88331	1.63182	1.87055	1.5241	1.4299	1.51069	2.15034	1.3064	1.01717	1.83568	2.49468	1.73518	2.07396	1.78027	2.25788	1.34767	1.78603	1.45869
reactome_Loss_of_proteins_required_for_interphase_microtubule_organizationA_from_the_centrosome_Main_Pathway	Reactome 1.3	1.87796	0.636314	-0.0594341	1.90809	0.946967	1.74556	1.51261	2.18842	1.80461	1.62868	1.64063	1.40385	1.29556	0.318601	1.4925	0.945212	2.30793	1.78609	1.1338	1.85621	1.41236	0.450427	1.74008	1.69572	1.74013	1.27082	1.75449	0.902281	1.5691	1.26506	1.88331	1.63182	1.87055	1.5241	1.4299	1.51069	2.15034	1.3064	1.01717	1.83568	2.49468	1.73518	2.07396	1.78027	2.25788	1.34767	1.78603	1.45869
reactome_Lysine_catabolism_Main_Pathway	Reactome 1.3	0	0	0	0	0	0	0	0	0	0	0	0	0	0	0	0	0	0	0	0	0	0	0	0	0	0	0	0	0	0	0	0	0	0	0	0	0	0	0	0	0	0	0	0	0	0	0	0
reactome_Lysosome_Vesicle_Biogenesis_Main_Pathway	Reactome 1.3	0	0	0	0	0	0	0	0	0	0	0	0	0	0	0	0	0	0	0	0	0	0	0	0	0	0	0	0	0	0	0	0	0	0	0	0	0	0	0	0	0	0	0	0	0	0	0	0
reactome_Lysosphingolipid_and_LPA_receptors_Main_Pathway	Reactome 1.3	0	0	0	0	0	0	0	0	0	0	0	0	0	0	0	0	0	0	0	0	0	0	0	0	0	0	0	0	0	0	0	0	0	0	0	0	0	0	0	0	0	0	0	0	0	0	0	0
reactome_MEK_activation_Main_Pathway	Reactome 1.3	0	0	0	0	0	0	0	0	0	0	0	0	0	0	0	0	0	0	0	0	0	0	0	0	0	0	0	0	0	0	0	0	0	0	0	0	0	0	0	0	0	0	0	0	0	0	0	0
reactome_MHC_class_II_antigen_presentation_Main_Pathway	Reactome 1.3	0	0	0	0	0	0	0	0	0	0	0	0	0	0	0	0	0	0	0	0	0	0	0	0	0	0	0	0	0	0	0	0	0	0	0	0	0	0	0	0	0	0	0	0	0	0	0	0
reactome_Meiotic_recombination_Main_Pathway	Reactome 1.3	0	0	0	0	0	0	0	0	0	0	0	0	0	0	0	0	0	0	0	0	0	0	0	0	0	0	0	0	0	0	0	0	0	0	0	0	0	0	0	0	0	0	0	0	0	0	0	0
reactome_Meiotic_synapsis_Main_Pathway	Reactome 1.3	4.44906	7.11351	1.22133	2.4912	3.69003	4.86322	3.05272	4.755	4.36177	6.39077	3.74315	4.69802	7.19448	2.1227	2.69879	3.51965	3.68639	3.06015	6.87417	2.73827	2.72624	3.41854	2.70328	2.91548	5.42094	3.36938	3.13624	2.04039	6.59043	3.63051	3.64677	5.94641	1.53574	5.99511	3.06379	7.86523	3.82575	6.6309	3.78191	3.26003	7.69945	3.19807	6.58191	3.75851	6.75958	6.7725	6.00661	4.24384
reactome_Membrane_binding_and_targetting_of_GAG_proteins_Main_Pathway	Reactome 1.3	0	0	0	0	0	0	0	0	0	0	0	0	0	0	0	0	0	0	0	0	0	0	0	0	0	0	0	0	0	0	0	0	0	0	0	0	0	0	0	0	0	0	0	0	0	0	0	0
reactome_Metabolism_of_Angiotensinogen_to_Angiotensins_Main_Pathway	Reactome 1.3	0	0	0	0	0	0	0	0	0	0	0	0	0	0	0	0	0	0	0	0	0	0	0	0	0	0	0	0	0	0	0	0	0	0	0	0	0	0	0	0	0	0	0	0	0	0	0	0
reactome_Metabolism_of_folate_and_pterines_Main_Pathway	Reactome 1.3	0	0	0	0	0	0	0	0	0	0	0	0	0	0	0	0	0	0	0	0	0	0	0	0	0	0	0	0	0	0	0	0	0	0	0	0	0	0	0	0	0	0	0	0	0	0	0	0
reactome_Metabolism_of_polyamines_Main_Pathway	Reactome 1.3	0	0	0	0	0	0	0	0	0	0	0	0	0	0	0	0	0	0	0	0	0	0	0	0	0	0	0	0	0	0	0	0	0	0	0	0	0	0	0	0	0	0	0	0	0	0	0	0
reactome_Metal_ion_SLC_transporters_Main_Pathway	Reactome 1.3	0	0	0	0	0	0	0	0	0	0	0	0	0	0	0	0	0	0	0	0	0	0	0	0	0	0	0	0	0	0	0	0	0	0	0	0	0	0	0	0	0	0	0	0	0	0	0	0
reactome_Methionine_salvage_Main_Pathway	Reactome 1.3	0	0	0	0	0	0	0	0	0	0	0	0	0	0	0	0	0	0	0	0	0	0	0	0	0	0	0	0	0	0	0	0	0	0	0	0	0	0	0	0	0	0	0	0	0	0	0	0
reactome_Methylation_Main_Pathway	Reactome 1.3	-52.1819	-50.4239	1.7822	-68.311	-15.3201	-65.3741	-31.6331	-51.2742	-60.3641	-44.2355	-68.6867	-16.0944	-61.8597	-18.1173	-29.8624	-9.26153	-60.3029	-47.5802	-44.6608	-45.6554	-38.8764	-2.44174	-47.5393	-24.3537	-38.6444	-50.9743	-47.8728	-37.5241	-25.2595	-27.6911	-64.3572	-31.6253	-27.5746	-26.0461	-49.5018	-43.2011	-66.3017	-35.1016	-15.4507	-34.6288	-61.2026	-32.7474	-41.9852	-53.4507	-46.007	-62.5716	-53.9845	-59.084
reactome_MicroRNA_miRNA_biogenesis_Main_Pathway	Reactome 1.3	0	0	0	0	0	0	0	0	0	0	0	0	0	0	0	0	0	0	0	0	0	0	0	0	0	0	0	0	0	0	0	0	0	0	0	0	0	0	0	0	0	0	0	0	0	0	0	0
reactome_Mineralocorticoid_biosynthesis_Main_Pathway	Reactome 1.3	0	0	0	0	0	0	0	0	0	0	0	0	0	0	0	0	0	0	0	0	0	0	0	0	0	0	0	0	0	0	0	0	0	0	0	0	0	0	0	0	0	0	0	0	0	0	0	0
reactome_Miscellaneous_substrates_Main_Pathway	Reactome 1.3	0	0	0	0	0	0	0	0	0	0	0	0	0	0	0	0	0	0	0	0	0	0	0	0	0	0	0	0	0	0	0	0	0	0	0	0	0	0	0	0	0	0	0	0	0	0	0	0
reactome_Mismatch_repair_MMR_directed_by_MSH2_MSH3_MutSbeta__Main_Pathway	Reactome 1.3	0	0	0	0	0	0	0	0	0	0	0	0	0	0	0	0	0	0	0	0	0	0	0	0	0	0	0	0	0	0	0	0	0	0	0	0	0	0	0	0	0	0	0	0	0	0	0	0
reactome_Mismatch_repair_MMR_directed_by_MSH2_MSH6_MutSalpha__Main_Pathway	Reactome 1.3	0	0	0	0	0	0	0	0	0	0	0	0	0	0	0	0	0	0	0	0	0	0	0	0	0	0	0	0	0	0	0	0	0	0	0	0	0	0	0	0	0	0	0	0	0	0	0	0
reactome_Mitochondrial_iron_sulfur_cluster_biogenesis_Main_Pathway	Reactome 1.3	0	0	0	0	0	0	0	0	0	0	0	0	0	0	0	0	0	0	0	0	0	0	0	0	0	0	0	0	0	0	0	0	0	0	0	0	0	0	0	0	0	0	0	0	0	0	0	0
reactome_Mitochondrial_tRNA_aminoacylation_Main_Pathway	Reactome 1.3	0	0	0	0	0	0	0	0	0	0	0	0	0	0	0	0	0	0	0	0	0	0	0	0	0	0	0	0	0	0	0	0	0	0	0	0	0	0	0	0	0	0	0	0	0	0	0	0
reactome_Mitochondrial_transcription_initiation_Main_Pathway	Reactome 1.3	0	0	0	0	0	0	0	0	0	0	0	0	0	0	0	0	0	0	0	0	0	0	0	0	0	0	0	0	0	0	0	0	0	0	0	0	0	0	0	0	0	0	0	0	0	0	0	0
reactome_Mitotic_Prometaphase_Main_Pathway	Reactome 1.3	0	0	0	0	0	0	0	0	0	0	0	0	0	0	0	0	0	0	0	0	0	0	0	0	0	0	0	0	0	0	0	0	0	0	0	0	0	0	0	0	0	0	0	0	0	0	0	0
reactome_Molecules_associated_with_elastic_fibres_Main_Pathway	Reactome 1.3	0	0	0	0	0	0	0	0	0	0	0	0	0	0	0	0	0	0	0	0	0	0	0	0	0	0	0	0	0	0	0	0	0	0	0	0	0	0	0	0	0	0	0	0	0	0	0	0
reactome_Molybdenum_cofactor_biosynthesis_Main_Pathway	Reactome 1.3	0	0	0	0	0	0	0	0	0	0	0	0	0	0	0	0	0	0	0	0	0	0	0	0	0	0	0	0	0	0	0	0	0	0	0	0	0	0	0	0	0	0	0	0	0	0	0	0
reactome_Multifunctional_anion_exchangers_Main_Pathway	Reactome 1.3	34.9441	2.98783	5.5303	41.5216	47.295	34.6445	50.0037	38.9645	47.3114	-14.2286	52.322	26.47	-14.7561	36.4884	41.7178	18.3906	44.1751	64.5745	-3.98907	48.8882	49.917	36.9681	60.1475	52.1416	45.4353	38.2524	38.8524	58.6844	-21.1496	42.1542	41.2395	15.8846	43.5652	-8.09127	50.6056	-24.377	10.7296	-5.70153	38.9346	44.6763	-14.1427	24.026	-20.1672	63.3456	13.0265	-6.4177	33.6584	53.1529
reactome_Muscarinic_acetylcholine_receptors_Main_Pathway	Reactome 1.3	0	0	0	0	0	0	0	0	0	0	0	0	0	0	0	0	0	0	0	0	0	0	0	0	0	0	0	0	0	0	0	0	0	0	0	0	0	0	0	0	0	0	0	0	0	0	0	0
reactome_MyD88_Mal_cascade_initiated_on_plasma_membrane_Main_Pathway	Reactome 1.3	0	0	0	0	0	0	0	0	0	0	0	0	0	0	0	0	0	0	0	0	0	0	0	0	0	0	0	0	0	0	0	0	0	0	0	0	0	0	0	0	0	0	0	0	0	0	0	0
reactome_MyD88_cascade_initiated_on_plasma_membrane_Main_Pathway	Reactome 1.3	0	0	0	0	0	0	0	0	0	0	0	0	0	0	0	0	0	0	0	0	0	0	0	0	0	0	0	0	0	0	0	0	0	0	0	0	0	0	0	0	0	0	0	0	0	0	0	0
reactome_MyD88_dependent_cascade_initiated_on_endosome_Main_Pathway	Reactome 1.3	0	0	0	0	0	0	0	0	0	0	0	0	0	0	0	0	0	0	0	0	0	0	0	0	0	0	0	0	0	0	0	0	0	0	0	0	0	0	0	0	0	0	0	0	0	0	0	0
reactome_MyD88_independent_cascade_Main_Pathway	Reactome 1.3	0	0	0	0	0	0	0	0	0	0	0	0	0	0	0	0	0	0	0	0	0	0	0	0	0	0	0	0	0	0	0	0	0	0	0	0	0	0	0	0	0	0	0	0	0	0	0	0
reactome_NADE_modulates_death_signalling_Main_Pathway	Reactome 1.3	0	0	0	0	0	0	0	0	0	0	0	0	0	0	0	0	0	0	0	0	0	0	0	0	0	0	0	0	0	0	0	0	0	0	0	0	0	0	0	0	0	0	0	0	0	0	0	0
reactome_NCAM1_interactions_Main_Pathway	Reactome 1.3	0	0	0	0	0	0	0	0	0	0	0	0	0	0	0	0	0	0	0	0	0	0	0	0	0	0	0	0	0	0	0	0	0	0	0	0	0	0	0	0	0	0	0	0	0	0	0	0
reactome_NCAM_signaling_for_neurite_out_growth_Main_Pathway	Reactome 1.3	0	0	0	0	0	0	0	0	0	0	0	0	0	0	0	0	0	0	0	0	0	0	0	0	0	0	0	0	0	0	0	0	0	0	0	0	0	0	0	0	0	0	0	0	0	0	0	0
reactome_NEP_NS2_Interacts_with_the_Cellular_Export_Machinery_Main_Pathway	Reactome 1.3	0	0	0	0	0	0	0	0	0	0	0	0	0	0	0	0	0	0	0	0	0	0	0	0	0	0	0	0	0	0	0	0	0	0	0	0	0	0	0	0	0	0	0	0	0	0	0	0
reactome_NF_kB_activation_through_FADD_RIP_1_pathway_mediated_by_caspase_8_and_10_Main_Pathway	Reactome 1.3	0	0	0	0	0	0	0	0	0	0	0	0	0	0	0	0	0	0	0	0	0	0	0	0	0	0	0	0	0	0	0	0	0	0	0	0	0	0	0	0	0	0	0	0	0	0	0	0
reactome_NF_kB_is_activated_and_signals_survival_Main_Pathway	Reactome 1.3	0	0	0	0	0	0	0	0	0	0	0	0	0	0	0	0	0	0	0	0	0	0	0	0	0	0	0	0	0	0	0	0	0	0	0	0	0	0	0	0	0	0	0	0	0	0	0	0
reactome_NGF_independant_TRKA_activation_Main_Pathway	Reactome 1.3	0	0	0	0	0	0	0	0	0	0	0	0	0	0	0	0	0	0	0	0	0	0	0	0	0	0	0	0	0	0	0	0	0	0	0	0	0	0	0	0	0	0	0	0	0	0	0	0
reactome_NGF_processing_Main_Pathway	Reactome 1.3	0	0	0	0	0	0	0	0	0	0	0	0	0	0	0	0	0	0	0	0	0	0	0	0	0	0	0	0	0	0	0	0	0	0	0	0	0	0	0	0	0	0	0	0	0	0	0	0
reactome_NICD_traffics_to_nucleus_Main_Pathway	Reactome 1.3	0	0	0	0	0	0	0	0	0	0	0	0	0	0	0	0	0	0	0	0	0	0	0	0	0	0	0	0	0	0	0	0	0	0	0	0	0	0	0	0	0	0	0	0	0	0	0	0
reactome_NOD1_2_Signaling_Pathway_Main_Pathway	Reactome 1.3	0	0	0	0	0	0	0	0	0	0	0	0	0	0	0	0	0	0	0	0	0	0	0	0	0	0	0	0	0	0	0	0	0	0	0	0	0	0	0	0	0	0	0	0	0	0	0	0
reactome_NOSTRIN_mediated_eNOS_trafficking_Main_Pathway	Reactome 1.3	0	0	0	0	0	0	0	0	0	0	0	0	0	0	0	0	0	0	0	0	0	0	0	0	0	0	0	0	0	0	0	0	0	0	0	0	0	0	0	0	0	0	0	0	0	0	0	0
reactome_NOTCH1_Intracellular_Domain_Regulates_Transcription_Main_Pathway	Reactome 1.3	0	0	0	0	0	0	0	0	0	0	0	0	0	0	0	0	0	0	0	0	0	0	0	0	0	0	0	0	0	0	0	0	0	0	0	0	0	0	0	0	0	0	0	0	0	0	0	0
reactome_NOTCH2_Activation_and_Transmission_of_Signal_to_the_Nucleus_Main_Pathway	Reactome 1.3	0	0	0	0	0	0	0	0	0	0	0	0	0	0	0	0	0	0	0	0	0	0	0	0	0	0	0	0	0	0	0	0	0	0	0	0	0	0	0	0	0	0	0	0	0	0	0	0
reactome_NOTCH2_intracellular_domain_regulates_transcription_Main_Pathway	Reactome 1.3	0	0	0	0	0	0	0	0	0	0	0	0	0	0	0	0	0	0	0	0	0	0	0	0	0	0	0	0	0	0	0	0	0	0	0	0	0	0	0	0	0	0	0	0	0	0	0	0
reactome_NRAGE_signals_death_through_JNK_Main_Pathway	Reactome 1.3	0	0	0	0	0	0	0	0	0	0	0	0	0	0	0	0	0	0	0	0	0	0	0	0	0	0	0	0	0	0	0	0	0	0	0	0	0	0	0	0	0	0	0	0	0	0	0	0
reactome_NRIF_signals_cell_death_from_the_nucleus_Main_Pathway	Reactome 1.3	0	0	0	0	0	0	0	0	0	0	0	0	0	0	0	0	0	0	0	0	0	0	0	0	0	0	0	0	0	0	0	0	0	0	0	0	0	0	0	0	0	0	0	0	0	0	0	0
reactome_N_Glycan_antennae_elongation_Main_Pathway	Reactome 1.3	0	0	0	0	0	0	0	0	0	0	0	0	0	0	0	0	0	0	0	0	0	0	0	0	0	0	0	0	0	0	0	0	0	0	0	0	0	0	0	0	0	0	0	0	0	0	0	0
reactome_N_glycan_trimming_in_the_ER_and_Calnexin_Calreticulin_cycle_Main_Pathway	Reactome 1.3	0	0	0	0	0	0	0	0	0	0	0	0	0	0	0	0	0	0	0	0	0	0	0	0	0	0	0	0	0	0	0	0	0	0	0	0	0	0	0	0	0	0	0	0	0	0	0	0
reactome_Na_Cl_dependent_neurotransmitter_transporters_Main_Pathway	Reactome 1.3	0	0	0	0	0	0	0	0	0	0	0	0	0	0	0	0	0	0	0	0	0	0	0	0	0	0	0	0	0	0	0	0	0	0	0	0	0	0	0	0	0	0	0	0	0	0	0	0
reactome_Na_dependent_glucose_transporters_Main_Pathway	Reactome 1.3	0	0	0	0	0	0	0	0	0	0	0	0	0	0	0	0	0	0	0	0	0	0	0	0	0	0	0	0	0	0	0	0	0	0	0	0	0	0	0	0	0	0	0	0	0	0	0	0
reactome_Nectin_Necl_trans_heterodimerization_Main_Pathway	Reactome 1.3	0	0	0	0	0	0	0	0	0	0	0	0	0	0	0	0	0	0	0	0	0	0	0	0	0	0	0	0	0	0	0	0	0	0	0	0	0	0	0	0	0	0	0	0	0	0	0	0
reactome_Nef_Mediated_CD4_Down_regulation_Main_Pathway	Reactome 1.3	0	0	0	0	0	0	0	0	0	0	0	0	0	0	0	0	0	0	0	0	0	0	0	0	0	0	0	0	0	0	0	0	0	0	0	0	0	0	0	0	0	0	0	0	0	0	0	0
reactome_Nef_Mediated_CD8_Down_regulation_Main_Pathway	Reactome 1.3	0	0	0	0	0	0	0	0	0	0	0	0	0	0	0	0	0	0	0	0	0	0	0	0	0	0	0	0	0	0	0	0	0	0	0	0	0	0	0	0	0	0	0	0	0	0	0	0
reactome_Nef_and_signal_transduction_Main_Pathway	Reactome 1.3	0	0	0	0	0	0	0	0	0	0	0	0	0	0	0	0	0	0	0	0	0	0	0	0	0	0	0	0	0	0	0	0	0	0	0	0	0	0	0	0	0	0	0	0	0	0	0	0
reactome_Nef_mediated_downregulation_of_MHC_class_I_complex_cell_surface_expression_Main_Pathway	Reactome 1.3	0	0	0	0	0	0	0	0	0	0	0	0	0	0	0	0	0	0	0	0	0	0	0	0	0	0	0	0	0	0	0	0	0	0	0	0	0	0	0	0	0	0	0	0	0	0	0	0
reactome_Negative_regulation_of_FGFR_signaling_Main_Pathway	Reactome 1.3	43.8157	34.9752	-6.77216	50.573	46.5712	52.1576	52.9705	46.3758	55.0167	34.3917	49.3205	48.9175	33.9602	38.3675	49.1058	37.4962	50.7846	51.1278	36.6532	51.0161	42.5034	38.8157	51.805	42.4836	49.5217	51.9032	48.3051	48.954	30.6772	44.7357	49.7309	37.6168	41.1412	30.672	50.1112	34.2829	52.7354	42.6435	43.6249	47.0674	36.7627	39.9165	36.2151	49.3603	39.5068	33.7933	46.5651	50.0586
reactome_Negative_regulation_of_the_PI3K_AKT_network_Main_Pathway	Reactome 1.3	0	0	0	0	0	0	0	0	0	0	0	0	0	0	0	0	0	0	0	0	0	0	0	0	0	0	0	0	0	0	0	0	0	0	0	0	0	0	0	0	0	0	0	0	0	0	0	0
reactome_Negative_regulators_of_RIG_I_MDA5_signaling_Main_Pathway	Reactome 1.3	0	0	0	0	0	0	0	0	0	0	0	0	0	0	0	0	0	0	0	0	0	0	0	0	0	0	0	0	0	0	0	0	0	0	0	0	0	0	0	0	0	0	0	0	0	0	0	0
reactome_Nephrin_interactions_Main_Pathway	Reactome 1.3	0	0	0	0	0	0	0	0	0	0	0	0	0	0	0	0	0	0	0	0	0	0	0	0	0	0	0	0	0	0	0	0	0	0	0	0	0	0	0	0	0	0	0	0	0	0	0	0
reactome_Netrin_mediated_repulsion_signals_Main_Pathway	Reactome 1.3	0	0	0	0	0	0	0	0	0	0	0	0	0	0	0	0	0	0	0	0	0	0	0	0	0	0	0	0	0	0	0	0	0	0	0	0	0	0	0	0	0	0	0	0	0	0	0	0
reactome_Neurofascin_interactions_Main_Pathway	Reactome 1.3	0	0	0	0	0	0	0	0	0	0	0	0	0	0	0	0	0	0	0	0	0	0	0	0	0	0	0	0	0	0	0	0	0	0	0	0	0	0	0	0	0	0	0	0	0	0	0	0
reactome_Neurotransmitter_Clearance_In_The_Synaptic_Cleft_Main_Pathway	Reactome 1.3	0	0	0	0	0	0	0	0	0	0	0	0	0	0	0	0	0	0	0	0	0	0	0	0	0	0	0	0	0	0	0	0	0	0	0	0	0	0	0	0	0	0	0	0	0	0	0	0
reactome_Nicotinamide_salvaging_Main_Pathway	Reactome 1.3	0	0	0	0	0	0	0	0	0	0	0	0	0	0	0	0	0	0	0	0	0	0	0	0	0	0	0	0	0	0	0	0	0	0	0	0	0	0	0	0	0	0	0	0	0	0	0	0
reactome_Nicotinate_metabolism_Main_Pathway	Reactome 1.3	0	0	0	0	0	0	0	0	0	0	0	0	0	0	0	0	0	0	0	0	0	0	0	0	0	0	0	0	0	0	0	0	0	0	0	0	0	0	0	0	0	0	0	0	0	0	0	0
reactome_Nitric_oxide_stimulates_guanylate_cyclase_Main_Pathway	Reactome 1.3	0	0	0	0	0	0	0	0	0	0	0	0	0	0	0	0	0	0	0	0	0	0	0	0	0	0	0	0	0	0	0	0	0	0	0	0	0	0	0	0	0	0	0	0	0	0	0	0
reactome_NoRC_negatively_regulates_rRNA_expression_Main_Pathway	Reactome 1.3	0	0	0	0	0	0	0	0	0	0	0	0	0	0	0	0	0	0	0	0	0	0	0	0	0	0	0	0	0	0	0	0	0	0	0	0	0	0	0	0	0	0	0	0	0	0	0	0
reactome_Non_integrin_membrane_ECM_interactions_Main_Pathway	Reactome 1.3	0	0	0	0	0	0	0	0	0	0	0	0	0	0	0	0	0	0	0	0	0	0	0	0	0	0	0	0	0	0	0	0	0	0	0	0	0	0	0	0	0	0	0	0	0	0	0	0
reactome_Nonhomologous_End_joining_NHEJ__Main_Pathway	Reactome 1.3	0	0	0	0	0	0	0	0	0	0	0	0	0	0	0	0	0	0	0	0	0	0	0	0	0	0	0	0	0	0	0	0	0	0	0	0	0	0	0	0	0	0	0	0	0	0	0	0
reactome_Nonsense_Mediated_Decay_NMD_enhanced_by_the_Exon_Junction_Complex_EJC__Main_Pathway	Reactome 1.3	0	0	0	0	0	0	0	0	0	0	0	0	0	0	0	0	0	0	0	0	0	0	0	0	0	0	0	0	0	0	0	0	0	0	0	0	0	0	0	0	0	0	0	0	0	0	0	0
reactome_Nonsense_Mediated_Decay_NMD_independent_of_the_Exon_Junction_Complex_EJC__Main_Pathway	Reactome 1.3	0	0	0	0	0	0	0	0	0	0	0	0	0	0	0	0	0	0	0	0	0	0	0	0	0	0	0	0	0	0	0	0	0	0	0	0	0	0	0	0	0	0	0	0	0	0	0	0
reactome_Norepinephrine_Neurotransmitter_Release_Cycle_Main_Pathway	Reactome 1.3	0	0	0	0	0	0	0	0	0	0	0	0	0	0	0	0	0	0	0	0	0	0	0	0	0	0	0	0	0	0	0	0	0	0	0	0	0	0	0	0	0	0	0	0	0	0	0	0
reactome_Notch_HLH_transcription_Main_Pathway	Reactome 1.3	0	0	0	0	0	0	0	0	0	0	0	0	0	0	0	0	0	0	0	0	0	0	0	0	0	0	0	0	0	0	0	0	0	0	0	0	0	0	0	0	0	0	0	0	0	0	0	0
reactome_NrCAM_interactions_Main_Pathway	Reactome 1.3	0	0	0	0	0	0	0	0	0	0	0	0	0	0	0	0	0	0	0	0	0	0	0	0	0	0	0	0	0	0	0	0	0	0	0	0	0	0	0	0	0	0	0	0	0	0	0	0
reactome_Nuclear_Pore_Complex_NPC_Disassembly_Main_Pathway	Reactome 1.3	0	0	0	0	0	0	0	0	0	0	0	0	0	0	0	0	0	0	0	0	0	0	0	0	0	0	0	0	0	0	0	0	0	0	0	0	0	0	0	0	0	0	0	0	0	0	0	0
reactome_Nuclear_Receptor_transcription_Main_Pathway	Reactome 1.3	25.7343	26.9225	-22.0141	25.0828	27.4846	27.2328	29.1746	25.9423	26.0397	25.9877	25.1262	25.5222	26.2783	24.1998	27.8356	23.6104	27.1072	27.1949	26.5269	25.8638	25.8106	25.822	25.0491	21.5067	32.1283	24.931	30.1613	24.6945	27.0822	24.5139	26.4577	25.2041	23.2989	27.6183	30.3483	26.0529	29.4557	25.0669	25.1079	24.1499	26.3658	22.9912	27.1183	26.7132	26.8574	26.7824	27.6811	25.1233
reactome_Nuclear_import_of_Rev_protein_Main_Pathway	Reactome 1.3	0	0	0	0	0	0	0	0	0	0	0	0	0	0	0	0	0	0	0	0	0	0	0	0	0	0	0	0	0	0	0	0	0	0	0	0	0	0	0	0	0	0	0	0	0	0	0	0
reactome_Nuclear_signaling_by_ERBB4_Main_Pathway	Reactome 1.3	0	0	0	0	0	0	0	0	0	0	0	0	0	0	0	0	0	0	0	0	0	0	0	0	0	0	0	0	0	0	0	0	0	0	0	0	0	0	0	0	0	0	0	0	0	0	0	0
reactome_O_glycosylation_of_TSR_domain_containing_proteins_Main_Pathway	Reactome 1.3	0	0	0	0	0	0	0	0	0	0	0	0	0	0	0	0	0	0	0	0	0	0	0	0	0	0	0	0	0	0	0	0	0	0	0	0	0	0	0	0	0	0	0	0	0	0	0	0
reactome_O_linked_glycosylation_of_mucins_Main_Pathway	Reactome 1.3	22.0053	26.6392	-14.3545	21.3646	20.1867	22.9913	22.6079	23.508	24.3469	25.8399	21.7525	25.1199	26.9256	19.714	22.1368	22.0804	23.3127	22.5511	25.1761	21.3206	20.0984	22.4582	22.3485	20.9891	25.7242	21.4095	21.8632	20.7352	26.8489	21.0437	22.6525	24.99	20.2996	26.0664	22.1885	26.0969	23.9414	25.5468	21.5678	21.7895	26.4725	20.8328	26.9705	22.5431	26.8585	26.95	25.8026	23.0145
reactome_Olfactory_Signaling_Pathway_Main_Pathway	Reactome 1.3	0	0	0	0	0	0	0	0	0	0	0	0	0	0	0	0	0	0	0	0	0	0	0	0	0	0	0	0	0	0	0	0	0	0	0	0	0	0	0	0	0	0	0	0	0	0	0	0
reactome_Oncogene_Induced_Senescence_Main_Pathway	Reactome 1.3	0	0	0	0	0	0	0	0	0	0	0	0	0	0	0	0	0	0	0	0	0	0	0	0	0	0	0	0	0	0	0	0	0	0	0	0	0	0	0	0	0	0	0	0	0	0	0	0
reactome_Opioid_Signalling_Main_Pathway	Reactome 1.3	0	0	0	0	0	0	0	0	0	0	0	0	0	0	0	0	0	0	0	0	0	0	0	0	0	0	0	0	0	0	0	0	0	0	0	0	0	0	0	0	0	0	0	0	0	0	0	0
reactome_Opsins_Main_Pathway	Reactome 1.3	0	0	0	0	0	0	0	0	0	0	0	0	0	0	0	0	0	0	0	0	0	0	0	0	0	0	0	0	0	0	0	0	0	0	0	0	0	0	0	0	0	0	0	0	0	0	0	0
reactome_Orc1_removal_from_chromatin_Main_Pathway	Reactome 1.3	0	0	0	0	0	0	0	0	0	0	0	0	0	0	0	0	0	0	0	0	0	0	0	0	0	0	0	0	0	0	0	0	0	0	0	0	0	0	0	0	0	0	0	0	0	0	0	0
reactome_Organic_anion_transport_Main_Pathway	Reactome 1.3	0	0	0	0	0	0	0	0	0	0	0	0	0	0	0	0	0	0	0	0	0	0	0	0	0	0	0	0	0	0	0	0	0	0	0	0	0	0	0	0	0	0	0	0	0	0	0	0
reactome_Organic_anion_transporters_Main_Pathway	Reactome 1.3	0	0	0	0	0	0	0	0	0	0	0	0	0	0	0	0	0	0	0	0	0	0	0	0	0	0	0	0	0	0	0	0	0	0	0	0	0	0	0	0	0	0	0	0	0	0	0	0
reactome_Organic_cation_transport_Main_Pathway	Reactome 1.3	0	0	0	0	0	0	0	0	0	0	0	0	0	0	0	0	0	0	0	0	0	0	0	0	0	0	0	0	0	0	0	0	0	0	0	0	0	0	0	0	0	0	0	0	0	0	0	0
reactome_Oxidative_Stress_Induced_Senescence_Main_Pathway	Reactome 1.3	0	0	0	0	0	0	0	0	0	0	0	0	0	0	0	0	0	0	0	0	0	0	0	0	0	0	0	0	0	0	0	0	0	0	0	0	0	0	0	0	0	0	0	0	0	0	0	0
reactome_Oxygen_dependent_asparagine_hydroxylation_of_Hypoxia_inducible_Factor_Alpha_Main_Pathway	Reactome 1.3	0	0	0	0	0	0	0	0	0	0	0	0	0	0	0	0	0	0	0	0	0	0	0	0	0	0	0	0	0	0	0	0	0	0	0	0	0	0	0	0	0	0	0	0	0	0	0	0
reactome_Oxygen_dependent_proline_hydroxylation_of_Hypoxia_inducible_Factor_Alpha_Main_Pathway	Reactome 1.3	0	0	0	0	0	0	0	0	0	0	0	0	0	0	0	0	0	0	0	0	0	0	0	0	0	0	0	0	0	0	0	0	0	0	0	0	0	0	0	0	0	0	0	0	0	0	0	0
reactome_P2Y_receptors_Main_Pathway	Reactome 1.3	0	0	0	0	0	0	0	0	0	0	0	0	0	0	0	0	0	0	0	0	0	0	0	0	0	0	0	0	0	0	0	0	0	0	0	0	0	0	0	0	0	0	0	0	0	0	0	0
reactome_PCP_CE_Main_Pathway	Reactome 1.3	0	0	0	0	0	0	0	0	0	0	0	0	0	0	0	0	0	0	0	0	0	0	0	0	0	0	0	0	0	0	0	0	0	0	0	0	0	0	0	0	0	0	0	0	0	0	0	0
reactome_PD_1_signaling_Main_Pathway	Reactome 1.3	0	0	0	0	0	0	0	0	0	0	0	0	0	0	0	0	0	0	0	0	0	0	0	0	0	0	0	0	0	0	0	0	0	0	0	0	0	0	0	0	0	0	0	0	0	0	0	0
reactome_PECAM1_interactions_Main_Pathway	Reactome 1.3	0	0	0	0	0	0	0	0	0	0	0	0	0	0	0	0	0	0	0	0	0	0	0	0	0	0	0	0	0	0	0	0	0	0	0	0	0	0	0	0	0	0	0	0	0	0	0	0
reactome_PERK_regulates_gene_expression_Main_Pathway	Reactome 1.3	0	0	0	0	0	0	0	0	0	0	0	0	0	0	0	0	0	0	0	0	0	0	0	0	0	0	0	0	0	0	0	0	0	0	0	0	0	0	0	0	0	0	0	0	0	0	0	0
reactome_PI3K_AKT_activation_Main_Pathway	Reactome 1.3	0	0	0	0	0	0	0	0	0	0	0	0	0	0	0	0	0	0	0	0	0	0	0	0	0	0	0	0	0	0	0	0	0	0	0	0	0	0	0	0	0	0	0	0	0	0	0	0
reactome_PI3K_Cascade_Main_Pathway	Reactome 1.3	0	0	0	0	0	0	0	0	0	0	0	0	0	0	0	0	0	0	0	0	0	0	0	0	0	0	0	0	0	0	0	0	0	0	0	0	0	0	0	0	0	0	0	0	0	0	0	0
reactome_PI3K_events_in_ERBB2_signaling_Main_Pathway	Reactome 1.3	0	0	0	0	0	0	0	0	0	0	0	0	0	0	0	0	0	0	0	0	0	0	0	0	0	0	0	0	0	0	0	0	0	0	0	0	0	0	0	0	0	0	0	0	0	0	0	0
reactome_PIP3_activates_AKT_signaling_Main_Pathway	Reactome 1.3	0	0	0	0	0	0	0	0	0	0	0	0	0	0	0	0	0	0	0	0	0	0	0	0	0	0	0	0	0	0	0	0	0	0	0	0	0	0	0	0	0	0	0	0	0	0	0	0
reactome_PI_3K_cascade_Main_Pathway	Reactome 1.3	48.1973	38.4727	-7.44938	55.6303	51.2284	57.3734	58.2676	51.0134	60.5184	37.8309	54.2525	53.8093	37.3563	42.2043	54.0164	41.2458	55.8631	56.2406	40.3185	56.1177	46.7537	42.6972	56.9855	46.732	54.4738	57.0936	53.1356	53.8494	33.745	49.2093	54.704	41.3784	45.2553	33.7392	55.1223	37.7112	58.009	46.9078	47.9874	51.7742	40.439	43.9081	39.8366	54.2963	43.4575	37.1726	51.2216	55.0644
reactome_PKA_activation_in_glucagon_signalling_Main_Pathway	Reactome 1.3	0	0	0	0	0	0	0	0	0	0	0	0	0	0	0	0	0	0	0	0	0	0	0	0	0	0	0	0	0	0	0	0	0	0	0	0	0	0	0	0	0	0	0	0	0	0	0	0
reactome_PKA_mediated_phosphorylation_of_CREB_Main_Pathway	Reactome 1.3	0	0	0	0	0	0	0	0	0	0	0	0	0	0	0	0	0	0	0	0	0	0	0	0	0	0	0	0	0	0	0	0	0	0	0	0	0	0	0	0	0	0	0	0	0	0	0	0
reactome_PKA_mediated_phosphorylation_of_key_metabolic_factors_Main_Pathway	Reactome 1.3	0	0	0	0	0	0	0	0	0	0	0	0	0	0	0	0	0	0	0	0	0	0	0	0	0	0	0	0	0	0	0	0	0	0	0	0	0	0	0	0	0	0	0	0	0	0	0	0
reactome_PLC_beta_mediated_events_Main_Pathway	Reactome 1.3	0	0	0	0	0	0	0	0	0	0	0	0	0	0	0	0	0	0	0	0	0	0	0	0	0	0	0	0	0	0	0	0	0	0	0	0	0	0	0	0	0	0	0	0	0	0	0	0
reactome_PLC_gamma1_signalling_Main_Pathway	Reactome 1.3	0	0	0	0	0	0	0	0	0	0	0	0	0	0	0	0	0	0	0	0	0	0	0	0	0	0	0	0	0	0	0	0	0	0	0	0	0	0	0	0	0	0	0	0	0	0	0	0
reactome_POU5F1_OCT4_SOX2_NANOG_activate_genes_related_to_proliferation_Main_Pathway	Reactome 1.3	0	0	0	0	0	0	0	0	0	0	0	0	0	0	0	0	0	0	0	0	0	0	0	0	0	0	0	0	0	0	0	0	0	0	0	0	0	0	0	0	0	0	0	0	0	0	0	0
reactome_POU5F1_OCT4_SOX2_NANOG_repress_genes_related_to_differentiation_Main_Pathway	Reactome 1.3	0	0	0	0	0	0	0	0	0	0	0	0	0	0	0	0	0	0	0	0	0	0	0	0	0	0	0	0	0	0	0	0	0	0	0	0	0	0	0	0	0	0	0	0	0	0	0	0
reactome_PP2A_mediated_dephosphorylation_of_key_metabolic_factors_Main_Pathway	Reactome 1.3	0	0	0	0	0	0	0	0	0	0	0	0	0	0	0	0	0	0	0	0	0	0	0	0	0	0	0	0	0	0	0	0	0	0	0	0	0	0	0	0	0	0	0	0	0	0	0	0
reactome_PPARA_activates_gene_expression_Main_Pathway	Reactome 1.3	0	0	0	0	0	0	0	0	0	0	0	0	0	0	0	0	0	0	0	0	0	0	0	0	0	0	0	0	0	0	0	0	0	0	0	0	0	0	0	0	0	0	0	0	0	0	0	0
reactome_PRC2_methylates_histones_and_DNA_Main_Pathway	Reactome 1.3	0	0	0	0	0	0	0	0	0	0	0	0	0	0	0	0	0	0	0	0	0	0	0	0	0	0	0	0	0	0	0	0	0	0	0	0	0	0	0	0	0	0	0	0	0	0	0	0
reactome_Packaging_Of_Telomere_Ends_Main_Pathway	Reactome 1.3	0	0	0	0	0	0	0	0	0	0	0	0	0	0	0	0	0	0	0	0	0	0	0	0	0	0	0	0	0	0	0	0	0	0	0	0	0	0	0	0	0	0	0	0	0	0	0	0
reactome_Pausing_and_recovery_of_HIV_elongation_Main_Pathway	Reactome 1.3	0	0	0	0	0	0	0	0	0	0	0	0	0	0	0	0	0	0	0	0	0	0	0	0	0	0	0	0	0	0	0	0	0	0	0	0	0	0	0	0	0	0	0	0	0	0	0	0
reactome_Pausing_and_recovery_of_Tat_mediated_HIV_elongation_Main_Pathway	Reactome 1.3	0	0	0	0	0	0	0	0	0	0	0	0	0	0	0	0	0	0	0	0	0	0	0	0	0	0	0	0	0	0	0	0	0	0	0	0	0	0	0	0	0	0	0	0	0	0	0	0
reactome_Pentose_phosphate_pathway_hexose_monophosphate_shunt__Main_Pathway	Reactome 1.3	0	0	0	0	0	0	0	0	0	0	0	0	0	0	0	0	0	0	0	0	0	0	0	0	0	0	0	0	0	0	0	0	0	0	0	0	0	0	0	0	0	0	0	0	0	0	0	0
reactome_Peptide_chain_elongation_Main_Pathway	Reactome 1.3	0	0	0	0	0	0	0	0	0	0	0	0	0	0	0	0	0	0	0	0	0	0	0	0	0	0	0	0	0	0	0	0	0	0	0	0	0	0	0	0	0	0	0	0	0	0	0	0
reactome_Phagosomal_maturation_early_endosomal_stage__Main_Pathway	Reactome 1.3	55.7669	47.515	-18.1628	61.8591	59.4189	62.4006	68.5	61.3471	66.1609	58.7309	62.0002	58.8791	59.928	49.9587	65.4836	48.2018	61.6573	66.1737	53.9742	63.7979	56.1514	53.5514	69.2263	60.4899	65.106	60.9324	64.7857	61.8354	61.7588	56.0684	65.5199	54.6573	54.1616	62.793	70.6687	61.722	69.1974	53.7083	52.7066	59.6283	57.1264	50.5513	57.617	65.207	54.5852	63.9334	58.8229	57.0487
reactome_Phenylalanine_and_tyrosine_catabolism_Main_Pathway	Reactome 1.3	0	0	0	0	0	0	0	0	0	0	0	0	0	0	0	0	0	0	0	0	0	0	0	0	0	0	0	0	0	0	0	0	0	0	0	0	0	0	0	0	0	0	0	0	0	0	0	0
reactome_Phosphate_bond_hydrolysis_by_NUDT_proteins_Main_Pathway	Reactome 1.3	0	0	0	0	0	0	0	0	0	0	0	0	0	0	0	0	0	0	0	0	0	0	0	0	0	0	0	0	0	0	0	0	0	0	0	0	0	0	0	0	0	0	0	0	0	0	0	0
reactome_Phospholipase_C_mediated_cascade_Main_Pathway	Reactome 1.3	60.2466	48.0909	-9.31173	69.5379	64.0355	71.7167	72.8345	63.7667	75.648	47.2886	67.8156	67.2616	46.6953	52.7554	67.5204	51.5573	69.8289	70.3008	50.3981	70.1472	58.4422	53.3715	71.2319	58.415	68.0923	71.3669	66.4195	67.3118	42.1812	61.5116	68.38	51.7231	56.5692	42.174	68.9029	47.139	72.5112	58.6348	59.9843	64.7177	50.5487	54.8852	49.7957	67.8703	54.3218	46.4658	64.027	68.8305
reactome_Phosphorylation_of_CD3_and_TCR_zeta_chains_Main_Pathway	Reactome 1.3	0	0	0	0	0	0	0	0	0	0	0	0	0	0	0	0	0	0	0	0	0	0	0	0	0	0	0	0	0	0	0	0	0	0	0	0	0	0	0	0	0	0	0	0	0	0	0	0
reactome_Phosphorylation_of_Emi1_Main_Pathway	Reactome 1.3	0	0	0	0	0	0	0	0	0	0	0	0	0	0	0	0	0	0	0	0	0	0	0	0	0	0	0	0	0	0	0	0	0	0	0	0	0	0	0	0	0	0	0	0	0	0	0	0
reactome_Phosphorylation_of_proteins_involved_in_G1_S_transition_by_active_Cyclin_E_Cdk2_complexes_Main_Pathway	Reactome 1.3	0	0	0	0	0	0	0	0	0	0	0	0	0	0	0	0	0	0	0	0	0	0	0	0	0	0	0	0	0	0	0	0	0	0	0	0	0	0	0	0	0	0	0	0	0	0	0	0
reactome_Phosphorylation_of_proteins_involved_in_the_G2_M_transition_by_Cyclin_A_Cdc2_complexes_Main_Pathway	Reactome 1.3	0	0	0	0	0	0	0	0	0	0	0	0	0	0	0	0	0	0	0	0	0	0	0	0	0	0	0	0	0	0	0	0	0	0	0	0	0	0	0	0	0	0	0	0	0	0	0	0
reactome_Phosphorylation_of_the_APC_C_Main_Pathway	Reactome 1.3	0	0	0	0	0	0	0	0	0	0	0	0	0	0	0	0	0	0	0	0	0	0	0	0	0	0	0	0	0	0	0	0	0	0	0	0	0	0	0	0	0	0	0	0	0	0	0	0
reactome_Plasmalogen_biosynthesis_Main_Pathway	Reactome 1.3	0	0	0	0	0	0	0	0	0	0	0	0	0	0	0	0	0	0	0	0	0	0	0	0	0	0	0	0	0	0	0	0	0	0	0	0	0	0	0	0	0	0	0	0	0	0	0	0
reactome_Platelet_Adhesion_to_exposed_collagen_Main_Pathway	Reactome 1.3	0	0	0	0	0	0	0	0	0	0	0	0	0	0	0	0	0	0	0	0	0	0	0	0	0	0	0	0	0	0	0	0	0	0	0	0	0	0	0	0	0	0	0	0	0	0	0	0
reactome_Platelet_Aggregation_Plug_Formation__Main_Pathway	Reactome 1.3	0	0	0	0	0	0	0	0	0	0	0	0	0	0	0	0	0	0	0	0	0	0	0	0	0	0	0	0	0	0	0	0	0	0	0	0	0	0	0	0	0	0	0	0	0	0	0	0
reactome_Platelet_sensitization_by_LDL_Main_Pathway	Reactome 1.3	0	0	0	0	0	0	0	0	0	0	0	0	0	0	0	0	0	0	0	0	0	0	0	0	0	0	0	0	0	0	0	0	0	0	0	0	0	0	0	0	0	0	0	0	0	0	0	0
reactome_Polo_like_kinase_mediated_events_Main_Pathway	Reactome 1.3	0	0	0	0	0	0	0	0	0	0	0	0	0	0	0	0	0	0	0	0	0	0	0	0	0	0	0	0	0	0	0	0	0	0	0	0	0	0	0	0	0	0	0	0	0	0	0	0
reactome_Polymerase_switching_Main_Pathway	Reactome 1.3	0	0	0	0	0	0	0	0	0	0	0	0	0	0	0	0	0	0	0	0	0	0	0	0	0	0	0	0	0	0	0	0	0	0	0	0	0	0	0	0	0	0	0	0	0	0	0	0
reactome_Polymerase_switching_on_the_C_strand_of_the_telomere_Main_Pathway	Reactome 1.3	0	0	0	0	0	0	0	0	0	0	0	0	0	0	0	0	0	0	0	0	0	0	0	0	0	0	0	0	0	0	0	0	0	0	0	0	0	0	0	0	0	0	0	0	0	0	0	0
reactome_Post_chaperonin_tubulin_folding_Main_Pathway	Reactome 1.3	0	0	0	0	0	0	0	0	0	0	0	0	0	0	0	0	0	0	0	0	0	0	0	0	0	0	0	0	0	0	0	0	0	0	0	0	0	0	0	0	0	0	0	0	0	0	0	0
reactome_Post_transcriptional_silencing_by_small_RNAs_Main_Pathway	Reactome 1.3	0	0	0	0	0	0	0	0	0	0	0	0	0	0	0	0	0	0	0	0	0	0	0	0	0	0	0	0	0	0	0	0	0	0	0	0	0	0	0	0	0	0	0	0	0	0	0	0
reactome_Pre_NOTCH_Processing_in_Golgi_Main_Pathway	Reactome 1.3	0	0	0	0	0	0	0	0	0	0	0	0	0	0	0	0	0	0	0	0	0	0	0	0	0	0	0	0	0	0	0	0	0	0	0	0	0	0	0	0	0	0	0	0	0	0	0	0
reactome_Pre_NOTCH_Processing_in_the_Endoplasmic_Reticulum_Main_Pathway	Reactome 1.3	0	0	0	0	0	0	0	0	0	0	0	0	0	0	0	0	0	0	0	0	0	0	0	0	0	0	0	0	0	0	0	0	0	0	0	0	0	0	0	0	0	0	0	0	0	0	0	0
reactome_Prefoldin_mediated_transfer_of_substrate_to_CCT_TriC_Main_Pathway	Reactome 1.3	0	0	0	0	0	0	0	0	0	0	0	0	0	0	0	0	0	0	0	0	0	0	0	0	0	0	0	0	0	0	0	0	0	0	0	0	0	0	0	0	0	0	0	0	0	0	0	0
reactome_Pregnenolone_biosynthesis_Main_Pathway	Reactome 1.3	0	0	0	0	0	0	0	0	0	0	0	0	0	0	0	0	0	0	0	0	0	0	0	0	0	0	0	0	0	0	0	0	0	0	0	0	0	0	0	0	0	0	0	0	0	0	0	0
reactome_Presynaptic_function_of_Kainate_receptors_Main_Pathway	Reactome 1.3	0	0	0	0	0	0	0	0	0	0	0	0	0	0	0	0	0	0	0	0	0	0	0	0	0	0	0	0	0	0	0	0	0	0	0	0	0	0	0	0	0	0	0	0	0	0	0	0
reactome_Presynaptic_phase_of_homologous_DNA_pairing_and_strand_exchange_Main_Pathway	Reactome 1.3	0	0	0	0	0	0	0	0	0	0	0	0	0	0	0	0	0	0	0	0	0	0	0	0	0	0	0	0	0	0	0	0	0	0	0	0	0	0	0	0	0	0	0	0	0	0	0	0
reactome_Processing_of_Capped_Intron_Containing_Pre_mRNA_Main_Pathway	Reactome 1.3	0	0	0	0	0	0	0	0	0	0	0	0	0	0	0	0	0	0	0	0	0	0	0	0	0	0	0	0	0	0	0	0	0	0	0	0	0	0	0	0	0	0	0	0	0	0	0	0
reactome_Processing_of_DNA_double_strand_break_ends_Main_Pathway	Reactome 1.3	0	0	0	0	0	0	0	0	0	0	0	0	0	0	0	0	0	0	0	0	0	0	0	0	0	0	0	0	0	0	0	0	0	0	0	0	0	0	0	0	0	0	0	0	0	0	0	0
reactome_Processing_of_DNA_ends_prior_to_end_rejoining_Main_Pathway	Reactome 1.3	0	0	0	0	0	0	0	0	0	0	0	0	0	0	0	0	0	0	0	0	0	0	0	0	0	0	0	0	0	0	0	0	0	0	0	0	0	0	0	0	0	0	0	0	0	0	0	0
reactome_Processing_of_Intronless_Pre_mRNAs_Main_Pathway	Reactome 1.3	0	0	0	0	0	0	0	0	0	0	0	0	0	0	0	0	0	0	0	0	0	0	0	0	0	0	0	0	0	0	0	0	0	0	0	0	0	0	0	0	0	0	0	0	0	0	0	0
reactome_Processive_synthesis_on_the_C_strand_of_the_telomere_Main_Pathway	Reactome 1.3	0	0	0	0	0	0	0	0	0	0	0	0	0	0	0	0	0	0	0	0	0	0	0	0	0	0	0	0	0	0	0	0	0	0	0	0	0	0	0	0	0	0	0	0	0	0	0	0
reactome_Processive_synthesis_on_the_lagging_strand_Main_Pathway	Reactome 1.3	0	0	0	0	0	0	0	0	0	0	0	0	0	0	0	0	0	0	0	0	0	0	0	0	0	0	0	0	0	0	0	0	0	0	0	0	0	0	0	0	0	0	0	0	0	0	0	0
reactome_Progressive_trimming_of_alpha_1_2_linked_mannose_residues_from_Man9_8_7GlcNAc2_to_produce_Man5GlcNAc2_Main_Pathway	Reactome 1.3	61.5975	57.7822	-7.53481	67.0113	93.1396	66.8899	67.2327	67.9071	60.643	66.4266	64.9414	71.1029	62.4794	66.2346	64.8849	64.9255	85.9086	71.5398	54.4611	63.4313	64.1669	67.4156	70.7152	63.6336	65.3928	68.7406	63.3287	56.6218	77.1074	76.9314	69.7618	72.2473	58.5408	78.0417	70.2779	72.1273	69.9023	77.7316	62.1735	83.0342	78.208	78.6552	74.7699	74.3131	62.8801	62.4892	59.1431	53.4322
reactome_Prolactin_receptor_signaling_Main_Pathway	Reactome 1.3	0	0	0	0	0	0	0	0	0	0	0	0	0	0	0	0	0	0	0	0	0	0	0	0	0	0	0	0	0	0	0	0	0	0	0	0	0	0	0	0	0	0	0	0	0	0	0	0
reactome_Propionyl_CoA_catabolism_Main_Pathway	Reactome 1.3	0	0	0	0	0	0	0	0	0	0	0	0	0	0	0	0	0	0	0	0	0	0	0	0	0	0	0	0	0	0	0	0	0	0	0	0	0	0	0	0	0	0	0	0	0	0	0	0
reactome_Prostacyclin_signalling_through_prostacyclin_receptor_Main_Pathway	Reactome 1.3	0	0	0	0	0	0	0	0	0	0	0	0	0	0	0	0	0	0	0	0	0	0	0	0	0	0	0	0	0	0	0	0	0	0	0	0	0	0	0	0	0	0	0	0	0	0	0	0
reactome_Prostanoid_ligand_receptors_Main_Pathway	Reactome 1.3	0	0	0	0	0	0	0	0	0	0	0	0	0	0	0	0	0	0	0	0	0	0	0	0	0	0	0	0	0	0	0	0	0	0	0	0	0	0	0	0	0	0	0	0	0	0	0	0
reactome_Proton_coupled_monocarboxylate_transport_Main_Pathway	Reactome 1.3	10.2613	12.8557	-0.792944	37.7001	20.6571	27.9237	14.8439	23.6553	26.7919	-1.92411	38.9011	10.9836	0.881241	16.8589	10.5602	6.54348	23.4128	18.8038	17.8115	18.67	13.443	-11.9843	19.4734	1.77826	-6.50438	24.1279	53.8578	10.5263	-32.9847	22.6818	23.9073	14.3896	5.63474	-23.1719	50.2433	-7.03393	15.9513	22.0502	-1.99282	10.5268	13.2722	18.2729	-6.90552	17.4748	0.487128	2.26844	27.0575	36.8134
reactome_Proton_oligopeptide_cotransporters_Main_Pathway	Reactome 1.3	0	0	0	0	0	0	0	0	0	0	0	0	0	0	0	0	0	0	0	0	0	0	0	0	0	0	0	0	0	0	0	0	0	0	0	0	0	0	0	0	0	0	0	0	0	0	0	0
reactome_Purine_catabolism_Main_Pathway	Reactome 1.3	0	0	0	0	0	0	0	0	0	0	0	0	0	0	0	0	0	0	0	0	0	0	0	0	0	0	0	0	0	0	0	0	0	0	0	0	0	0	0	0	0	0	0	0	0	0	0	0
reactome_Purine_ribonucleoside_monophosphate_biosynthesis_Main_Pathway	Reactome 1.3	0	0	0	0	0	0	0	0	0	0	0	0	0	0	0	0	0	0	0	0	0	0	0	0	0	0	0	0	0	0	0	0	0	0	0	0	0	0	0	0	0	0	0	0	0	0	0	0
reactome_Purine_salvage_Main_Pathway	Reactome 1.3	0	0	0	0	0	0	0	0	0	0	0	0	0	0	0	0	0	0	0	0	0	0	0	0	0	0	0	0	0	0	0	0	0	0	0	0	0	0	0	0	0	0	0	0	0	0	0	0
reactome_Pyrimidine_biosynthesis_Main_Pathway	Reactome 1.3	-25.6454	-33.1554	0.0428604	-16.2588	-31.9178	-24.8054	-23.9075	-22.6127	-30.1592	-37.8266	-27.6865	-37.7616	-50.7628	-12.6213	-23.6254	-21.042	-24.9043	-23.5744	-42.7458	-21.4414	-16.9557	-25.5398	-30.4554	-11.9618	-32.0441	-25.7188	-14.9201	-21.3978	-39.6957	-26.4015	-20.251	-26.9695	-14.4876	-30.4342	-3.75063	-63.7032	-22.0798	-30.5692	-27.7104	-23.7528	-57.6229	-23.3902	-42.2293	-21.8801	-41.4471	-50.6637	-34.0588	-30.7819
reactome_Pyrimidine_catabolism_Main_Pathway	Reactome 1.3	0	0	0	0	0	0	0	0	0	0	0	0	0	0	0	0	0	0	0	0	0	0	0	0	0	0	0	0	0	0	0	0	0	0	0	0	0	0	0	0	0	0	0	0	0	0	0	0
reactome_Pyrimidine_salvage_reactions_Main_Pathway	Reactome 1.3	0	0	0	0	0	0	0	0	0	0	0	0	0	0	0	0	0	0	0	0	0	0	0	0	0	0	0	0	0	0	0	0	0	0	0	0	0	0	0	0	0	0	0	0	0	0	0	0
reactome_Pyruvate_metabolism_Main_Pathway	Reactome 1.3	0	0	0	0	0	0	0	0	0	0	0	0	0	0	0	0	0	0	0	0	0	0	0	0	0	0	0	0	0	0	0	0	0	0	0	0	0	0	0	0	0	0	0	0	0	0	0	0
reactome_RAF_activation_Main_Pathway	Reactome 1.3	0	0	0	0	0	0	0	0	0	0	0	0	0	0	0	0	0	0	0	0	0	0	0	0	0	0	0	0	0	0	0	0	0	0	0	0	0	0	0	0	0	0	0	0	0	0	0	0
reactome_RAF_phosphorylates_MEK_Main_Pathway	Reactome 1.3	0	0	0	0	0	0	0	0	0	0	0	0	0	0	0	0	0	0	0	0	0	0	0	0	0	0	0	0	0	0	0	0	0	0	0	0	0	0	0	0	0	0	0	0	0	0	0	0
reactome_RIG_I_MDA5_mediated_induction_of_IFN_alpha_beta_pathways_Main_Pathway	Reactome 1.3	0	0	0	0	0	0	0	0	0	0	0	0	0	0	0	0	0	0	0	0	0	0	0	0	0	0	0	0	0	0	0	0	0	0	0	0	0	0	0	0	0	0	0	0	0	0	0	0
reactome_RIP_mediated_NFkB_activation_via_ZBP1_Main_Pathway	Reactome 1.3	0	0	0	0	0	0	0	0	0	0	0	0	0	0	0	0	0	0	0	0	0	0	0	0	0	0	0	0	0	0	0	0	0	0	0	0	0	0	0	0	0	0	0	0	0	0	0	0
reactome_RMTs_methylate_histone_arginines_Main_Pathway	Reactome 1.3	0	0	0	0	0	0	0	0	0	0	0	0	0	0	0	0	0	0	0	0	0	0	0	0	0	0	0	0	0	0	0	0	0	0	0	0	0	0	0	0	0	0	0	0	0	0	0	0
[truncated: 348 more rows]
[truncated: 563 more columns]

## Sheet: CNR
index	SYMBOL	Tumour-A3-3358-11A-01R-1541-07	Tumour-CZ-4865-11A-01R-1503-07	Tumour-CW-5591-11A-01R-1541-07	Tumour-CW-6090-11A-01R-1672-07	Tumour-B0-5402-11A-01R-1503-07	Tumour-B0-5699-11A-01R-1541-07	Tumour-CJ-5679-11A-01R-1541-07	Tumour-CW-5589-11A-01R-1541-07	Tumour-CZ-5986-11A-01R-1672-07	Tumour-CZ-5462-11A-01R-1503-07	Tumour-CZ-5982-11A-01R-1672-07	Tumour-CJ-5689-11A-01R-1541-07	Tumour-CZ-5458-11A-01R-1503-07	Tumour-B8-4622-11A-01R-1758-07	Tumour-B0-5694-11A-01R-1541-07	Tumour-CZ-5987-11A-01R-1672-07	Tumour-B0-5696-11A-01R-1541-07	Tumour-CJ-5677-11A-01R-1541-07	Tumour-CZ-5470-11A-01R-1503-07	Tumour-B0-5709-11A-01R-1541-07	Tumour-B8-4619-11A-01R-1758-07	Tumour-B8-4620-11A-01R-1758-07	Tumour-CZ-5984-11A-01R-1672-07	Tumour-CW-5584-11A-01R-1541-07	Tumour-B0-5703-11A-01R-1541-07	Tumour-CJ-5678-11A-01R-1541-07	Tumour-CJ-6030-11A-01R-1672-07	Tumour-CZ-5466-11A-01R-1503-07	Tumour-B0-4712-11A-02R-1503-07	Tumour-CJ-5676-11A-01R-1541-07	Tumour-CW-5587-11A-01R-1541-07	Tumour-B0-5701-11A-01R-1541-07	Tumour-CJ-5680-11A-01R-1541-07	Tumour-CZ-5468-11A-01R-1503-07	Tumour-CJ-5681-11A-01R-1541-07	Tumour-CZ-5469-11A-01R-1503-07	Tumour-B0-5697-11A-01R-1541-07	Tumour-CZ-5461-11A-01R-1503-07	Tumour-B0-5712-11A-01R-1672-07	Tumour-B0-5691-11A-01R-1541-07	Tumour-B8-5549-11A-01R-1541-07	Tumour-CZ-4864-11A-01R-1503-07	Tumour-CZ-5454-11A-01R-1503-07	Tumour-CW-5585-11A-01R-1541-07	Tumour-CW-5580-11A-02R-1672-07	Tumour-CZ-5465-11A-01R-1503-07	Tumour-B0-5705-11A-01R-1541-07	Tumour-CZ-5985-11A-01R-1672-07
[truncated: 124 more rows]
[truncated: 563 more columns]

[truncated: 1 more sheets: PVALUES]
