# Supplementary material for: CGN Correlates With the Prognosis and Tumor Immune Microenvironment in Clear Cell Renal Cell Carcinoma
Source: Front Mol Biosci. 2022 Feb 9;9:758974. doi: 10.3389/fmolb.2022.758974 (PMC8865610; doi:10.3389/fmolb.2022.758974)
Supplement: Supplementary file 6 [file DataSheet1.ZIP]

Archive with 5 entries (4 files):
- Suppl.table/Supplement. Table1.docx
- Suppl.table/Supplement. Table2.docx
- Suppl.table/Supplement. Table3.docx
- Suppl.table/Supplement. Table4.docx
- Suppl.table/
