# Supplementary material for: CGN Correlates With the Prognosis and Tumor Immune Microenvironment in Clear Cell Renal Cell Carcinoma
Source: Front Mol Biosci. 2022 Feb 9;9:758974. doi: 10.3389/fmolb.2022.758974 (PMC8865610; doi:10.3389/fmolb.2022.758974)
Supplement: Supplementary file 10 [file DataSheet2.ZIP]

Archive with 3 entries (2 files):
- experiment.PCR/CGN1.xls
- experiment.PCR/CGN2.xls
- experiment.PCR/
