# Supplementary material for: CGN Correlates With the Prognosis and Tumor Immune Microenvironment in Clear Cell Renal Cell Carcinoma
Source: Front Mol Biosci. 2022 Feb 9;9:758974. doi: 10.3389/fmolb.2022.758974 (PMC8865610; doi:10.3389/fmolb.2022.758974)
Supplement: Supplementary file 10 [file DataSheet2.ZIP › experiment.PCR/CGN1.xls]

## Sheet: Results
Block Type	384-Well Block
Calibration Background is expired	No
Calibration Background performed on	2021-03-24 10:53:18 AM CST
Calibration FAM is expired	No
Calibration FAM performed on	2021-03-24 11:13:16 AM CST
Calibration NED is expired	No
Calibration NED performed on	2021-03-24 11:21:06 AM CST
Calibration ROI is expired	No
Calibration ROI performed on	2021-03-24 10:46:16 AM CST
Calibration ROX is expired	No
Calibration ROX performed on	2021-03-24 11:52:17 AM CST
Calibration SYBR is expired	No
Calibration SYBR performed on	2021-03-24 11:44:30 AM CST
Calibration TAMRA is expired	No
Calibration TAMRA performed on	2021-03-24 11:36:40 AM CST
Calibration Uniformity is expired	No
Calibration Uniformity performed on	2021-03-24 11:04:42 AM CST
Calibration VIC is expired	No
Calibration VIC performed on	2021-03-24 11:28:53 AM CST
Chemistry	SYBR_GREEN
Experiment Barcode
Experiment Comments
Experiment Name	2021-04-06 4-sg2398
Experiment Run End Time	2021-04-07 00:27:32 AM CST
Experiment Type	Relative Standard Curve
Experiment User Name
Instrument Name	278881887
Instrument Serial Number	278881887
Instrument Type	ViiA 7
Passive Reference	ROX
Quantification Cycle Method	Ct
Signal Smoothing On	true
Stage/ Cycle where Analysis is performed	Stage 2, Step 2
Well	Well Position	Omit	Sample Name	Target Name	Task	Reporter	Quencher	RQ	RQ Min	RQ Max	CT	Ct Mean	Ct SD	Quantity	Normalized Quantity	Normalized Quantity Standard Error	Quantity Mean	Quantity SD	Efficiency	Y-Intercept	R(superscript 2)	Slope	Automatic Ct Threshold	Ct Threshold	Automatic Baseline	Baseline Start	Baseline End	Comments	Custom1	Custom2	Custom3	Custom4	Custom5	Custom6
297	M9	FALSE	Sample 1	Target 1	STANDARD	SYBR	None				8.35552	8.35552		1000000					99.5193	28.4254	0.9996	-3.3335	FALSE	0.1	TRUE	1	40
298	M10	FALSE	Sample 1	Target 1	STANDARD	SYBR	None				11.8762	11.8762		100000					99.5193	28.4254	0.9996	-3.3335	FALSE	0.1	TRUE	1	40
299	M11	FALSE	Sample 1	Target 1	STANDARD	SYBR	None				15.1094	15.1094		10000					99.5193	28.4254	0.9996	-3.3335	FALSE	0.1	TRUE	1	40
300	M12	FALSE	Sample 1	Target 1	STANDARD	SYBR	None				18.4077	18.4077		1000					99.5193	28.4254	0.9996	-3.3335	FALSE	0.1	TRUE	1	40
301	M13	FALSE	Sample 1	Target 1	STANDARD	SYBR	None				21.7852	21.7852		100					99.5193	28.4254	0.9996	-3.3335	FALSE	0.1	TRUE	1	40
302	M14	FALSE	Sample 1	Target 1	STANDARD	SYBR	None				24.8387	24.8387		10					99.5193	28.4254	0.9996	-3.3335	FALSE	0.1	TRUE	1	40
303	M15	FALSE	Sample 1	Target 1	STANDARD	SYBR	None				28.6015	28.6015		1					99.5193	28.4254	0.9996	-3.3335	FALSE	0.1	TRUE	1	40
305	M17	FALSE	Sample 1	Target 1	UNKNOWN	SYBR	None				24.5375	26.0136	2.69056	14.6658			14.2502	14.3857	99.5193	28.4254	0.9996	-3.3335	FALSE	0.1	TRUE	1	40
306	M18	FALSE	Sample 1	Target 1	UNKNOWN	SYBR	None				24.5489	26.0136	2.69056	14.5506			14.2502	14.3857	99.5193	28.4254	0.9996	-3.3335	FALSE	0.1	TRUE	1	40
307	M19	FALSE	Sample 1	Target 1	UNKNOWN	SYBR	None				24.5511	26.0136	2.69056	14.5289			14.2502	14.3857	99.5193	28.4254	0.9996	-3.3335	FALSE	0.1	TRUE	1	40
309	M21	FALSE	Sample 1	Target 1	UNKNOWN	SYBR	None				23.8833	26.0136	2.69056	23.0437			14.2502	14.3857	99.5193	28.4254	0.9996	-3.3335	FALSE	0.1	TRUE	1	40
310	M22	FALSE	Sample 1	Target 1	UNKNOWN	SYBR	None				23.8584	26.0136	2.69056	23.4437			14.2502	14.3857	99.5193	28.4254	0.9996	-3.3335	FALSE	0.1	TRUE	1	40
312	M24	FALSE	Sample 1	Target 1	UNKNOWN	SYBR	None				23.8898	26.0136	2.69056	22.941			14.2502	14.3857	99.5193	28.4254	0.9996	-3.3335	FALSE	0.1	TRUE	1	40
313	N1	FALSE	Sample 1	Target 1	UNKNOWN	SYBR	None				23.1543	26.0136	2.69056	38.1275			14.2502	14.3857	99.5193	28.4254	0.9996	-3.3335	FALSE	0.1	TRUE	1	40
315	N3	FALSE	Sample 1	Target 1	UNKNOWN	SYBR	None				23.0881	26.0136	2.69056	39.9116			14.2502	14.3857	99.5193	28.4254	0.9996	-3.3335	FALSE	0.1	TRUE	1	40
316	N4	FALSE	Sample 1	Target 1	UNKNOWN	SYBR	None				23.2359	26.0136	2.69056	36.0393			14.2502	14.3857	99.5193	28.4254	0.9996	-3.3335	FALSE	0.1	TRUE	1	40
317	N5	FALSE	Sample 1	Target 1	UNKNOWN	SYBR	None				23.3121	26.0136	2.69056	34.1922			14.2502	14.3857	99.5193	28.4254	0.9996	-3.3335	FALSE	0.1	TRUE	1	40
319	N7	FALSE	Sample 1	Target 1	UNKNOWN	SYBR	None				23.3096	26.0136	2.69056	34.2511			14.2502	14.3857	99.5193	28.4254	0.9996	-3.3335	FALSE	0.1	TRUE	1	40
320	N8	FALSE	Sample 1	Target 1	UNKNOWN	SYBR	None				23.3173	26.0136	2.69056	34.0684			14.2502	14.3857	99.5193	28.4254	0.9996	-3.3335	FALSE	0.1	TRUE	1	40
322	N10	FALSE	Sample 1	Target 1	UNKNOWN	SYBR	None				23.1891	26.0136	2.69056	37.2218			14.2502	14.3857	99.5193	28.4254	0.9996	-3.3335	FALSE	0.1	TRUE	1	40
323	N11	FALSE	Sample 1	Target 1	UNKNOWN	SYBR	None				23.0999	26.0136	2.69056	39.5895			14.2502	14.3857	99.5193	28.4254	0.9996	-3.3335	FALSE	0.1	TRUE	1	40
324	N12	FALSE	Sample 1	Target 1	UNKNOWN	SYBR	None				23.1182	26.0136	2.69056	39.0927			14.2502	14.3857	99.5193	28.4254	0.9996	-3.3335	FALSE	0.1	TRUE	1	40
325	N13	FALSE	Sample 1	Target 1	UNKNOWN	SYBR	None				24.4387	26.0136	2.69056	15.7017			14.2502	14.3857	99.5193	28.4254	0.9996	-3.3335	FALSE	0.1	TRUE	1	40
326	N14	FALSE	Sample 1	Target 1	UNKNOWN	SYBR	None				24.4784	26.0136	2.69056	15.2768			14.2502	14.3857	99.5193	28.4254	0.9996	-3.3335	FALSE	0.1	TRUE	1	40
328	N16	FALSE	Sample 1	Target 1	UNKNOWN	SYBR	None				24.3019	26.0136	2.69056	17.2578			14.2502	14.3857	99.5193	28.4254	0.9996	-3.3335	FALSE	0.1	TRUE	1	40
329	N17	FALSE	Sample 1	Target 1	UNKNOWN	SYBR	None				22.9975	26.0136	2.69056	42.49			14.2502	14.3857	99.5193	28.4254	0.9996	-3.3335	FALSE	0.1	TRUE	1	40
330	N18	FALSE	Sample 1	Target 1	UNKNOWN	SYBR	None				22.9885	26.0136	2.69056	42.7547			14.2502	14.3857	99.5193	28.4254	0.9996	-3.3335	FALSE	0.1	TRUE	1	40
331	N19	FALSE	Sample 1	Target 1	UNKNOWN	SYBR	None				22.9924	26.0136	2.69056	42.6405			14.2502	14.3857	99.5193	28.4254	0.9996	-3.3335	FALSE	0.1	TRUE	1	40
334	N22	FALSE	Sample 1	Target 1	UNKNOWN	SYBR	None				27.7999	26.0136	2.69056	1.54044			14.2502	14.3857	99.5193	28.4254	0.9996	-3.3335	FALSE	0.1	TRUE	1	40
335	N23	FALSE	Sample 1	Target 1	UNKNOWN	SYBR	None				27.8136	26.0136	2.69056	1.52589			14.2502	14.3857	99.5193	28.4254	0.9996	-3.3335	FALSE	0.1	TRUE	1	40
336	N24	FALSE	Sample 1	Target 1	UNKNOWN	SYBR	None				27.6875	26.0136	2.69056	1.66473			14.2502	14.3857	99.5193	28.4254	0.9996	-3.3335	FALSE	0.1	TRUE	1	40
337	O1	FALSE	Sample 1	Target 1	UNKNOWN	SYBR	None				24.4367	26.0136	2.69056	15.7233			14.2502	14.3857	99.5193	28.4254	0.9996	-3.3335	FALSE	0.1	TRUE	1	40
338	O2	FALSE	Sample 1	Target 1	UNKNOWN	SYBR	None				24.6371	26.0136	2.69056	13.6905			14.2502	14.3857	99.5193	28.4254	0.9996	-3.3335	FALSE	0.1	TRUE	1	40
339	O3	FALSE	Sample 1	Target 1	UNKNOWN	SYBR	None				24.4893	26.0136	2.69056	15.163			14.2502	14.3857	99.5193	28.4254	0.9996	-3.3335	FALSE	0.1	TRUE	1	40
342	O6	FALSE	Sample 1	Target 1	UNKNOWN	SYBR	None				23.8403	26.0136	2.69056	23.7393			14.2502	14.3857	99.5193	28.4254	0.9996	-3.3335	FALSE	0.1	TRUE	1	40
343	O7	FALSE	Sample 1	Target 1	UNKNOWN	SYBR	None				23.7958	26.0136	2.69056	24.4807			14.2502	14.3857	99.5193	28.4254	0.9996	-3.3335	FALSE	0.1	TRUE	1	40
344	O8	FALSE	Sample 1	Target 1	UNKNOWN	SYBR	None				23.8829	26.0136	2.69056	23.05			14.2502	14.3857	99.5193	28.4254	0.9996	-3.3335	FALSE	0.1	TRUE	1	40
345	O9	FALSE	Sample 1	Target 1	UNKNOWN	SYBR	None				26.3124	26.0136	2.69056	4.30411			14.2502	14.3857	99.5193	28.4254	0.9996	-3.3335	FALSE	0.1	TRUE	1	40
347	O11	FALSE	Sample 1	Target 1	UNKNOWN	SYBR	None				26.6919	26.0136	2.69056	3.31148			14.2502	14.3857	99.5193	28.4254	0.9996	-3.3335	FALSE	0.1	TRUE	1	40
348	O12	FALSE	Sample 1	Target 1	UNKNOWN	SYBR	None				26.5025	26.0136	2.69056	3.77431			14.2502	14.3857	99.5193	28.4254	0.9996	-3.3335	FALSE	0.1	TRUE	1	40
349	O13	FALSE	Sample 1	Target 1	UNKNOWN	SYBR	None				27.4571	26.0136	2.69056	1.95201			14.2502	14.3857	99.5193	28.4254	0.9996	-3.3335	FALSE	0.1	TRUE	1	40
351	O15	FALSE	Sample 1	Target 1	UNKNOWN	SYBR	None				27.5405	26.0136	2.69056	1.84276			14.2502	14.3857	99.5193	28.4254	0.9996	-3.3335	FALSE	0.1	TRUE	1	40
352	O16	FALSE	Sample 1	Target 1	UNKNOWN	SYBR	None				27.5967	26.0136	2.69056	1.77251			14.2502	14.3857	99.5193	28.4254	0.9996	-3.3335	FALSE	0.1	TRUE	1	40
354	O18	FALSE	Sample 1	Target 1	UNKNOWN	SYBR	None				27.4569	26.0136	2.69056	1.9523			14.2502	14.3857	99.5193	28.4254	0.9996	-3.3335	FALSE	0.1	TRUE	1	40
355	O19	FALSE	Sample 1	Target 1	UNKNOWN	SYBR	None				27.3635	26.0136	2.69056	2.08234			14.2502	14.3857	99.5193	28.4254	0.9996	-3.3335	FALSE	0.1	TRUE	1	40
356	O20	FALSE	Sample 1	Target 1	UNKNOWN	SYBR	None				27.5824	26.0136	2.69056	1.79015			14.2502	14.3857	99.5193	28.4254	0.9996	-3.3335	FALSE	0.1	TRUE	1	40
358	O22	FALSE	Sample 1	Target 1	UNKNOWN	SYBR	None				28.1503	26.0136	2.69056	1.20924			14.2502	14.3857	99.5193	28.4254	0.9996	-3.3335	FALSE	0.1	TRUE	1	40
359	O23	FALSE	Sample 1	Target 1	UNKNOWN	SYBR	None				28.2214	26.0136	2.69056	1.15135			14.2502	14.3857	99.5193	28.4254	0.9996	-3.3335	FALSE	0.1	TRUE	1	40
360	O24	FALSE	Sample 1	Target 1	UNKNOWN	SYBR	None				28.3148	26.0136	2.69056	1.07938			14.2502	14.3857	99.5193	28.4254	0.9996	-3.3335	FALSE	0.1	TRUE	1	40
361	P1	FALSE	Sample 1	Target 1	UNKNOWN	SYBR	None				30.6631	26.0136	2.69056	0.213169			14.2502	14.3857	99.5193	28.4254	0.9996	-3.3335	FALSE	0.1	TRUE	1	40
363	P3	FALSE	Sample 1	Target 1	UNKNOWN	SYBR	None				30.1021	26.0136	2.69056	0.314062			14.2502	14.3857	99.5193	28.4254	0.9996	-3.3335	FALSE	0.1	TRUE	1	40
364	P4	FALSE	Sample 1	Target 1	UNKNOWN	SYBR	None				30.1631	26.0136	2.69056	0.301107			14.2502	14.3857	99.5193	28.4254	0.9996	-3.3335	FALSE	0.1	TRUE	1	40
366	P6	FALSE	Sample 1	Target 1	UNKNOWN	SYBR	None				26.8522	26.0136	2.69056	2.96448			14.2502	14.3857	99.5193	28.4254	0.9996	-3.3335	FALSE	0.1	TRUE	1	40
367	P7	FALSE	Sample 1	Target 1	UNKNOWN	SYBR	None				27.1597	26.0136	2.69056	2.3971			14.2502	14.3857	99.5193	28.4254	0.9996	-3.3335	FALSE	0.1	TRUE	1	40
368	P8	FALSE	Sample 1	Target 1	UNKNOWN	SYBR	None				27.1702	26.0136	2.69056	2.37976			14.2502	14.3857	99.5193	28.4254	0.9996	-3.3335	FALSE	0.1	TRUE	1	40
369	P9	FALSE	Sample 1	Target 1	UNKNOWN	SYBR	None				25.6109	26.0136	2.69056	6.98744			14.2502	14.3857	99.5193	28.4254	0.9996	-3.3335	FALSE	0.1	TRUE	1	40
370	P10	FALSE	Sample 1	Target 1	UNKNOWN	SYBR	None				25.6604	26.0136	2.69056	6.75247			14.2502	14.3857	99.5193	28.4254	0.9996	-3.3335	FALSE	0.1	TRUE	1	40
371	P11	FALSE	Sample 1	Target 1	UNKNOWN	SYBR	None				25.6595	26.0136	2.69056	6.75683			14.2502	14.3857	99.5193	28.4254	0.9996	-3.3335	FALSE	0.1	TRUE	1	40
374	P14	FALSE	Sample 1	Target 1	UNKNOWN	SYBR	None				28.3543	26.0136	2.69056	1.05034			14.2502	14.3857	99.5193	28.4254	0.9996	-3.3335	FALSE	0.1	TRUE	1	40
375	P15	FALSE	Sample 1	Target 1	UNKNOWN	SYBR	None				28.5108	26.0136	2.69056	0.942741			14.2502	14.3857	99.5193	28.4254	0.9996	-3.3335	FALSE	0.1	TRUE	1	40
376	P16	FALSE	Sample 1	Target 1	UNKNOWN	SYBR	None				28.9442	26.0136	2.69056	0.69884			14.2502	14.3857	99.5193	28.4254	0.9996	-3.3335	FALSE	0.1	TRUE	1	40
377	P17	FALSE	Sample 1	Target 1	UNKNOWN	SYBR	None				24.2281	26.0136	2.69056	18.1603			14.2502	14.3857	99.5193	28.4254	0.9996	-3.3335	FALSE	0.1	TRUE	1	40
378	P18	FALSE	Sample 1	Target 1	UNKNOWN	SYBR	None				24.2162	26.0136	2.69056	18.3102			14.2502	14.3857	99.5193	28.4254	0.9996	-3.3335	FALSE	0.1	TRUE	1	40
379	P19	FALSE	Sample 1	Target 1	UNKNOWN	SYBR	None				24.2345	26.0136	2.69056	18.0804			14.2502	14.3857	99.5193	28.4254	0.9996	-3.3335	FALSE	0.1	TRUE	1	40
382	P22	FALSE	Sample 1	Target 1	UNKNOWN	SYBR	None				33.2066	26.0136	2.69056	0.0367873			14.2502	14.3857	99.5193	28.4254	0.9996	-3.3335	FALSE	0.1	TRUE	1	40
383	P23	FALSE	Sample 1	Target 1	UNKNOWN	SYBR	None				32.8761	26.0136	2.69056	0.0462217			14.2502	14.3857	99.5193	28.4254	0.9996	-3.3335	FALSE	0.1	TRUE	1	40
384	P24	FALSE	Sample 1	Target 1	UNKNOWN	SYBR	None				33.3388	26.0136	2.69056	0.0335779			14.2502	14.3857	99.5193	28.4254	0.9996	-3.3335	FALSE	0.1	TRUE	1	40
Analysis Type	Singleplex
Endogenous Control	Target 1
RQ Min/Max Confidence Level	95.0
Reference Sample	Sample 1
