# Supplementary material for: CGN Correlates With the Prognosis and Tumor Immune Microenvironment in Clear Cell Renal Cell Carcinoma
Source: Front Mol Biosci. 2022 Feb 9;9:758974. doi: 10.3389/fmolb.2022.758974 (PMC8865610; doi:10.3389/fmolb.2022.758974)
Supplement: Supplementary file 10 [file DataSheet2.ZIP › experiment.PCR/CGN2.xls]

## Sheet: Results
Block Type	384-Well Block
Chemistry	SYBR_GREEN
Date Created	2021-08-12 10:22:25 AM CST
Experiment Barcode
Experiment Comment
Experiment File Name
Experiment Name	2021-08-11_3-sg2484
Experiment Run End Time	2021-08-11 16:47:14 PM CST
Experiment Type	Relative Standard Curve
Instrument Name	272530213
Instrument Serial Number	272530213
Instrument Type	QuantStudio™ 5 System
Passive Reference	ROX
Post-read Stage/Step
Pre-read Stage/Step
Quantification Cycle Method	Ct
Signal Smoothing On	true
Stage where Melt Analysis is performed	Stage3
Stage/ Cycle where Ct Analysis is performed	Stage2, Step2
User Name
Well	Well Position	Sample Name	Target Name	Task	Reporter	Quencher	CT	Quantity	Quantity Mean	Ct Mean	Ct SD
193	I1	Standard 1	Target 1	STANDARD	SYBR	None	8.27813	1000000
194	I2	Standard 2	Target 1	STANDARD	SYBR	None	11.6811	100000
195	I3	Standard 3	Target 1	STANDARD	SYBR	None	14.8774	10000
196	I4	Standard 4	Target 1	STANDARD	SYBR	None	18.224	1000
197	I5	Standard 5	Target 1	STANDARD	SYBR	None	21.5395	100
198	I6	Standard 6	Target 1	STANDARD	SYBR	None	24.8078	10
199	I7	Standard 7	Target 1	STANDARD	SYBR	None	28.4413	1
217	J1	1	Target 1	UNKNOWN	SYBR	None	22.9378	39.7201	39.4054	22.9495	0.0230098
218	J2		Target 1	UNKNOWN	SYBR	None	22.9346	39.8083
219	J3		Target 1	UNKNOWN	SYBR	None	22.976	38.6878
221	J5	3	Target 1	UNKNOWN	SYBR	None	23.7903	22.0523	21.7995	23.8075	0.0439222
222	J6		Target 1	UNKNOWN	SYBR	None	23.8574	21.0548
223	J7		Target 1	UNKNOWN	SYBR	None	23.7747	22.2913
226	J10	5	Target 1	UNKNOWN	SYBR	None	22.9679	38.9033	37.7043	23.0138	0.0488335
227	J11		Target 1	UNKNOWN	SYBR	None	23.0084	37.8312
228	J12		Target 1	UNKNOWN	SYBR	None	23.0651	36.3784
230	J14	7	Target 1	UNKNOWN	SYBR	None	23.1429	34.4777	34.1739	23.1558	0.0188507
231	J15		Target 1	UNKNOWN	SYBR	None	23.1471	34.3785
232	J16		Target 1	UNKNOWN	SYBR	None	23.1774	33.6655
234	J18	9	Target 1	UNKNOWN	SYBR	None	24.611	12.5151	12.0506	24.6704	0.143212
235	J19		Target 1	UNKNOWN	SYBR	None	24.5665	12.9055
236	J20		Target 1	UNKNOWN	SYBR	None	24.8338	10.7311
237	J21	11	Target 1	UNKNOWN	SYBR	None	23.9545	19.6897	19.8089	23.9462	0.045922
239	J23		Target 1	UNKNOWN	SYBR	None	23.8967	20.4904
240	J24		Target 1	UNKNOWN	SYBR	None	23.9874	19.2466
241	K1	13	Target 1	UNKNOWN	SYBR	None	28.6271	0.782516	0.799086	28.6009	0.134577
243	K3		Target 1	UNKNOWN	SYBR	None	28.4552	0.881094
244	K4		Target 1	UNKNOWN	SYBR	None	28.7205	0.733647
245	K5	15	Target 1	UNKNOWN	SYBR	None	23.197	33.2125	33.7068	23.177	0.0759243
247	K7		Target 1	UNKNOWN	SYBR	None	23.093	35.6846
248	K8		Target 1	UNKNOWN	SYBR	None	23.2409	32.2232
249	K9	17	Target 1	UNKNOWN	SYBR	None	23.8483	21.1875	21.1816	23.8487	0.0136173
250	K10		Target 1	UNKNOWN	SYBR	None	23.8353	21.3776
251	K11		Target 1	UNKNOWN	SYBR	None	23.8625	20.9797
254	K14	19	Target 1	UNKNOWN	SYBR	None	24.318	15.32	14.2548	24.4251	0.107176
255	K15		Target 1	UNKNOWN	SYBR	None	24.4248	14.2313
256	K16		Target 1	UNKNOWN	SYBR	None	24.5324	13.213
258	K18	21	Target 1	UNKNOWN	SYBR	None	23.9356	19.9484	19.6146	23.9603	0.0342528
259	K19		Target 1	UNKNOWN	SYBR	None	23.9459	19.8067
260	K20		Target 1	UNKNOWN	SYBR	None	23.9994	19.0888
261	K21	23	Target 1	UNKNOWN	SYBR	None	24.236	16.2129	15.7006	24.2829	0.0430355
262	K22		Target 1	UNKNOWN	SYBR	None	24.2922	15.5951
264	K24		Target 1	UNKNOWN	SYBR	None	24.3205	15.2939
266	L2	25	Target 1	UNKNOWN	SYBR	None	26.8536	2.66157	2.676	26.846	0.0318778
267	L3		Target 1	UNKNOWN	SYBR	None	26.8734	2.62546
268	L4		Target 1	UNKNOWN	SYBR	None	26.811	2.74098
269	L5	27	Target 1	UNKNOWN	SYBR	None	23.2154	32.7941	31.4599	23.2763	0.0543293
271	L7		Target 1	UNKNOWN	SYBR	None	23.3199	30.5122
272	L8		Target 1	UNKNOWN	SYBR	None	23.2935	31.0733
273	L9	29	Target 1	UNKNOWN	SYBR	None	32.2751	0.0630824	0.0709516	32.1399	0.384497
274	L10		Target 1	UNKNOWN	SYBR	None	32.4386	0.0563472
276	L12		Target 1	UNKNOWN	SYBR	None	31.7061	0.0934253
277	L13	31	Target 1	UNKNOWN	SYBR	None	24.8247	10.7983	11.509	24.7346	0.0984239
278	L14		Target 1	UNKNOWN	SYBR	None	24.6296	12.3553
279	L15		Target 1	UNKNOWN	SYBR	None	24.7496	11.3733
281	L17	33	Target 1	UNKNOWN	SYBR	None	24.2052	16.5612	16.5616	24.2068	0.0864076
283	L19		Target 1	UNKNOWN	SYBR	None	24.1213	17.5483
284	L20		Target 1	UNKNOWN	SYBR	None	24.2941	15.5753
285	L21	35	Target 1	UNKNOWN	SYBR	None	26.2297	4.09429	4.3095	26.1566	0.0711973
287	L23		Target 1	UNKNOWN	SYBR	None	26.0875	4.51666
288	L24		Target 1	UNKNOWN	SYBR	None	26.1528	4.31756
290	M2	37	Target 1	UNKNOWN	SYBR	None	30.5089	0.21348	0.204429	30.597	0.337273
291	M3		Target 1	UNKNOWN	SYBR	None	30.9696	0.155332
292	M4		Target 1	UNKNOWN	SYBR	None	30.3125	0.244475
294	M6	39	Target 1	UNKNOWN	SYBR	None	25.353	7.49892	7.77938	25.3007	0.0638474
295	M7		Target 1	UNKNOWN	SYBR	None	25.3196	7.67345
296	M8		Target 1	UNKNOWN	SYBR	None	25.2296	8.16576
298	M10	2	Target 1	UNKNOWN	SYBR	None	25.5414	6.5843	6.19561	25.6312	0.083401
299	M11		Target 1	UNKNOWN	SYBR	None	25.6458	6.12646
300	M12		Target 1	UNKNOWN	SYBR	None	25.7063	5.87609
301	M13	4	Target 1	UNKNOWN	SYBR	None	26.9575	2.47739	2.38733	27.0121	0.0633125
302	M14		Target 1	UNKNOWN	SYBR	None	27.0815	2.27419
303	M15		Target 1	UNKNOWN	SYBR	None	26.9972	2.41041
305	M17	6	Target 1	UNKNOWN	SYBR	None	27.8034	1.3817	1.28752	27.9079	0.098779
306	M18		Target 1	UNKNOWN	SYBR	None	27.9207	1.27427
308	M20		Target 1	UNKNOWN	SYBR	None	27.9997	1.20659
309	M21	8	Target 1	UNKNOWN	SYBR	None	24.8902	10.3214	10.221	24.9045	0.0241489
310	M22		Target 1	UNKNOWN	SYBR	None	24.9324	10.0252
311	M23		Target 1	UNKNOWN	SYBR	None	24.8909	10.3162
314	N2	10	Target 1	UNKNOWN	SYBR	None	25.0711	9.10992	9.17931	25.0601	0.0127742
315	N3		Target 1	UNKNOWN	SYBR	None	25.0632	9.15959
316	N4		Target 1	UNKNOWN	SYBR	None	25.0461	9.26841
318	N6	12	Target 1	UNKNOWN	SYBR	None	25.2168	8.23827	8.56805	25.1608	0.062169
319	N7		Target 1	UNKNOWN	SYBR	None	25.1717	8.49833
320	N8		Target 1	UNKNOWN	SYBR	None	25.0939	8.96755
321	N9	14	Target 1	UNKNOWN	SYBR	None	28.9472	0.627394	0.596821	29.0205	0.0636189
322	N10		Target 1	UNKNOWN	SYBR	None	29.0531	0.583155
323	N11		Target 1	UNKNOWN	SYBR	None	29.0612	0.579914
325	N13	16	Target 1	UNKNOWN	SYBR	None	27.4076	1.81579	1.74489	27.4659	0.0517502
327	N15		Target 1	UNKNOWN	SYBR	None	27.5064	1.69613
328	N16		Target 1	UNKNOWN	SYBR	None	27.4838	1.72276
330	N18	18	Target 1	UNKNOWN	SYBR	None	24.9883	9.64512	9.01238	25.0892	0.105674
331	N19		Target 1	UNKNOWN	SYBR	None	25.1991	8.33921
332	N20		Target 1	UNKNOWN	SYBR	None	25.0802	9.05281
333	N21	20	Target 1	UNKNOWN	SYBR	None	25.4686	6.92363	6.77025	25.5034	0.101995
334	N22		Target 1	UNKNOWN	SYBR	None	25.4234	7.14306
335	N23		Target 1	UNKNOWN	SYBR	None	25.6183	6.24405
337	O1	22	Target 1	UNKNOWN	SYBR	None	31.0633	0.145604	0.153284	30.99	0.0702649
338	O2		Target 1	UNKNOWN	SYBR	None	30.9834	0.153863
340	O4		Target 1	UNKNOWN	SYBR	None	30.9232	0.160384
341	O5	24	Target 1	UNKNOWN	SYBR	None	26.6637	3.0344	3.04964	26.6569	0.0457303
342	O6		Target 1	UNKNOWN	SYBR	None	26.6082	3.15294
344	O8		Target 1	UNKNOWN	SYBR	None	26.6989	2.96159
345	O9	26	Target 1	UNKNOWN	SYBR	None	26.8476	2.67267	2.78847	26.7873	0.0710763
346	O10		Target 1	UNKNOWN	SYBR	None	26.7089	2.94111
348	O12		Target 1	UNKNOWN	SYBR	None	26.8054	2.75163
349	O13	28	Target 1	UNKNOWN	SYBR	None	26.9967	2.41131	2.24153	27.1045	0.094569
350	O14		Target 1	UNKNOWN	SYBR	None	27.1733	2.13459
352	O16		Target 1	UNKNOWN	SYBR	None	27.1436	2.1787
353	O17	30	Target 1	UNKNOWN	SYBR	None	28.6229	0.78478	0.884244	28.4561	0.162435
354	O18		Target 1	UNKNOWN	SYBR	None	28.2984	0.981793
356	O20		Target 1	UNKNOWN	SYBR	None	28.4469	0.886158
358	O22	32	Target 1	UNKNOWN	SYBR	None	34.9868	0.00970458	0.0283212	33.9168	1.4089
359	O23		Target 1	UNKNOWN	SYBR	None	32.3205	0.0611336
360	O24		Target 1	UNKNOWN	SYBR	None	34.443	0.0141254
361	P1	34	Target 1	UNKNOWN	SYBR	None	25.9278	5.04306	5.07205	25.9202	0.0585182
363	P3		Target 1	UNKNOWN	SYBR	None	25.9746	4.88248
364	P4		Target 1	UNKNOWN	SYBR	None	25.8583	5.29063
365	P5	36	Target 1	UNKNOWN	SYBR	None	31.3603	0.118615	0.14172	31.1231	0.296003
367	P7		Target 1	UNKNOWN	SYBR	None	30.7914	0.175663
368	P8		Target 1	UNKNOWN	SYBR	None	31.2177	0.130882
369	P9	38	Target 1	UNKNOWN	SYBR	None	27.5183	1.68221	1.71661	27.4916	0.106504
370	P10		Target 1	UNKNOWN	SYBR	None	27.3743	1.85802
372	P12		Target 1	UNKNOWN	SYBR	None	27.5822	1.6096
374	P14	40	Target 1	UNKNOWN	SYBR	None	26.3452	3.7805	3.88483	26.3063	0.04612
375	P15		Target 1	UNKNOWN	SYBR	None	26.3182	3.85153
376	P16		Target 1	UNKNOWN	SYBR	None	26.2553	4.02246
Ct Threshold	0.1
